# Supplementary material for: A systematic analysis of the effects of increasing degrees of serum immunodepletion in terms of depth of coverage and other key aspects in top-down and bottom-up proteomic analyses
Source: Proteomics. 2011 Jun;11(11):2222–35. doi: 10.1002/pmic.201100005 (PMC3262148; doi:10.1002/pmic.201100005)
Supplement: Supplementary file 4 [file pmic0011-2222-SD4.xls]

## Sheet: Peak 1 2D gel MS details
Peak 1 (immunodepleted material) 2D Gel spots
Note that protein score and protein sequence coverage are based on a cut-off of peptide ion score of >20, and kerratins have been removed from the dataset
	Protein hits	--------------------------------------------------------
Gel spot number	prot_hit_num	prot_acc	prot_desc	prot_score	prot_mass	prot_cover	pep_rank	pep_isbold	pep_isunique	pep_exp_mz	pep_exp_mr	pep_exp_z	pep_calc_mr	pep_delta	pep_miss	pep_score	pep_ident	pep_expect	pep_res_before	pep_seq	pep_res_after	pep_var_mod	pep_var_mod_pos	pep_scan_title
1171	4	IPI00419424	IGKV1-5 IGKV1-5 protein	84	26503	12.9	1	1	1	751.861	1501.71	2	1501.75	-0.0428	0	45.95	36	0.0064	K	DSTYSLSSTLTLSK	A			File: Matt_20100607_P20_C7.wiff, Sample: 1 (sample number 1), Elution: 39.605 min, Period: 1, Cycle(s): 1887 (Experiment 2)
	4	IPI00419424	IGKV1-5 IGKV1-5 protein	84	26503	12.9	1	1	1	625.966	1874.88	3	1874.92	-0.0446	0	59.59	36	0.00024	K	VYACEVTHQGLSSPVTK	S			File: Matt_20100607_P20_C7.wiff, Sample: 1 (sample number 1), Elution: 30.824 min, Period: 1, Cycle(s): 1581 (Experiment 2)
	Protein hits	--------------------------------------------------------
	prot_hit_num	prot_acc	prot_desc	prot_score	prot_mass	prot_cover	pep_rank	pep_isbold	pep_isunique	pep_exp_mz	pep_exp_mr	pep_exp_z	pep_calc_mr	pep_delta	pep_miss	pep_score	pep_ident	pep_expect	pep_res_before	pep_seq	pep_res_after	pep_var_mod	pep_var_mod_pos	pep_scan_title
1297	3	IPI00029739	CFH Isoform 1 of Complement factor H	67	143680	2.7	1	1	1	582.778	1163.54	2	1163.58	-0.0368	0	40.21	37	0.025	R	SLGNVIMVCR	K	Oxidation (M)	0.0000002000.0	File: Matt_20100607_P20_D5.wiff, Sample: 4 (sample number 1), Elution: 34.909 min, Period: 1, Cycle(s): 1766 (Experiment 2)
	3	IPI00029739	CFH Isoform 1 of Complement factor H	67	143680	2.7	1	1	1	621.754	1241.49	2	1241.53	-0.0419	0	38.8	34	0.021	R	TGDEITYQCR	N			File: Matt_20100607_P20_D5.wiff, Sample: 4 (sample number 1), Elution: 24.436 min, Period: 1, Cycle(s): 1363 (Experiment 2)
	3	IPI00029739	CFH Isoform 1 of Complement factor H	67	143680	2.7	1	1	1	671.335	1340.66	2	1340.69	-0.0382	0	43.87	36	0.01	K	SPDVINGSPISQK	I			File: Matt_20100607_P20_D5.wiff, Sample: 4 (sample number 1), Elution: 29.572 min, Period: 1, Cycle(s): 1570 (Experiment 2)
	Protein hits	--------------------------------------------------------
	prot_hit_num	prot_acc	prot_desc	prot_score	prot_mass	prot_cover	pep_rank	pep_isbold	pep_isunique	pep_exp_mz	pep_exp_mr	pep_exp_z	pep_calc_mr	pep_delta	pep_miss	pep_score	pep_ident	pep_expect	pep_res_before	pep_seq	pep_res_after	pep_var_mod	pep_var_mod_pos	pep_scan_title
1333	1	IPI00549291	IGHM IGHM protein	287	66998	20.6	1	1	0	450.75	899.486	2	899.523	-0.0365	0	53.21	36	0.0011	K	VSVFVPPR	D			File: Matt_20100607_P20_D6.wiff, Sample: 5 (sample number 1), Elution: 34.287 min, Period: 1, Cycle(s): 1741 (Experiment 2)
	1	IPI00549291	IGHM IGHM protein	287	66998	20.6	1	1	0	515.28	1028.55	2	1028.58	-0.0305	0	37.87	37	0.041	R	QIQVSWLR	E			File: Matt_20100607_P20_D6.wiff, Sample: 5 (sample number 1), Elution: 42.998 min, Period: 1, Cycle(s): 2186 (Experiment 2)
	1	IPI00549291	IGHM IGHM protein	287	66998	20.6	1	1	0	625.295	1248.58	2	1248.63	-0.0529	0	51.84	36	0.0016	K	LICQATGFSPR	Q			File: Matt_20100607_P20_D6.wiff, Sample: 5 (sample number 1), Elution: 31.839 min, Period: 1, Cycle(s): 1642 (Experiment 4)
	1	IPI00549291	IGHM IGHM protein	287	66998	20.6	1	1	0	639.336	1276.66	2	1276.7	-0.0451	0	76.63	37	5.7e-06	K	YAATSQVLLPSK	D			File: Matt_20100607_P20_D6.wiff, Sample: 5 (sample number 1), Elution: 32.97 min, Period: 1, Cycle(s): 1684 (Experiment 2)
	1	IPI00549291	IGHM IGHM protein	287	66998	20.6	1	1	1	659.764	1317.51	2	1317.57	-0.0529	0	59.99	35	0.00018	R	AEDTAVYYCAR	G			File: Matt_20100607_P20_D6.wiff, Sample: 5 (sample number 1), Elution: 27.504 min, Period: 1, Cycle(s): 1482 (Experiment 3)
	1	IPI00549291	IGHM IGHM protein	287	66998	20.6	1	1	0	800.864	1599.71	2	1599.77	-0.0591	0	64.68	36	7.1e-05	K	YVTSAPMPEPQAPGR	Y			File: Matt_20100607_P20_D6.wiff, Sample: 5 (sample number 1), Elution: 30.323 min, Period: 1, Cycle(s): 1597 (Experiment 2)
	1	IPI00549291	IGHM IGHM protein	287	66998	20.6	1	1	0	809.383	1616.75	2	1616.8	-0.0499	0	82.38	36	1.3e-06	K	QVGSGVTTDQVQAEAK	E			File: Matt_20100607_P20_D6.wiff, Sample: 5 (sample number 1), Elution: 24.339 min, Period: 1, Cycle(s): 1361 (Experiment 2)
	1	IPI00549291	IGHM IGHM protein	287	66998	20.6	1	1	0	572.941	1715.8	3	1715.86	-0.0555	0	36.66	36	0.05	R	FTCTVTHTDLPSPLK	Q			File: Matt_20100607_P20_D6.wiff, Sample: 5 (sample number 1), Elution: 36.769 min, Period: 1, Cycle(s): 1862 (Experiment 2)
	6	IPI00292530	ITIH1 Inter-alpha-trypsin inhibitor heavy chain H1	66	101782	2.4	1	1	1	545.281	1088.55	2	1088.59	-0.0386	0	39.41	37	0.032	K	LDAQASFLPK	E			File: Matt_20100607_P20_D6.wiff, Sample: 5 (sample number 1), Elution: 37.239 min, Period: 1, Cycle(s): 1878 (Experiment 2)
	6	IPI00292530	ITIH1 Inter-alpha-trypsin inhibitor heavy chain H1	66	101782	2.4	1	1	1	579.292	1156.57	2	1156.62	-0.0505	0	59.35	36	0.00028	K	AAISGENAGLVR	A			File: Matt_20100607_P20_D6.wiff, Sample: 5 (sample number 1), Elution: 28.088 min, Period: 1, Cycle(s): 1508 (Experiment 2)
	Protein hits	--------------------------------------------------------
	prot_hit_num	prot_acc	prot_desc	prot_score	prot_mass	prot_cover	pep_rank	pep_isbold	pep_isunique	pep_exp_mz	pep_exp_mr	pep_exp_z	pep_calc_mr	pep_delta	pep_miss	pep_score	pep_ident	pep_expect	pep_res_before	pep_seq	pep_res_after	pep_var_mod	pep_var_mod_pos	pep_scan_title
1541	1	IPI00477090	IGHM IGHM protein	137	68052	11.4	1	1	1	450.752	899.49	2	899.523	-0.0325	0	43.31	36	0.011	K	VSVFVPPR	D			File: Matt_20100607_P20_D9.wiff, Sample: 8 (sample number 1), Elution: 34.101 min, Period: 1, Cycle(s): 1742 (Experiment 2)
	1	IPI00477090	IGHM IGHM protein	137	68052	11.4	1	1	1	515.272	1028.53	2	1028.58	-0.0475	0	39.93	37	0.026	R	QIQVSWLR	E			File: Matt_20100607_P20_D9.wiff, Sample: 8 (sample number 1), Elution: 42.884 min, Period: 1, Cycle(s): 2191 (Experiment 2)
	1	IPI00477090	IGHM IGHM protein	137	68052	11.4	1	1	1	625.297	1248.58	2	1248.63	-0.0482	0	56.69	36	0.00053	K	LICQATGFSPR	Q			File: Matt_20100607_P20_D9.wiff, Sample: 8 (sample number 1), Elution: 31.705 min, Period: 1, Cycle(s): 1641 (Experiment 4)
	1	IPI00477090	IGHM IGHM protein	137	68052	11.4	1	1	1	800.866	1599.72	2	1599.77	-0.0538	0	53.05	36	0.0011	K	YVTSAPMPEPQAPGR	Y			File: Matt_20100607_P20_D9.wiff, Sample: 8 (sample number 1), Elution: 30.257 min, Period: 1, Cycle(s): 1600 (Experiment 3)
	1	IPI00477090	IGHM IGHM protein	137	68052	11.4	1	1	1	809.372	1616.73	2	1616.8	-0.0712	0	54.66	36	0.00076	K	QVGSGVTTDQVQAEAK	E			File: Matt_20100607_P20_D9.wiff, Sample: 8 (sample number 1), Elution: 24.205 min, Period: 1, Cycle(s): 1363 (Experiment 2)
	3	IPI00026314	GSN Isoform 1 of Gelsolin	44	86043	1.7	1	1	1	660.318	1318.62	2	1318.69	-0.0673	0	44.22	37	0.01	K	AGALNSNDAFVLK	T			File: Matt_20100607_P20_D9.wiff, Sample: 8 (sample number 1), Elution: 38.59 min, Period: 1, Cycle(s): 1956 (Experiment 3)
	Protein hits	--------------------------------------------------------
	prot_hit_num	prot_acc	prot_desc	prot_score	prot_mass	prot_cover	pep_rank	pep_isbold	pep_isunique	pep_exp_mz	pep_exp_mr	pep_exp_z	pep_calc_mr	pep_delta	pep_miss	pep_score	pep_ident	pep_expect	pep_res_before	pep_seq	pep_res_after	pep_var_mod	pep_var_mod_pos	pep_scan_title
1542	1	IPI00477090	IGHM IGHM protein	289	68052	12.7	1	1	1	450.743	899.471	2	899.523	-0.0524	0	52.68	36	0.0012	K	VSVFVPPR	D			File: Matt_20100607_P20_D10.wiff, Sample: 9 (sample number 1), Elution: 33.921 min, Period: 1, Cycle(s): 1682 (Experiment 2)
	1	IPI00477090	IGHM IGHM protein	289	68052	12.7	1	1	1	515.265	1028.52	2	1028.58	-0.0603	0	50.69	37	0.0022	R	QIQVSWLR	E			File: Matt_20100607_P20_D10.wiff, Sample: 9 (sample number 1), Elution: 42.724 min, Period: 1, Cycle(s): 2142 (Experiment 2)
	1	IPI00477090	IGHM IGHM protein	289	68052	12.7	1	1	1	625.288	1248.56	2	1248.63	-0.067	0	79.74	36	2.6e-06	K	LICQATGFSPR	Q			File: Matt_20100607_P20_D10.wiff, Sample: 9 (sample number 1), Elution: 31.585 min, Period: 1, Cycle(s): 1606 (Experiment 2)
	1	IPI00477090	IGHM IGHM protein	289	68052	12.7	1	1	1	639.331	1276.65	2	1276.7	-0.0546	0	97.7	37	4.4e-08	K	YAATSQVLLPSK	D			File: Matt_20100607_P20_D10.wiff, Sample: 9 (sample number 1), Elution: 32.662 min, Period: 1, Cycle(s): 1637 (Experiment 2)
	1	IPI00477090	IGHM IGHM protein	289	68052	12.7	1	1	1	800.869	1599.72	2	1599.77	-0.0485	0	62.64	36	0.00012	K	YVTSAPMPEPQAPGR	Y			File: Matt_20100607_P20_D10.wiff, Sample: 9 (sample number 1), Elution: 30.067 min, Period: 1, Cycle(s): 1571 (Experiment 3)
	1	IPI00477090	IGHM IGHM protein	289	68052	12.7	1	1	1	809.377	1616.74	2	1616.8	-0.0606	0	93.93	36	9.2e-08	K	QVGSGVTTDQVQAEAK	E			File: Matt_20100607_P20_D10.wiff, Sample: 9 (sample number 1), Elution: 24.201 min, Period: 1, Cycle(s): 1370 (Experiment 2)
	Protein hits	--------------------------------------------------------
	prot_hit_num	prot_acc	prot_desc	prot_score	prot_mass	prot_cover	pep_rank	pep_isbold	pep_isunique	pep_exp_mz	pep_exp_mr	pep_exp_z	pep_calc_mr	pep_delta	pep_miss	pep_score	pep_ident	pep_expect	pep_res_before	pep_seq	pep_res_after	pep_var_mod	pep_var_mod_pos	pep_scan_title
1543	1	IPI00477090	IGHM IGHM protein	153	68052	10.8	1	1	1	450.747	899.479	2	899.523	-0.0444	0	36.29	36	0.053	K	VSVFVPPR	D			File: Matt_20100607_P20_D11.wiff, Sample: 10 (sample number 1), Elution: 34.092 min, Period: 1, Cycle(s): 1762 (Experiment 2)
	1	IPI00477090	IGHM IGHM protein	153	68052	10.8	1	1	1	455.185	908.356	2	908.414	-0.0579	0	38	36	0.032	R	DGFFGNPR	K			File: Matt_20100607_P20_D11.wiff, Sample: 10 (sample number 1), Elution: 34.636 min, Period: 1, Cycle(s): 1790 (Experiment 2)
	1	IPI00477090	IGHM IGHM protein	153	68052	10.8	1	1	1	625.288	1248.56	2	1248.63	-0.067	0	49.8	36	0.0026	K	LICQATGFSPR	Q			File: Matt_20100607_P20_D11.wiff, Sample: 10 (sample number 1), Elution: 31.659 min, Period: 1, Cycle(s): 1652 (Experiment 2)
	1	IPI00477090	IGHM IGHM protein	153	68052	10.8	1	1	1	800.85	1599.69	2	1599.77	-0.0857	0	51.59	35	0.0013	K	YVTSAPMPEPQAPGR	Y			File: Matt_20100607_P20_D11.wiff, Sample: 10 (sample number 1), Elution: 30.193 min, Period: 1, Cycle(s): 1611 (Experiment 2)
	1	IPI00477090	IGHM IGHM protein	153	68052	10.8	1	1	1	809.364	1616.71	2	1616.8	-0.0872	0	76.14	36	5.1e-06	K	QVGSGVTTDQVQAEAK	E			File: Matt_20100607_P20_D11.wiff, Sample: 10 (sample number 1), Elution: 24.239 min, Period: 1, Cycle(s): 1368 (Experiment 2)
	Protein hits	--------------------------------------------------------
	prot_hit_num	prot_acc	prot_desc	prot_score	prot_mass	prot_cover	pep_rank	pep_isbold	pep_isunique	pep_exp_mz	pep_exp_mr	pep_exp_z	pep_calc_mr	pep_delta	pep_miss	pep_score	pep_ident	pep_expect	pep_res_before	pep_seq	pep_res_after	pep_var_mod	pep_var_mod_pos	pep_scan_title
1566	1	IPI00477090	IGHM IGHM protein	193	68052	14	1	1	1	450.738	899.462	2	899.523	-0.0604	0	42.99	36	0.011	K	VSVFVPPR	D			File: Matt_20100607_P20_E2.wiff, Sample: 13 (sample number 1), Elution: 33.883 min, Period: 1, Cycle(s): 1752 (Experiment 2)
	1	IPI00477090	IGHM IGHM protein	193	68052	14	1	1	1	455.189	908.364	2	908.414	-0.0499	0	41.11	36	0.016	R	DGFFGNPR	K			File: Matt_20100607_P20_E2.wiff, Sample: 13 (sample number 1), Elution: 34.415 min, Period: 1, Cycle(s): 1779 (Experiment 2)
	1	IPI00477090	IGHM IGHM protein	193	68052	14	1	1	1	515.265	1028.52	2	1028.58	-0.0603	0	37.53	37	0.045	R	QIQVSWLR	E			File: Matt_20100607_P20_E2.wiff, Sample: 13 (sample number 1), Elution: 42.767 min, Period: 1, Cycle(s): 2224 (Experiment 2)
	1	IPI00477090	IGHM IGHM protein	193	68052	14	1	1	1	625.279	1248.54	2	1248.63	-0.0857	0	46.28	36	0.0056	K	LICQATGFSPR	Q			File: Matt_20100607_P20_E2.wiff, Sample: 13 (sample number 1), Elution: 31.446 min, Period: 1, Cycle(s): 1638 (Experiment 2)
	1	IPI00477090	IGHM IGHM protein	193	68052	14	1	1	1	639.319	1276.62	2	1276.7	-0.0783	0	73.04	37	1.3e-05	K	YAATSQVLLPSK	D			File: Matt_20100607_P20_E2.wiff, Sample: 13 (sample number 1), Elution: 32.547 min, Period: 1, Cycle(s): 1685 (Experiment 3)
	1	IPI00477090	IGHM IGHM protein	193	68052	14	1	1	1	800.842	1599.67	2	1599.77	-0.1016	0	49.88	35	0.0017	K	YVTSAPMPEPQAPGR	Y			File: Matt_20100607_P20_E2.wiff, Sample: 13 (sample number 1), Elution: 29.943 min, Period: 1, Cycle(s): 1591 (Experiment 2)
	1	IPI00477090	IGHM IGHM protein	193	68052	14	1	1	1	809.356	1616.7	2	1616.8	-0.1032	0	67.15	35	3.8e-05	K	QVGSGVTTDQVQAEAK	E			File: Matt_20100607_P20_E2.wiff, Sample: 13 (sample number 1), Elution: 24.099 min, Period: 1, Cycle(s): 1362 (Experiment 2)
	2	IPI00019591	CFB Isoform 1 of Complement factor B (Fragment)	110	86847	7.2	1	1	1	638.298	1274.58	2	1274.65	-0.0725	0	44.41	36	0.0088	R	YGLVTYATYPK	I			File: Matt_20100607_P20_E2.wiff, Sample: 13 (sample number 1), Elution: 37.836 min, Period: 1, Cycle(s): 1948 (Experiment 2)
	2	IPI00019591	CFB Isoform 1 of Complement factor B (Fragment)	110	86847	7.2	1	1	1	456.176	1365.51	3	1365.6	-0.0926	0	40.04	33	0.011	R	LEDSVTYHCSR	G			File: Matt_20100607_P20_E2.wiff, Sample: 13 (sample number 1), Elution: 22.936 min, Period: 1, Cycle(s): 1302 (Experiment 2)
	2	IPI00019591	CFB Isoform 1 of Complement factor B (Fragment)	110	86847	7.2	1	1	1	754.802	1507.59	2	1507.68	-0.0893	0	67.63	34	2.2e-05	K	VSEADSSNADWVTK	Q			File: Matt_20100607_P20_E2.wiff, Sample: 13 (sample number 1), Elution: 28.519 min, Period: 1, Cycle(s): 1533 (Experiment 2)
	Protein hits	--------------------------------------------------------
	prot_hit_num	prot_acc	prot_desc	prot_score	prot_mass	prot_cover	pep_rank	pep_isbold	pep_isunique	pep_exp_mz	pep_exp_mr	pep_exp_z	pep_calc_mr	pep_delta	pep_miss	pep_score	pep_ident	pep_expect	pep_res_before	pep_seq	pep_res_after	pep_var_mod	pep_var_mod_pos	pep_scan_title
750	1	IPI00553177	SERPINA1 Isoform 1 of Alpha-1-antitrypsin	282	46878	20.8	1	1	1	426.734	851.453	2	851.486	-0.0333	0	42.55	36	0.012	R	SASLHLPK	L			File: Matt_20100607_M14_A1.wiff, Sample: 6 (sample number 1), Elution: 29.888 min, Period: 1, Cycle(s): 1661 (Experiment 2)
	1	IPI00553177	SERPINA1 Isoform 1 of Alpha-1-antitrypsin	282	46878	20.8	1	1	1	444.74	887.466	2	887.496	-0.0301	0	43.47	38	0.015	K	AVLTIDEK	G			File: Matt_20100607_M14_A1.wiff, Sample: 6 (sample number 1), Elution: 30.333 min, Period: 1, Cycle(s): 1683 (Experiment 2)
	1	IPI00553177	SERPINA1 Isoform 1 of Alpha-1-antitrypsin	282	46878	20.8	1	1	1	508.295	1014.58	2	1014.61	-0.0314	0	49.66	37	0.0028	K	SVLGQLGITK	V			File: Matt_20100607_M14_A1.wiff, Sample: 6 (sample number 1), Elution: 42.076 min, Period: 1, Cycle(s): 2295 (Experiment 2)
	1	IPI00553177	SERPINA1 Isoform 1 of Alpha-1-antitrypsin	282	46878	20.8	1	1	1	538.791	1075.57	2	1075.61	-0.0423	0	53.21	37	0.0014	K	LSSWVLLMK	Y			File: Matt_20100607_M14_A1.wiff, Sample: 6 (sample number 1), Elution: 52.992 min, Period: 1, Cycle(s): 2914 (Experiment 2)
	1	IPI00553177	SERPINA1 Isoform 1 of Alpha-1-antitrypsin	282	46878	20.8	1	1	1	546.788	1091.56	2	1091.6	-0.0426	0	44.28	37	0.01	K	LSSWVLLMK	Y	Oxidation (M)	0.000000020.0	File: Matt_20100607_M14_A1.wiff, Sample: 6 (sample number 1), Elution: 45.675 min, Period: 1, Cycle(s): 2498 (Experiment 2)
	1	IPI00553177	SERPINA1 Isoform 1 of Alpha-1-antitrypsin	282	46878	20.8	1	1	1	555.788	1109.56	2	1109.6	-0.0357	0	49.02	36	0.0029	K	LSITGTYDLK	S			File: Matt_20100607_M14_A1.wiff, Sample: 6 (sample number 1), Elution: 38.081 min, Period: 1, Cycle(s): 2076 (Experiment 2)
	1	IPI00553177	SERPINA1 Isoform 1 of Alpha-1-antitrypsin	282	46878	20.8	1	1	1	917.442	1832.87	2	1832.92	-0.0459	0	83.26	36	1e-06	K	VFSNGADLSGVTEEAPLK	L			File: Matt_20100607_M14_A1.wiff, Sample: 6 (sample number 1), Elution: 39.049 min, Period: 1, Cycle(s): 2128 (Experiment 2)
	1	IPI00553177	SERPINA1 Isoform 1 of Alpha-1-antitrypsin	282	46878	20.8	1	1	1	917.931	1833.85	2	1833.9	-0.053	0	93.62	36	9.3e-08	K	VFSNGADLSGVTEEAPLK	L	Deamidated (NQ)	0.000100000000000000.0	File: Matt_20100607_M14_A1.wiff, Sample: 6 (sample number 1), Elution: 39.895 min, Period: 1, Cycle(s): 2173 (Experiment 2)
	1	IPI00553177	SERPINA1 Isoform 1 of Alpha-1-antitrypsin	282	46878	20.8	1	1	1	631.27	1890.79	3	1890.85	-0.0589	0	47.66	34	0.0025	K	DTEEEDFHVDQVTTVK	V			File: Matt_20100607_M14_A1.wiff, Sample: 6 (sample number 1), Elution: 34.084 min, Period: 1, Cycle(s): 1860 (Experiment 2)
	2	IPI00418163	C4B complement component 4B preproprotein	136	194170	2.8	1	1	1	419.703	837.392	2	837.423	-0.0317	0	48.78	36	0.0026	K	ASSFLGEK	A			File: Matt_20100607_M14_A1.wiff, Sample: 6 (sample number 1), Elution: 29.925 min, Period: 1, Cycle(s): 1662 (Experiment 2)
	2	IPI00418163	C4B complement component 4B preproprotein	136	194170	2.8	1	1	1	492.223	982.432	2	982.462	-0.0298	0	41.96	36	0.013	R	QGSFQGGFR	S			File: Matt_20100607_M14_A1.wiff, Sample: 6 (sample number 1), Elution: 29.302 min, Period: 1, Cycle(s): 1632 (Experiment 2)
	2	IPI00418163	C4B complement component 4B preproprotein	136	194170	2.8	1	1	1	771.388	1540.76	2	1540.81	-0.0483	0	71.66	36	1.6e-05	K	VLSLAQEQVGGSPEK	L			File: Matt_20100607_M14_A1.wiff, Sample: 6 (sample number 1), Elution: 32.489 min, Period: 1, Cycle(s): 1774 (Experiment 2)
	3	IPI00032220	AGT Angiotensinogen	105	53406	4.3	1	1	1	534.253	1066.49	2	1066.53	-0.035	0	57.71	36	0.00039	R	FMQAVTGWK	T			File: Matt_20100607_M14_A1.wiff, Sample: 6 (sample number 1), Elution: 39.684 min, Period: 1, Cycle(s): 2162 (Experiment 2)
	3	IPI00032220	AGT Angiotensinogen	105	53406	4.3	1	1	1	634.867	1267.72	2	1267.75	-0.0302	0	74.42	36	7.3e-06	K	ALQDQLVLVAAK	L			File: Matt_20100607_M14_A1.wiff, Sample: 6 (sample number 1), Elution: 41.442 min, Period: 1, Cycle(s): 2260 (Experiment 2)
	4	IPI00032328	KNG1 Isoform HMW of Kininogen-1	91	72996	4.3	1	1	1	502.275	1002.54	2	1002.56	-0.0249	0	47.9	37	0.0048	R	QVVAGLNFR	I			File: Matt_20100607_M14_A1.wiff, Sample: 6 (sample number 1), Elution: 38.679 min, Period: 1, Cycle(s): 2108 (Experiment 2)
	4	IPI00032328	KNG1 Isoform HMW of Kininogen-1	91	72996	4.3	1	1	1	515.755	1029.5	2	1029.53	-0.0329	0	47.78	37	0.0048	K	YFIDFVAR	E			File: Matt_20100607_M14_A1.wiff, Sample: 6 (sample number 1), Elution: 48.074 min, Period: 1, Cycle(s): 2634 (Experiment 2)
	4	IPI00032328	KNG1 Isoform HMW of Kininogen-1	91	72996	4.3	1	1	1	626.276	1250.54	2	1250.58	-0.0452	0	54.35	36	0.00084	K	TVGSDTFYSFK	Y			File: Matt_20100607_M14_A1.wiff, Sample: 6 (sample number 1), Elution: 39.594 min, Period: 1, Cycle(s): 2158 (Experiment 2)
	Protein hits	--------------------------------------------------------
	prot_hit_num	prot_acc	prot_desc	prot_score	prot_mass	prot_cover	pep_rank	pep_isbold	pep_isunique	pep_exp_mz	pep_exp_mr	pep_exp_z	pep_calc_mr	pep_delta	pep_miss	pep_score	pep_ident	pep_expect	pep_res_before	pep_seq	pep_res_after	pep_var_mod	pep_var_mod_pos	pep_scan_title
706	4	IPI00022488	HPX Hemopexin	65	52385	6.9	1	1	1	571.279	1140.54	2	1140.58	-0.0373	0	58.26	36	0.00034	K	GGYTLVSGYPK	R			File: Matt_20100607_M14_A2.wiff, Sample: 7 (sample number 1), Elution: 35.05 min, Period: 1, Cycle(s): 1714 (Experiment 2)
	4	IPI00022488	HPX Hemopexin	65	52385	6.9	1	1	1	610.787	1219.56	2	1219.6	-0.0391	0	37.94	37	0.041	K	NFPSPVDAAFR	Q			File: Matt_20100607_M14_A2.wiff, Sample: 7 (sample number 1), Elution: 42.229 min, Period: 1, Cycle(s): 2046 (Experiment 2)
	Protein hits	--------------------------------------------------------
	prot_hit_num	prot_acc	prot_desc	prot_score	prot_mass	prot_cover	pep_rank	pep_isbold	pep_isunique	pep_exp_mz	pep_exp_mr	pep_exp_z	pep_calc_mr	pep_delta	pep_miss	pep_score	pep_ident	pep_expect	pep_res_before	pep_seq	pep_res_after	pep_var_mod	pep_var_mod_pos	pep_scan_title
866	2	IPI00032258	C4A Complement C4-A	42	194247	1.4	1	1	1	670.306	1338.6	2	1338.65	-0.0478	0	37.08	36	0.042	R	GSFEFPVGDAVSK	V			File: Matt_20100607_M14_A3.wiff, Sample: 8 (sample number 1), Elution: 41.46 min, Period: 1, Cycle(s): 2215 (Experiment 2)
	Protein hits	--------------------------------------------------------
	prot_hit_num	prot_acc	prot_desc	prot_score	prot_mass	prot_cover	pep_rank	pep_isbold	pep_isunique	pep_exp_mz	pep_exp_mr	pep_exp_z	pep_calc_mr	pep_delta	pep_miss	pep_score	pep_ident	pep_expect	pep_res_before	pep_seq	pep_res_after	pep_var_mod	pep_var_mod_pos	pep_scan_title
1219	2	IPI00032258	C4A Complement C4-A	52	194247	1.9	1	1	1	607.319	1212.62	2	1212.66	-0.0408	0	41.46	36	0.016	K	GLCVATPVQLR	V			File: Matt_20100607_M14_A10.wiff, Sample: 15 (sample number 1), Elution: 38.834 min, Period: 1, Cycle(s): 2071 (Experiment 2)
	Protein hits	--------------------------------------------------------
	prot_hit_num	prot_acc	prot_desc	prot_score	prot_mass	prot_cover	pep_rank	pep_isbold	pep_isunique	pep_exp_mz	pep_exp_mr	pep_exp_z	pep_calc_mr	pep_delta	pep_miss	pep_score	pep_ident	pep_expect	pep_res_before	pep_seq	pep_res_after	pep_var_mod	pep_var_mod_pos	pep_scan_title
1231	1	IPI00019591	CFB Isoform 1 of Complement factor B (Fragment)	108	86847	6	1	1	1	578.295	1154.58	2	1154.62	-0.0418	0	36.84	36	0.047	K	EELLPAQDIK	A			File: Matt_20100607_M14_A11.wiff, Sample: 16 (sample number 1), Elution: 35.191 min, Period: 1, Cycle(s): 1903 (Experiment 2)
	1	IPI00019591	CFB Isoform 1 of Complement factor B (Fragment)	108	86847	6	1	1	1	638.318	1274.62	2	1274.65	-0.0337	0	58.18	36	0.00038	R	YGLVTYATYPK	I			File: Matt_20100607_M14_A11.wiff, Sample: 16 (sample number 1), Elution: 38.784 min, Period: 1, Cycle(s): 2103 (Experiment 2)
	1	IPI00019591	CFB Isoform 1 of Complement factor B (Fragment)	108	86847	6	1	1	1	456.194	1365.56	3	1365.6	-0.039	0	45.92	35	0.0048	R	LEDSVTYHCSR	G			File: Matt_20100607_M14_A11.wiff, Sample: 16 (sample number 1), Elution: 23.713 min, Period: 1, Cycle(s): 1355 (Experiment 2)
	1	IPI00019591	CFB Isoform 1 of Complement factor B (Fragment)	108	86847	6	1	1	1	754.824	1507.63	2	1507.68	-0.0463	0	49.39	35	0.0022	K	VSEADSSNADWVTK	Q			File: Matt_20100607_M14_A11.wiff, Sample: 16 (sample number 1), Elution: 29.341 min, Period: 1, Cycle(s): 1619 (Experiment 2)
	3	IPI00477090	IGHM IGHM protein	46	68052	2.6	1	1	1	809.386	1616.76	2	1616.8	-0.0424	0	46.35	36	0.0054	K	QVGSGVTTDQVQAEAK	E			File: Matt_20100607_M14_A11.wiff, Sample: 16 (sample number 1), Elution: 24.939 min, Period: 1, Cycle(s): 1424 (Experiment 2)
	Protein hits	--------------------------------------------------------
	prot_hit_num	prot_acc	prot_desc	prot_score	prot_mass	prot_cover	pep_rank	pep_isbold	pep_isunique	pep_exp_mz	pep_exp_mr	pep_exp_z	pep_calc_mr	pep_delta	pep_miss	pep_score	pep_ident	pep_expect	pep_res_before	pep_seq	pep_res_after	pep_var_mod	pep_var_mod_pos	pep_scan_title
1566	1	IPI00019591	CFB Isoform 1 of Complement factor B (Fragment)	278	86847	15.6	1	1	1	483.736	965.457	2	965.482	-0.0247	0	57.96	36	0.00037	R	STGSWSTLK	T			File: Matt_20100607_M14_B5.wiff, Sample: 22 (sample number 1), Elution: 31.038 min, Period: 1, Cycle(s): 1664 (Experiment 3)
	1	IPI00019591	CFB Isoform 1 of Complement factor B (Fragment)	278	86847	15.6	1	1	1	488.767	975.519	2	975.55	-0.0309	0	61.7	37	0.0002	K	VASYGVKPR	Y			File: Matt_20100607_M14_B5.wiff, Sample: 22 (sample number 1), Elution: 21.624 min, Period: 1, Cycle(s): 1233 (Experiment 2)
	1	IPI00019591	CFB Isoform 1 of Complement factor B (Fragment)	278	86847	15.6	1	1	1	494.766	987.517	2	987.542	-0.0249	0	48.42	37	0.0044	K	CLVNLIEK	V			File: Matt_20100607_M14_B5.wiff, Sample: 22 (sample number 1), Elution: 41.206 min, Period: 1, Cycle(s): 2174 (Experiment 2)
	1	IPI00019591	CFB Isoform 1 of Complement factor B (Fragment)	278	86847	15.6	1	1	1	540.285	1078.56	2	1078.58	-0.0222	0	48.93	37	0.0033	R	GDSGGPLIVHK	R			File: Matt_20100607_M14_B5.wiff, Sample: 22 (sample number 1), Elution: 25.825 min, Period: 1, Cycle(s): 1450 (Experiment 2)
	1	IPI00019591	CFB Isoform 1 of Complement factor B (Fragment)	278	86847	15.6	1	1	1	578.298	1154.58	2	1154.62	-0.0373	0	42.6	36	0.013	K	EELLPAQDIK	A			File: Matt_20100607_M14_B5.wiff, Sample: 22 (sample number 1), Elution: 35.3 min, Period: 1, Cycle(s): 1859 (Experiment 2)
	1	IPI00019591	CFB Isoform 1 of Complement factor B (Fragment)	278	86847	15.6	1	1	1	638.315	1274.62	2	1274.65	-0.0384	0	62.43	36	0.00014	R	YGLVTYATYPK	I			File: Matt_20100607_M14_B5.wiff, Sample: 22 (sample number 1), Elution: 38.824 min, Period: 1, Cycle(s): 2041 (Experiment 2)
	1	IPI00019591	CFB Isoform 1 of Complement factor B (Fragment)	278	86847	15.6	1	1	1	456.194	1365.56	3	1365.6	-0.039	0	35.08	35	0.058	R	LEDSVTYHCSR	G			File: Matt_20100607_M14_B5.wiff, Sample: 22 (sample number 1), Elution: 23.69 min, Period: 1, Cycle(s): 1349 (Experiment 2)
	1	IPI00019591	CFB Isoform 1 of Complement factor B (Fragment)	278	86847	15.6	1	1	1	468.21	1401.61	3	1401.65	-0.0432	0	36.07	36	0.056	K	QLNEINYEDHK	L			File: Matt_20100607_M14_B5.wiff, Sample: 22 (sample number 1), Elution: 27.001 min, Period: 1, Cycle(s): 1512 (Experiment 2)
	1	IPI00019591	CFB Isoform 1 of Complement factor B (Fragment)	278	86847	15.6	1	1	1	754.826	1507.64	2	1507.68	-0.0412	0	87.48	35	3.5e-07	K	VSEADSSNADWVTK	Q			File: Matt_20100607_M14_B5.wiff, Sample: 22 (sample number 1), Elution: 29.308 min, Period: 1, Cycle(s): 1604 (Experiment 2)
	1	IPI00019591	CFB Isoform 1 of Complement factor B (Fragment)	278	86847	15.6	1	1	1	957.898	1913.78	2	1913.84	-0.0595	0	41.26	33	0.0092	R	FLCTGGVSPYADPNTCR	G			File: Matt_20100607_M14_B5.wiff, Sample: 22 (sample number 1), Elution: 35.388 min, Period: 1, Cycle(s): 1863 (Experiment 2)
	Protein hits	--------------------------------------------------------
	prot_hit_num	prot_acc	prot_desc	prot_score	prot_mass	prot_cover	pep_rank	pep_isbold	pep_isunique	pep_exp_mz	pep_exp_mr	pep_exp_z	pep_calc_mr	pep_delta	pep_miss	pep_score	pep_ident	pep_expect	pep_res_before	pep_seq	pep_res_after	pep_var_mod	pep_var_mod_pos	pep_scan_title
1709	4	IPI00022463	TF Serotransferrin	104	79280	10.6	1	1	1	500.737	999.459	2	999.491	-0.0326	0	41.87	37	0.017	K	YLGEEYVK	A			File: Matt_20100607_M14_B6.wiff, Sample: 23 (sample number 1), Elution: 33.88 min, Period: 1, Cycle(s): 1653 (Experiment 4)
	4	IPI00022463	TF Serotransferrin	104	79280	10.6	1	1	1	642.274	1282.53	2	1282.56	-0.0281	0	46.51	35	0.0042	K	EGYYGYTGAFR	C			File: Matt_20100607_M14_B6.wiff, Sample: 23 (sample number 1), Elution: 38.079 min, Period: 1, Cycle(s): 1834 (Experiment 2)
	4	IPI00022463	TF Serotransferrin	104	79280	10.6	1	1	1	708.338	1414.66	2	1414.71	-0.0506	0	48.25	36	0.0035	K	SVIPSDGPSVACVK	K			File: Matt_20100607_M14_B6.wiff, Sample: 23 (sample number 1), Elution: 33.292 min, Period: 1, Cycle(s): 1634 (Experiment 2)
	4	IPI00022463	TF Serotransferrin	104	79280	10.6	1	1	1	789.301	1576.59	2	1576.65	-0.0631	0	42.03	32	0.0054	R	FDEFFSEGCAPGSK	K			File: Matt_20100607_M14_B6.wiff, Sample: 23 (sample number 1), Elution: 40.049 min, Period: 1, Cycle(s): 1936 (Experiment 2)
	6	IPI00298860	LTF Growth-inhibiting protein 12	56	80273	1.3	1	1	1	549.237	1096.46	2	1096.5	-0.0377	0	56.29	35	0.00046	R	YYGYTGAFR	C			File: Matt_20100607_M14_B6.wiff, Sample: 23 (sample number 1), Elution: 36.49 min, Period: 1, Cycle(s): 1770 (Experiment 2)
	Protein hits	--------------------------------------------------------
	prot_hit_num	prot_acc	prot_desc	prot_score	prot_mass	prot_cover	pep_rank	pep_isbold	pep_isunique	pep_exp_mz	pep_exp_mr	pep_exp_z	pep_calc_mr	pep_delta	pep_miss	pep_score	pep_ident	pep_expect	pep_res_before	pep_seq	pep_res_after	pep_var_mod	pep_var_mod_pos	pep_scan_title
568	1	IPI00477090	IGHM IGHM protein	281	68052	15.2	1	1	1	450.76	899.506	2	899.523	-0.0169	0	48.21	36	0.0034	K	VSVFVPPR	D			File: Matt_20100607_P20_A2.wiff, Sample: 2 (sample number 1), Elution: 34.794 min, Period: 1, Cycle(s): 1739 (Experiment 2)
	1	IPI00477090	IGHM IGHM protein	281	68052	15.2	1	1	1	515.28	1028.55	2	1028.58	-0.0304	0	44.38	37	0.0092	R	QIQVSWLR	E			File: Matt_20100607_P20_A2.wiff, Sample: 2 (sample number 1), Elution: 43.832 min, Period: 1, Cycle(s): 2207 (Experiment 2)
	1	IPI00477090	IGHM IGHM protein	281	68052	15.2	1	1	1	625.303	1248.59	2	1248.63	-0.038	0	57.94	37	0.0004	K	LICQATGFSPR	Q			File: Matt_20100607_P20_A2.wiff, Sample: 2 (sample number 1), Elution: 32.301 min, Period: 1, Cycle(s): 1644 (Experiment 2)
	1	IPI00477090	IGHM IGHM protein	281	68052	15.2	1	1	1	639.337	1276.66	2	1276.7	-0.0442	0	71.09	37	2e-05	K	YAATSQVLLPSK	D			File: Matt_20100607_P20_A2.wiff, Sample: 2 (sample number 1), Elution: 33.437 min, Period: 1, Cycle(s): 1680 (Experiment 2)
	1	IPI00477090	IGHM IGHM protein	281	68052	15.2	1	1	1	800.875	1599.74	2	1599.77	-0.0358	0	56.34	36	0.00052	K	YVTSAPMPEPQAPGR	Y			File: Matt_20100607_P20_A2.wiff, Sample: 2 (sample number 1), Elution: 30.742 min, Period: 1, Cycle(s): 1612 (Experiment 2)
	1	IPI00477090	IGHM IGHM protein	281	68052	15.2	1	1	1	808.877	1615.74	2	1615.77	-0.0268	0	56.59	36	0.00053	K	YVTSAPMPEPQAPGR	Y	Oxidation (M)	0.000000200000000.0	File: Matt_20100607_P20_A2.wiff, Sample: 2 (sample number 1), Elution: 26.216 min, Period: 1, Cycle(s): 1462 (Experiment 3)
	1	IPI00477090	IGHM IGHM protein	281	68052	15.2	1	1	1	809.384	1616.75	2	1616.8	-0.0477	0	79.13	36	2.8e-06	K	QVGSGVTTDQVQAEAK	E			File: Matt_20100607_P20_A2.wiff, Sample: 2 (sample number 1), Elution: 24.915 min, Period: 1, Cycle(s): 1419 (Experiment 2)
	1	IPI00477090	IGHM IGHM protein	281	68052	15.2	1	1	1	572.945	1715.81	3	1715.86	-0.0413	0	49.3	36	0.0027	R	FTCTVTHTDLPSPLK	Q			File: Matt_20100607_P20_A2.wiff, Sample: 2 (sample number 1), Elution: 37.342 min, Period: 1, Cycle(s): 1863 (Experiment 2)
	4	IPI00019591	CFB Isoform 1 of Complement factor B (Fragment)	74	86847	1.4	1	1	1	638.311	1274.61	2	1274.65	-0.0479	0	74.34	36	9.1e-06	R	YGLVTYATYPK	I			File: Matt_20100607_P20_A2.wiff, Sample: 2 (sample number 1), Elution: 38.819 min, Period: 1, Cycle(s): 1930 (Experiment 2)
	5	IPI00292530	ITIH1 Inter-alpha-trypsin inhibitor heavy chain H1	44	101782	2.4	1	1	1	579.303	1156.59	2	1156.62	-0.0275	0	39.18	36	0.029	K	AAISGENAGLVR	A			File: Matt_20100607_P20_A2.wiff, Sample: 2 (sample number 1), Elution: 28.617 min, Period: 1, Cycle(s): 1553 (Experiment 3)
	Protein hits	--------------------------------------------------------
	prot_hit_num	prot_acc	prot_desc	prot_score	prot_mass	prot_cover	pep_rank	pep_isbold	pep_isunique	pep_exp_mz	pep_exp_mr	pep_exp_z	pep_calc_mr	pep_delta	pep_miss	pep_score	pep_ident	pep_expect	pep_res_before	pep_seq	pep_res_after	pep_var_mod	pep_var_mod_pos	pep_scan_title
550	1	IPI00022895	A1BG Alpha-1B-glycoprotein	165	54809	12.7	1	1	1	493.745	985.475	2	985.501	-0.0263	0	66.73	37	5.5e-05	R	CLAPLEGAR	F			File: Matt_20100607_P20_A4.wiff, Sample: 4 (sample number 1), Elution: 31.292 min, Period: 1, Cycle(s): 1638 (Experiment 2)
	1	IPI00022895	A1BG Alpha-1B-glycoprotein	165	54809	12.7	1	1	1	544.785	1087.55	2	1087.58	-0.0227	0	65.66	37	8e-05	R	ATWSGAVLAGR	D			File: Matt_20100607_P20_A4.wiff, Sample: 4 (sample number 1), Elution: 37.054 min, Period: 1, Cycle(s): 1821 (Experiment 2)
	1	IPI00022895	A1BG Alpha-1B-glycoprotein	165	54809	12.7	1	1	1	632.814	1263.61	2	1263.65	-0.0325	0	65.28	37	7.5e-05	R	SGLSTGWTQLSK	L			File: Matt_20100607_P20_A4.wiff, Sample: 4 (sample number 1), Elution: 38.898 min, Period: 1, Cycle(s): 1901 (Experiment 2)
	1	IPI00022895	A1BG Alpha-1B-glycoprotein	165	54809	12.7	1	1	1	559.278	1674.81	3	1674.86	-0.0448	0	37.51	36	0.041	K	NGVAQEPVHLDSPAIK	H	Deamidated (NQ)	0.1000000000000000.0	File: Matt_20100607_P20_A4.wiff, Sample: 4 (sample number 1), Elution: 34.919 min, Period: 1, Cycle(s): 1734 (Experiment 2)
	2	IPI00218192	ITIH4 Isoform 2 of Inter-alpha-trypsin inhibitor heavy chain H4	108	101488	4.7	1	1	1	500.263	998.511	2	998.551	-0.04	0	64.66	36	8e-05	K	LALDNGGLAR	R			File: Matt_20100607_P20_A4.wiff, Sample: 4 (sample number 1), Elution: 32.389 min, Period: 1, Cycle(s): 1659 (Experiment 3)
	2	IPI00218192	ITIH4 Isoform 2 of Inter-alpha-trypsin inhibitor heavy chain H4	108	101488	4.7	1	1	1	572.799	1143.58	2	1143.61	-0.0293	0	60.24	37	0.00027	R	GPDVLTATVSGK	L			File: Matt_20100607_P20_A4.wiff, Sample: 4 (sample number 1), Elution: 32.754 min, Period: 1, Cycle(s): 1669 (Experiment 2)
	2	IPI00218192	ITIH4 Isoform 2 of Inter-alpha-trypsin inhibitor heavy chain H4	108	101488	4.7	1	1	1	654.312	1306.61	2	1306.65	-0.0412	0	45.82	36	0.0063	K	AEAQAQYSAAVAK	G			File: Matt_20100607_P20_A4.wiff, Sample: 4 (sample number 1), Elution: 23.591 min, Period: 1, Cycle(s): 1348 (Experiment 2)
	Protein hits	--------------------------------------------------------
	prot_hit_num	prot_acc	prot_desc	prot_score	prot_mass	prot_cover	pep_rank	pep_isbold	pep_isunique	pep_exp_mz	pep_exp_mr	pep_exp_z	pep_calc_mr	pep_delta	pep_miss	pep_score	pep_ident	pep_expect	pep_res_before	pep_seq	pep_res_after	pep_var_mod	pep_var_mod_pos	pep_scan_title
551	1	IPI00477090	IGHM IGHM protein	127	68052	9.5	1	1	1	450.752	899.49	2	899.523	-0.0328	0	45.97	36	0.0057	K	VSVFVPPR	D			File: Matt_20100607_P20_A5.wiff, Sample: 5 (sample number 1), Elution: 34.838 min, Period: 1, Cycle(s): 1682 (Experiment 2)
	1	IPI00477090	IGHM IGHM protein	127	68052	9.5	1	1	1	625.298	1248.58	2	1248.63	-0.0474	0	61.27	36	0.00019	K	LICQATGFSPR	Q			File: Matt_20100607_P20_A5.wiff, Sample: 5 (sample number 1), Elution: 32.379 min, Period: 1, Cycle(s): 1583 (Experiment 2)
	1	IPI00477090	IGHM IGHM protein	127	68052	9.5	1	1	1	809.381	1616.75	2	1616.8	-0.0531	0	62.43	36	0.00013	K	QVGSGVTTDQVQAEAK	E			File: Matt_20100607_P20_A5.wiff, Sample: 5 (sample number 1), Elution: 25.001 min, Period: 1, Cycle(s): 1348 (Experiment 2)
	Protein hits	--------------------------------------------------------
	prot_hit_num	prot_acc	prot_desc	prot_score	prot_mass	prot_cover	pep_rank	pep_isbold	pep_isunique	pep_exp_mz	pep_exp_mr	pep_exp_z	pep_calc_mr	pep_delta	pep_miss	pep_score	pep_ident	pep_expect	pep_res_before	pep_seq	pep_res_after	pep_var_mod	pep_var_mod_pos	pep_scan_title
588	2	IPI00292530	ITIH1 Inter-alpha-trypsin inhibitor heavy chain H1	83	101782	2.4	1	1	1	545.288	1088.56	2	1088.59	-0.0252	0	55.27	37	0.00083	K	LDAQASFLPK	E			File: Matt_20100607_P20_A6.wiff, Sample: 6 (sample number 1), Elution: 37.752 min, Period: 1, Cycle(s): 1939 (Experiment 2)
	2	IPI00292530	ITIH1 Inter-alpha-trypsin inhibitor heavy chain H1	83	101782	2.4	1	1	1	579.303	1156.59	2	1156.62	-0.0275	0	56.02	36	0.00061	K	AAISGENAGLVR	A			File: Matt_20100607_P20_A6.wiff, Sample: 6 (sample number 1), Elution: 28.543 min, Period: 1, Cycle(s): 1570 (Experiment 2)
	Protein hits	--------------------------------------------------------
	prot_hit_num	prot_acc	prot_desc	prot_score	prot_mass	prot_cover	pep_rank	pep_isbold	pep_isunique	pep_exp_mz	pep_exp_mr	pep_exp_z	pep_calc_mr	pep_delta	pep_miss	pep_score	pep_ident	pep_expect	pep_res_before	pep_seq	pep_res_after	pep_var_mod	pep_var_mod_pos	pep_scan_title
590	5	IPI00292530	ITIH1 Inter-alpha-trypsin inhibitor heavy chain H1	280	101782	8.3	1	1	1	420.208	838.402	2	838.418	-0.0165	0	48.13	36	0.0032	K	VTYDVSR	D			File: Matt_20100607_P20_A7.wiff, Sample: 7 (sample number 1), Elution: 22.65 min, Period: 1, Cycle(s): 1288 (Experiment 2)
	5	IPI00292530	ITIH1 Inter-alpha-trypsin inhibitor heavy chain H1	280	101782	8.3	1	1	1	545.288	1088.56	2	1088.59	-0.0252	0	70.83	37	2.3e-05	K	LDAQASFLPK	E			File: Matt_20100607_P20_A7.wiff, Sample: 7 (sample number 1), Elution: 37.826 min, Period: 1, Cycle(s): 1899 (Experiment 2)
	5	IPI00292530	ITIH1 Inter-alpha-trypsin inhibitor heavy chain H1	280	101782	8.3	1	1	1	579.301	1156.59	2	1156.62	-0.032	0	93.75	36	1e-07	K	AAISGENAGLVR	A			File: Matt_20100607_P20_A7.wiff, Sample: 7 (sample number 1), Elution: 28.563 min, Period: 1, Cycle(s): 1539 (Experiment 2)
	5	IPI00292530	ITIH1 Inter-alpha-trypsin inhibitor heavy chain H1	280	101782	8.3	1	1	1	580.8	1159.59	2	1159.61	-0.0264	0	53.66	37	0.0012	R	EVAFDLEIPK	T			File: Matt_20100607_P20_A7.wiff, Sample: 7 (sample number 1), Elution: 46.179 min, Period: 1, Cycle(s): 2358 (Experiment 2)
	5	IPI00292530	ITIH1 Inter-alpha-trypsin inhibitor heavy chain H1	280	101782	8.3	1	1	1	637.813	1273.61	2	1273.65	-0.0365	0	37.06	37	0.052	R	NHMQYEIVIK	V			File: Matt_20100607_P20_A7.wiff, Sample: 7 (sample number 1), Elution: 37.249 min, Period: 1, Cycle(s): 1875 (Experiment 2)
	5	IPI00292530	ITIH1 Inter-alpha-trypsin inhibitor heavy chain H1	280	101782	8.3	1	1	1	429.23	1284.67	3	1284.71	-0.0479	1	51.56	36	0.0017	R	KAAISGENAGLVR	A			File: Matt_20100607_P20_A7.wiff, Sample: 7 (sample number 1), Elution: 26.878 min, Period: 1, Cycle(s): 1470 (Experiment 2)
	5	IPI00292530	ITIH1 Inter-alpha-trypsin inhibitor heavy chain H1	280	101782	8.3	1	1	1	695.852	1389.69	2	1389.73	-0.0347	0	74.68	37	8.7e-06	R	QAVDTAVDGVFIR	S			File: Matt_20100607_P20_A7.wiff, Sample: 7 (sample number 1), Elution: 41.363 min, Period: 1, Cycle(s): 2087 (Experiment 2)
	5	IPI00292530	ITIH1 Inter-alpha-trypsin inhibitor heavy chain H1	280	101782	8.3	1	1	1	735.846	1469.68	2	1469.71	-0.0381	0	87.83	36	3.9e-07	K	QYYEGSEIVVAGR	I			File: Matt_20100607_P20_A7.wiff, Sample: 7 (sample number 1), Elution: 33.775 min, Period: 1, Cycle(s): 1699 (Experiment 2)
	Protein hits	--------------------------------------------------------
	prot_hit_num	prot_acc	prot_desc	prot_score	prot_mass	prot_cover	pep_rank	pep_isbold	pep_isunique	pep_exp_mz	pep_exp_mr	pep_exp_z	pep_calc_mr	pep_delta	pep_miss	pep_score	pep_ident	pep_expect	pep_res_before	pep_seq	pep_res_after	pep_var_mod	pep_var_mod_pos	pep_scan_title
1197	1	IPI00022434	ALB Uncharacterized protein ALB	446	73881	30.9	1	1	1	440.709	879.403	2	879.434	-0.0303	0	38.57	37	0.036	K	AEFAEVSK	L			File: Matt_20100607_P20_C10.wiff, Sample: 1 (sample number 1), Elution: 25.086 min, Period: 1, Cycle(s): 1302 (Experiment 2)
	1	IPI00022434	ALB Uncharacterized protein ALB	446	73881	30.9	1	1	1	467.247	932.48	2	932.511	-0.0311	0	37.65	37	0.049	K	LCTVATLR	E			File: Matt_20100607_P20_C10.wiff, Sample: 1 (sample number 1), Elution: 30.239 min, Period: 1, Cycle(s): 1486 (Experiment 3)
	1	IPI00022434	ALB Uncharacterized protein ALB	446	73881	30.9	1	1	1	480.772	959.529	2	959.555	-0.0266	0	49.17	37	0.0037	K	FQNALLVR	Y			File: Matt_20100607_P20_C10.wiff, Sample: 1 (sample number 1), Elution: 37.04 min, Period: 1, Cycle(s): 1755 (Experiment 2)
	1	IPI00022434	ALB Uncharacterized protein ALB	446	73881	30.9	1	1	1	492.737	983.46	2	983.481	-0.0212	0	47.52	36	0.0038	K	TYETTLEK	C			File: Matt_20100607_P20_C10.wiff, Sample: 1 (sample number 1), Elution: 24.537 min, Period: 1, Cycle(s): 1277 (Experiment 3)
	1	IPI00022434	ALB Uncharacterized protein ALB	446	73881	30.9	1	1	1	500.789	999.564	2	999.596	-0.0328	0	71.93	37	1.7e-05	K	QTALVELVK	H			File: Matt_20100607_P20_C10.wiff, Sample: 1 (sample number 1), Elution: 38.892 min, Period: 1, Cycle(s): 1844 (Experiment 2)
	1	IPI00022434	ALB Uncharacterized protein ALB	446	73881	30.9	1	1	1	509.257	1016.5	2	1016.53	-0.0292	0	47.48	37	0.0056	K	SLHTLFGDK	L			File: Matt_20100607_P20_C10.wiff, Sample: 1 (sample number 1), Elution: 37.334 min, Period: 1, Cycle(s): 1763 (Experiment 2)
	1	IPI00022434	ALB Uncharacterized protein ALB	446	73881	30.9	1	1	1	569.737	1137.46	2	1137.49	-0.0317	0	76.92	36	4.4e-06	K	CCTESLVNR	R			File: Matt_20100607_P20_C10.wiff, Sample: 1 (sample number 1), Elution: 24.224 min, Period: 1, Cycle(s): 1266 (Experiment 2)
	1	IPI00022434	ALB Uncharacterized protein ALB	446	73881	30.9	1	1	1	575.301	1148.59	2	1148.61	-0.0196	0	70.42	37	2.5e-05	K	LVNEVTEFAK	T			File: Matt_20100607_P20_C10.wiff, Sample: 1 (sample number 1), Elution: 35.482 min, Period: 1, Cycle(s): 1683 (Experiment 2)
	1	IPI00022434	ALB Uncharacterized protein ALB	446	73881	30.9	1	1	1	686.269	1370.52	2	1370.56	-0.0351	0	57.6	33	0.00021	K	AAFTECCQAADK	A			File: Matt_20100607_P20_C10.wiff, Sample: 1 (sample number 1), Elution: 23.546 min, Period: 1, Cycle(s): 1237 (Experiment 2)
	1	IPI00022434	ALB Uncharacterized protein ALB	446	73881	30.9	1	1	1	717.755	1433.49	2	1433.53	-0.0312	0	50.31	30	0.00048	R	ETYGEMADCCAK	Q			File: Matt_20100607_P20_C10.wiff, Sample: 1 (sample number 1), Elution: 25.709 min, Period: 1, Cycle(s): 1321 (Experiment 2)
	1	IPI00022434	ALB Uncharacterized protein ALB	446	73881	30.9	1	1	1	722.307	1442.6	2	1442.63	-0.0345	0	82.83	35	9.2e-07	K	YICENQDSISSK	L			File: Matt_20100607_P20_C10.wiff, Sample: 1 (sample number 1), Elution: 23.784 min, Period: 1, Cycle(s): 1247 (Experiment 2)
	1	IPI00022434	ALB Uncharacterized protein ALB	446	73881	30.9	1	1	1	749.777	1497.54	2	1497.57	-0.0323	0	92.8	31	3.8e-08	K	TCVADESAENCDK	S			File: Matt_20100607_P20_C10.wiff, Sample: 1 (sample number 1), Elution: 19.732 min, Period: 1, Cycle(s): 1043 (Experiment 2)
	1	IPI00022434	ALB Uncharacterized protein ALB	446	73881	30.9	1	1	1	543.226	1626.66	3	1626.68	-0.0275	1	51.85	34	0.00091	K	ADDKETCFAEEGQK	T			File: Matt_20100607_P20_C10.wiff, Sample: 1 (sample number 1), Elution: 21.603 min, Period: 1, Cycle(s): 1141 (Experiment 2)
	1	IPI00022434	ALB Uncharacterized protein ALB	446	73881	30.9	1	1	1	547.306	1638.9	3	1638.93	-0.0349	1	36.14	35	0.044	K	KVPQVSTPTLVEVSR	N			File: Matt_20100607_P20_C10.wiff, Sample: 1 (sample number 1), Elution: 36.527 min, Period: 1, Cycle(s): 1730 (Experiment 2)
	2	IPI00011252	C8A Complement component C8 alpha chain	142	66832	7.5	1	1	1	497.24	992.465	2	992.496	-0.031	0	63.58	37	0.00012	K	MESLGITSR	D			File: Matt_20100607_P20_C10.wiff, Sample: 1 (sample number 1), Elution: 30.88 min, Period: 1, Cycle(s): 1501 (Experiment 2)
	2	IPI00011252	C8A Complement component C8 alpha chain	142	66832	7.5	1	1	1	552.775	1103.54	2	1103.56	-0.0281	0	57.88	37	0.00049	K	AMAVEDIISR	V			File: Matt_20100607_P20_C10.wiff, Sample: 1 (sample number 1), Elution: 39.112 min, Period: 1, Cycle(s): 1854 (Experiment 2)
	2	IPI00011252	C8A Complement component C8 alpha chain	142	66832	7.5	1	1	1	860.904	1719.79	2	1719.81	-0.0174	0	84.64	36	7.7e-07	R	LGSLGAACEQTQTEGAK	A			File: Matt_20100607_P20_C10.wiff, Sample: 1 (sample number 1), Elution: 26.278 min, Period: 1, Cycle(s): 1346 (Experiment 2)
	3	IPI00022488	HPX Hemopexin	52	52385	10.8	1	1	1	571.282	1140.55	2	1140.58	-0.0328	0	44.78	36	0.0076	K	GGYTLVSGYPK	R			File: Matt_20100607_P20_C10.wiff, Sample: 1 (sample number 1), Elution: 34.62 min, Period: 1, Cycle(s): 1642 (Experiment 2)
	3	IPI00022488	HPX Hemopexin	52	52385	10.8	1	1	1	610.792	1219.57	2	1219.6	-0.0298	0	40.18	37	0.025	K	NFPSPVDAAFR	Q			File: Matt_20100607_P20_C10.wiff, Sample: 1 (sample number 1), Elution: 41.789 min, Period: 1, Cycle(s): 1994 (Experiment 2)
	Protein hits	--------------------------------------------------------
	prot_hit_num	prot_acc	prot_desc	prot_score	prot_mass	prot_cover	pep_rank	pep_isbold	pep_isunique	pep_exp_mz	pep_exp_mr	pep_exp_z	pep_calc_mr	pep_delta	pep_miss	pep_score	pep_ident	pep_expect	pep_res_before	pep_seq	pep_res_after	pep_var_mod	pep_var_mod_pos	pep_scan_title
1200	1	IPI00477090	IGHM IGHM protein	226	68052	15.2	1	1	1	450.76	899.506	2	899.523	-0.0169	0	52.4	36	0.0013	K	VSVFVPPR	D			File: Matt_20100607_P20_C11.wiff, Sample: 2 (sample number 1), Elution: 35.237 min, Period: 1, Cycle(s): 1878 (Experiment 2)
	1	IPI00477090	IGHM IGHM protein	226	68052	15.2	1	1	1	455.203	908.392	2	908.414	-0.0222	0	47.32	36	0.004	R	DGFFGNPR	K			File: Matt_20100607_P20_C11.wiff, Sample: 2 (sample number 1), Elution: 35.732 min, Period: 1, Cycle(s): 1904 (Experiment 2)
	1	IPI00477090	IGHM IGHM protein	226	68052	15.2	1	1	1	625.3	1248.59	2	1248.63	-0.0427	0	39.38	36	0.029	K	LICQATGFSPR	Q			File: Matt_20100607_P20_C11.wiff, Sample: 2 (sample number 1), Elution: 32.726 min, Period: 1, Cycle(s): 1747 (Experiment 2)
	1	IPI00477090	IGHM IGHM protein	226	68052	15.2	1	1	1	639.334	1276.65	2	1276.7	-0.0489	0	62.7	37	0.00014	K	YAATSQVLLPSK	D			File: Matt_20100607_P20_C11.wiff, Sample: 2 (sample number 1), Elution: 33.844 min, Period: 1, Cycle(s): 1804 (Experiment 2)
	1	IPI00477090	IGHM IGHM protein	226	68052	15.2	1	1	1	808.866	1615.72	2	1615.77	-0.0481	0	37.17	36	0.043	K	YVTSAPMPEPQAPGR	Y	Oxidation (M)	0.000000200000000.0	File: Matt_20100607_P20_C11.wiff, Sample: 2 (sample number 1), Elution: 26.298 min, Period: 1, Cycle(s): 1484 (Experiment 2)
	1	IPI00477090	IGHM IGHM protein	226	68052	15.2	1	1	1	809.394	1616.77	2	1616.8	-0.0264	0	95.35	36	6.9e-08	K	QVGSGVTTDQVQAEAK	E			File: Matt_20100607_P20_C11.wiff, Sample: 2 (sample number 1), Elution: 25.312 min, Period: 1, Cycle(s): 1441 (Experiment 2)
	Protein hits	--------------------------------------------------------
	prot_hit_num	prot_acc	prot_desc	prot_score	prot_mass	prot_cover	pep_rank	pep_isbold	pep_isunique	pep_exp_mz	pep_exp_mr	pep_exp_z	pep_calc_mr	pep_delta	pep_miss	pep_score	pep_ident	pep_expect	pep_res_before	pep_seq	pep_res_after	pep_var_mod	pep_var_mod_pos	pep_scan_title
1231	1	IPI00549291	IGHM IGHM protein	293	66998	19.3	1	1	1	450.756	899.498	2	899.523	-0.0249	0	42.34	36	0.013	K	VSVFVPPR	D			File: Matt_20100607_P20_C12.wiff, Sample: 3 (sample number 1), Elution: 34.56 min, Period: 1, Cycle(s): 1802 (Experiment 2)
	1	IPI00549291	IGHM IGHM protein	293	66998	19.3	1	1	1	455.205	908.396	2	908.414	-0.0182	0	36.91	36	0.045	R	DGFFGNPR	K			File: Matt_20100607_P20_C12.wiff, Sample: 3 (sample number 1), Elution: 35.201 min, Period: 1, Cycle(s): 1835 (Experiment 2)
	1	IPI00549291	IGHM IGHM protein	293	66998	19.3	1	1	1	515.283	1028.55	2	1028.58	-0.0262	0	45.56	37	0.007	R	QIQVSWLR	E			File: Matt_20100607_P20_C12.wiff, Sample: 3 (sample number 1), Elution: 43.647 min, Period: 1, Cycle(s): 2275 (Experiment 2)
	1	IPI00549291	IGHM IGHM protein	293	66998	19.3	1	1	1	625.303	1248.59	2	1248.63	-0.038	0	45.53	37	0.007	K	LICQATGFSPR	Q			File: Matt_20100607_P20_C12.wiff, Sample: 3 (sample number 1), Elution: 32.177 min, Period: 1, Cycle(s): 1689 (Experiment 3)
	1	IPI00549291	IGHM IGHM protein	293	66998	19.3	1	1	1	639.344	1276.67	2	1276.7	-0.0299	0	81.43	37	1.9e-06	K	YAATSQVLLPSK	D			File: Matt_20100607_P20_C12.wiff, Sample: 3 (sample number 1), Elution: 33.24 min, Period: 1, Cycle(s): 1737 (Experiment 2)
	1	IPI00549291	IGHM IGHM protein	293	66998	19.3	1	1	1	659.772	1317.53	2	1317.57	-0.0374	0	49.98	36	0.002	R	AEDTAVYYCAR	G			File: Matt_20100607_P20_C12.wiff, Sample: 3 (sample number 1), Elution: 27.932 min, Period: 1, Cycle(s): 1538 (Experiment 2)
	1	IPI00549291	IGHM IGHM protein	293	66998	19.3	1	1	1	800.875	1599.74	2	1599.77	-0.0358	0	45.83	36	0.0059	K	YVTSAPMPEPQAPGR	Y			File: Matt_20100607_P20_C12.wiff, Sample: 3 (sample number 1), Elution: 30.674 min, Period: 1, Cycle(s): 1639 (Experiment 2)
	1	IPI00549291	IGHM IGHM protein	293	66998	19.3	1	1	1	808.872	1615.73	2	1615.77	-0.0374	0	42.16	36	0.014	K	YVTSAPMPEPQAPGR	Y	Oxidation (M)	0.000000200000000.0	File: Matt_20100607_P20_C12.wiff, Sample: 3 (sample number 1), Elution: 25.674 min, Period: 1, Cycle(s): 1441 (Experiment 2)
	1	IPI00549291	IGHM IGHM protein	293	66998	19.3	1	1	1	809.384	1616.75	2	1616.8	-0.0477	0	99	36	2.9e-08	K	QVGSGVTTDQVQAEAK	E			File: Matt_20100607_P20_C12.wiff, Sample: 3 (sample number 1), Elution: 24.756 min, Period: 1, Cycle(s): 1410 (Experiment 2)
	Protein hits	--------------------------------------------------------
	prot_hit_num	prot_acc	prot_desc	prot_score	prot_mass	prot_cover	pep_rank	pep_isbold	pep_isunique	pep_exp_mz	pep_exp_mr	pep_exp_z	pep_calc_mr	pep_delta	pep_miss	pep_score	pep_ident	pep_expect	pep_res_before	pep_seq	pep_res_after	pep_var_mod	pep_var_mod_pos	pep_scan_title
1279	1	IPI00414684	SEMG1 Isoform 2 of Semenogelin-1	96	45352	5.7	1	1	1	643.772	1285.53	2	1285.58	-0.0499	0	59.6	35	0.00022	K	ISYQSSSTEER	R			File: Matt_20100607_P20_D1.wiff, Sample: 4 (sample number 1), Elution: 21.127 min, Period: 1, Cycle(s): 1207 (Experiment 2)
	1	IPI00414684	SEMG1 Isoform 2 of Semenogelin-1	96	45352	5.7	1	1	1	685.786	1369.56	2	1369.61	-0.0539	0	65.27	35	5.1e-05	K	GISSQYSNTEER	L			File: Matt_20100607_P20_D1.wiff, Sample: 4 (sample number 1), Elution: 22.319 min, Period: 1, Cycle(s): 1274 (Experiment 2)
	2	IPI00419424	IGKV1-5 IGKV1-5 protein	52	26503	7.1	1	1	1	625.954	1874.84	3	1874.92	-0.0785	0	52.42	36	0.0012	K	VYACEVTHQGLSSPVTK	S			File: Matt_20100607_P20_D1.wiff, Sample: 4 (sample number 1), Elution: 30.75 min, Period: 1, Cycle(s): 1596 (Experiment 2)
	Protein hits	--------------------------------------------------------
	prot_hit_num	prot_acc	prot_desc	prot_score	prot_mass	prot_cover	pep_rank	pep_isbold	pep_isunique	pep_exp_mz	pep_exp_mr	pep_exp_z	pep_calc_mr	pep_delta	pep_miss	pep_score	pep_ident	pep_expect	pep_res_before	pep_seq	pep_res_after	pep_var_mod	pep_var_mod_pos	pep_scan_title
594	4	IPI00292530	ITIH1 Inter-alpha-trypsin inhibitor heavy chain H1	93	101782	2.1	1	1	1	579.305	1156.6	2	1156.62	-0.0237	0	91.4	36	1.8e-07	K	AAISGENAGLVR	A			File: Matt_20100607_P20_A9.wiff, Sample: 9 (sample number 1), Elution: 26.72 min, Period: 1, Cycle(s): 1461 (Experiment 2)
	Protein hits	--------------------------------------------------------
	prot_hit_num	prot_acc	prot_desc	prot_score	prot_mass	prot_cover	pep_rank	pep_isbold	pep_isunique	pep_exp_mz	pep_exp_mr	pep_exp_z	pep_calc_mr	pep_delta	pep_miss	pep_score	pep_ident	pep_expect	pep_res_before	pep_seq	pep_res_after	pep_var_mod	pep_var_mod_pos	pep_scan_title
644	1	IPI00477090	IGHM IGHM protein	105	68052	5.7	1	1	1	625.307	1248.6	2	1248.63	-0.0297	0	56.64	37	0.00055	K	LICQATGFSPR	Q			File: Matt_20100607_P20_A10.wiff, Sample: 10 (sample number 1), Elution: 30.565 min, Period: 1, Cycle(s): 1615 (Experiment 2)
	1	IPI00477090	IGHM IGHM protein	105	68052	5.7	1	1	1	809.394	1616.77	2	1616.8	-0.0272	0	65.57	36	6.5e-05	K	QVGSGVTTDQVQAEAK	E			File: Matt_20100607_P20_A10.wiff, Sample: 10 (sample number 1), Elution: 23.477 min, Period: 1, Cycle(s): 1334 (Experiment 2)
	2	IPI00022488	HPX Hemopexin	79	52385	8.7	1	1	1	571.282	1140.55	2	1140.58	-0.0327	0	56.98	36	0.00046	K	GGYTLVSGYPK	R			File: Matt_20100607_P20_A10.wiff, Sample: 10 (sample number 1), Elution: 33.092 min, Period: 1, Cycle(s): 1718 (Experiment 2)
	2	IPI00022488	HPX Hemopexin	79	52385	8.7	1	1	1	610.79	1219.56	2	1219.6	-0.034	0	47.44	37	0.0047	K	NFPSPVDAAFR	Q			File: Matt_20100607_P20_A10.wiff, Sample: 10 (sample number 1), Elution: 40.161 min, Period: 1, Cycle(s): 2058 (Experiment 2)
	4	IPI00478003	A2M Alpha-2-macroglobulin	47	164600	0.7	1	1	1	567.781	1133.55	2	1133.58	-0.0277	0	47.13	37	0.0054	R	SASNMAIVDVK	M			File: Matt_20100607_P20_A10.wiff, Sample: 10 (sample number 1), Elution: 30.894 min, Period: 1, Cycle(s): 1627 (Experiment 2)
	Protein hits	--------------------------------------------------------
	prot_hit_num	prot_acc	prot_desc	prot_score	prot_mass	prot_cover	pep_rank	pep_isbold	pep_isunique	pep_exp_mz	pep_exp_mr	pep_exp_z	pep_calc_mr	pep_delta	pep_miss	pep_score	pep_ident	pep_expect	pep_res_before	pep_seq	pep_res_after	pep_var_mod	pep_var_mod_pos	pep_scan_title
637	4	IPI00022488	HPX Hemopexin	65	52385	4.8	1	1	1	571.286	1140.56	2	1140.58	-0.0237	0	57.61	36	0.0004	K	GGYTLVSGYPK	R			File: Matt_20100607_P20_A11.wiff, Sample: 11 (sample number 1), Elution: 33.136 min, Period: 1, Cycle(s): 1839 (Experiment 2)
	4	IPI00022488	HPX Hemopexin	65	52385	4.8	1	1	1	610.797	1219.58	2	1219.6	-0.0201	0	39.53	37	0.029	K	NFPSPVDAAFR	Q			File: Matt_20100607_P20_A11.wiff, Sample: 11 (sample number 1), Elution: 40.207 min, Period: 1, Cycle(s): 2222 (Experiment 2)
	Protein hits	--------------------------------------------------------
	prot_hit_num	prot_acc	prot_desc	prot_score	prot_mass	prot_cover	pep_rank	pep_isbold	pep_isunique	pep_exp_mz	pep_exp_mr	pep_exp_z	pep_calc_mr	pep_delta	pep_miss	pep_score	pep_ident	pep_expect	pep_res_before	pep_seq	pep_res_after	pep_var_mod	pep_var_mod_pos	pep_scan_title
639	11	IPI00022488	HPX Hemopexin	80	52385	8.7	1	1	1	571.282	1140.55	2	1140.58	-0.0327	0	56.27	36	0.00054	K	GGYTLVSGYPK	R			File: Matt_20100607_P20_A12.wiff, Sample: 12 (sample number 1), Elution: 33.5 min, Period: 1, Cycle(s): 1838 (Experiment 2)
	11	IPI00022488	HPX Hemopexin	80	52385	8.7	1	1	1	610.792	1219.57	2	1219.6	-0.0293	0	54.66	37	0.00089	K	NFPSPVDAAFR	Q			File: Matt_20100607_P20_A12.wiff, Sample: 12 (sample number 1), Elution: 40.602 min, Period: 1, Cycle(s): 2222 (Experiment 2)
	Protein hits	--------------------------------------------------------
	prot_hit_num	prot_acc	prot_desc	prot_score	prot_mass	prot_cover	pep_rank	pep_isbold	pep_isunique	pep_exp_mz	pep_exp_mr	pep_exp_z	pep_calc_mr	pep_delta	pep_miss	pep_score	pep_ident	pep_expect	pep_res_before	pep_seq	pep_res_after	pep_var_mod	pep_var_mod_pos	pep_scan_title
654	1	IPI00022488	HPX Hemopexin	100	52385	11	1	1	1	571.284	1140.55	2	1140.58	-0.0282	0	56.67	36	0.00049	K	GGYTLVSGYPK	R			File: Matt_20100607_P20_B1.wiff, Sample: 13 (sample number 1), Elution: 33.178 min, Period: 1, Cycle(s): 1826 (Experiment 2)
	1	IPI00022488	HPX Hemopexin	100	52385	11	1	1	1	571.725	1141.44	2	1141.47	-0.0323	0	34.44	34	0.053	R	DYFMPCPGR	G			File: Matt_20100607_P20_B1.wiff, Sample: 13 (sample number 1), Elution: 34.633 min, Period: 1, Cycle(s): 1906 (Experiment 2)
	1	IPI00022488	HPX Hemopexin	100	52385	11	1	1	1	610.792	1219.57	2	1219.6	-0.0293	0	54.32	37	0.00096	K	NFPSPVDAAFR	Q			File: Matt_20100607_P20_B1.wiff, Sample: 13 (sample number 1), Elution: 40.219 min, Period: 1, Cycle(s): 2221 (Experiment 2)
	1	IPI00022488	HPX Hemopexin	100	52385	11	1	1	1	748.322	1494.63	2	1494.67	-0.0413	0	45.94	35	0.0049	R	YYCFQGNQFLR	F			File: Matt_20100607_P20_B1.wiff, Sample: 13 (sample number 1), Elution: 41.479 min, Period: 1, Cycle(s): 2292 (Experiment 2)
	Protein hits	--------------------------------------------------------
	prot_hit_num	prot_acc	prot_desc	prot_score	prot_mass	prot_cover	pep_rank	pep_isbold	pep_isunique	pep_exp_mz	pep_exp_mr	pep_exp_z	pep_calc_mr	pep_delta	pep_miss	pep_score	pep_ident	pep_expect	pep_res_before	pep_seq	pep_res_after	pep_var_mod	pep_var_mod_pos	pep_scan_title
656	4	IPI00022488	HPX Hemopexin	92	52385	8.7	1	1	1	571.282	1140.55	2	1140.58	-0.0327	0	70.26	36	2.1e-05	K	GGYTLVSGYPK	R			File: Matt_20100607_P20_B2.wiff, Sample: 14 (sample number 1), Elution: 33.265 min, Period: 1, Cycle(s): 1839 (Experiment 2)
	4	IPI00022488	HPX Hemopexin	92	52385	8.7	1	1	1	579.721	1157.43	2	1157.46	-0.0367	0	35.74	34	0.035	R	DYFMPCPGR	G	Oxidation (M)	0.000200000.0	File: Matt_20100607_P20_B2.wiff, Sample: 14 (sample number 1), Elution: 29.312 min, Period: 1, Cycle(s): 1632 (Experiment 2)
	4	IPI00022488	HPX Hemopexin	92	52385	8.7	1	1	1	610.787	1219.56	2	1219.6	-0.0386	0	45.54	37	0.0072	K	NFPSPVDAAFR	Q			File: Matt_20100607_P20_B2.wiff, Sample: 14 (sample number 1), Elution: 40.276 min, Period: 1, Cycle(s): 2226 (Experiment 2)
	Protein hits	--------------------------------------------------------
	prot_hit_num	prot_acc	prot_desc	prot_score	prot_mass	prot_cover	pep_rank	pep_isbold	pep_isunique	pep_exp_mz	pep_exp_mr	pep_exp_z	pep_calc_mr	pep_delta	pep_miss	pep_score	pep_ident	pep_expect	pep_res_before	pep_seq	pep_res_after	pep_var_mod	pep_var_mod_pos	pep_scan_title
706	1	IPI00032179	SERPINC1 Antithrombin III variant	157	53114	17	1	1	1	454.719	907.424	2	907.465	-0.041	0	42.99	37	0.013	R	IEDGFSLK	E			File: Matt_20100607_P20_B4.wiff, Sample: 16 (sample number 1), Elution: 33.788 min, Period: 1, Cycle(s): 1767 (Experiment 2)
	1	IPI00032179	SERPINC1 Antithrombin III variant	157	53114	17	1	1	1	456.252	910.489	2	910.524	-0.0349	0	47.74	35	0.0032	K	LPGIVAEGR	D			File: Matt_20100607_P20_B4.wiff, Sample: 16 (sample number 1), Elution: 29.974 min, Period: 1, Cycle(s): 1593 (Experiment 2)
	1	IPI00032179	SERPINC1 Antithrombin III variant	157	53114	17	1	1	1	875.807	1749.6	2	1749.66	-0.0648	0	108.34	26	3.6e-10	K	ADGESCSASMMYQEGK	F			File: Matt_20100607_P20_B4.wiff, Sample: 16 (sample number 1), Elution: 26.404 min, Period: 1, Cycle(s): 1457 (Experiment 2)
	6	IPI00453473	HIST2H4A Histone H4	69	11360	9.7	1	1	1	590.791	1179.57	2	1179.61	-0.0465	0	69.11	36	3e-05	R	ISGLIYEETR	G			File: Matt_20100607_P20_B4.wiff, Sample: 16 (sample number 1), Elution: 34.32 min, Period: 1, Cycle(s): 1790 (Experiment 2)
	7	IPI00428691	DSG4 Isoform 2 of Desmoglein-4	66	117088	0.8	1	1	1	469.222	936.43	2	936.466	-0.0367	0	65.57	36	6.2e-05	R	TGEIQFSR	E			File: Matt_20100607_P20_B4.wiff, Sample: 16 (sample number 1), Elution: 27.299 min, Period: 1, Cycle(s): 1492 (Experiment 2)
	8	IPI00022488	HPX Hemopexin	64	52385	8.7	1	1	1	571.273	1140.53	2	1140.58	-0.0506	0	52.56	36	0.0012	K	GGYTLVSGYPK	R			File: Matt_20100607_P20_B4.wiff, Sample: 16 (sample number 1), Elution: 33.293 min, Period: 1, Cycle(s): 1741 (Experiment 2)
	8	IPI00022488	HPX Hemopexin	64	52385	8.7	1	1	1	610.783	1219.55	2	1219.6	-0.0479	0	41.72	37	0.017	K	NFPSPVDAAFR	Q			File: Matt_20100607_P20_B4.wiff, Sample: 16 (sample number 1), Elution: 40.31 min, Period: 1, Cycle(s): 2097 (Experiment 2)
	9	IPI00014424	EEF1A2 Elongation factor 1-alpha 2	53	50780	4.1	1	1	1	513.287	1024.56	2	1024.6	-0.0427	0	53.25	36	0.0011	K	IGGIGTVPVGR	V			File: Matt_20100607_P20_B4.wiff, Sample: 16 (sample number 1), Elution: 30.891 min, Period: 1, Cycle(s): 1627 (Experiment 2)
	10	IPI00171611	HIST2H3D Histone H3.2	49	15436	5.1	1	1	1	416.236	830.458	2	830.486	-0.028	0	48.92	38	0.0041	K	STELLIR	K			File: Matt_20100607_P20_B4.wiff, Sample: 16 (sample number 1), Elution: 32.56 min, Period: 1, Cycle(s): 1705 (Experiment 2)
	11	IPI00003935	HIST2H2BE Histone H2B type 2-E	46	13912	7.1	1	1	1	477.285	952.555	2	952.596	-0.0409	0	46.14	36	0.0049	R	LLLPGELAK	H			File: Matt_20100607_P20_B4.wiff, Sample: 16 (sample number 1), Elution: 39.553 min, Period: 1, Cycle(s): 2060 (Experiment 2)
	12	IPI00018278	H2AFV Histone H2A.V	38	13501	7	1	1	1	472.754	943.493	2	943.524	-0.0314	0	37.59	37	0.047	R	AGLQFPVGR	I			File: Matt_20100607_P20_B4.wiff, Sample: 16 (sample number 1), Elution: 36.39 min, Period: 1, Cycle(s): 1882 (Experiment 2)
	Protein hits	--------------------------------------------------------
	prot_hit_num	prot_acc	prot_desc	prot_score	prot_mass	prot_cover	pep_rank	pep_isbold	pep_isunique	pep_exp_mz	pep_exp_mr	pep_exp_z	pep_calc_mr	pep_delta	pep_miss	pep_score	pep_ident	pep_expect	pep_res_before	pep_seq	pep_res_after	pep_var_mod	pep_var_mod_pos	pep_scan_title
795	3	IPI00477090	IGHM IGHM protein	137	68052	5.7	1	1	1	515.273	1028.53	2	1028.58	-0.0457	0	42.77	37	0.013	R	QIQVSWLR	E			File: Matt_20100607_P20_B6.wiff, Sample: 18 (sample number 1), Elution: 41.997 min, Period: 1, Cycle(s): 2230 (Experiment 2)
	3	IPI00477090	IGHM IGHM protein	137	68052	5.7	1	1	1	625.295	1248.58	2	1248.63	-0.0531	0	54.69	36	0.00085	K	LICQATGFSPR	Q			File: Matt_20100607_P20_B6.wiff, Sample: 18 (sample number 1), Elution: 30.6 min, Period: 1, Cycle(s): 1626 (Experiment 2)
	3	IPI00477090	IGHM IGHM protein	137	68052	5.7	1	1	1	809.375	1616.74	2	1616.8	-0.0645	0	97.12	36	4.4e-08	K	QVGSGVTTDQVQAEAK	E			File: Matt_20100607_P20_B6.wiff, Sample: 18 (sample number 1), Elution: 23.306 min, Period: 1, Cycle(s): 1320 (Experiment 2)
	Protein hits	--------------------------------------------------------
	prot_hit_num	prot_acc	prot_desc	prot_score	prot_mass	prot_cover	pep_rank	pep_isbold	pep_isunique	pep_exp_mz	pep_exp_mr	pep_exp_z	pep_calc_mr	pep_delta	pep_miss	pep_score	pep_ident	pep_expect	pep_res_before	pep_seq	pep_res_after	pep_var_mod	pep_var_mod_pos	pep_scan_title
807	1	IPI00025204	CD5L CD5 antigen-like	178	39603	17	1	1	1	574.261	1146.51	2	1146.55	-0.0382	0	82.63	37	1.4e-06	R	LVGGDNLCSGR	L			File: Matt_20100607_P20_B7.wiff, Sample: 19 (sample number 1), Elution: 23.607 min, Period: 1, Cycle(s): 1320 (Experiment 2)
	1	IPI00025204	CD5L CD5 antigen-like	178	39603	17	1	1	1	773.322	1544.63	2	1544.69	-0.0626	0	60.61	35	0.00014	R	EATLQDCPSGPWGK	N			File: Matt_20100607_P20_B7.wiff, Sample: 19 (sample number 1), Elution: 32.607 min, Period: 1, Cycle(s): 1718 (Experiment 2)
	1	IPI00025204	CD5L CD5 antigen-like	178	39603	17	1	1	1	517.236	1548.69	3	1548.75	-0.0669	0	43	36	0.011	R	KPIWLSQMSCSGR	E			File: Matt_20100607_P20_B7.wiff, Sample: 19 (sample number 1), Elution: 38.92 min, Period: 1, Cycle(s): 2063 (Experiment 2)
	1	IPI00025204	CD5L CD5 antigen-like	178	39603	17	1	1	1	583.222	1746.64	3	1746.7	-0.0616	0	61.86	30	3.6e-05	R	CSGEEQSLEQCQHR	F			File: Matt_20100607_P20_B7.wiff, Sample: 19 (sample number 1), Elution: 20.468 min, Period: 1, Cycle(s): 1156 (Experiment 2)
	5	IPI00742696	GC vitamin D-binding protein precursor	91	54480	12	1	1	1	400.232	798.45	2	798.485	-0.0351	0	37.82	36	0.035	K	VLEPTLK	S			File: Matt_20100607_P20_B7.wiff, Sample: 19 (sample number 1), Elution: 27.761 min, Period: 1, Cycle(s): 1505 (Experiment 2)
	5	IPI00742696	GC vitamin D-binding protein precursor	91	54480	12	1	1	1	638.262	1274.51	2	1274.56	-0.0505	0	48.23	35	0.0028	R	VCSQYAAYGEK	K			File: Matt_20100607_P20_B7.wiff, Sample: 19 (sample number 1), Elution: 23.37 min, Period: 1, Cycle(s): 1311 (Experiment 2)
	5	IPI00742696	GC vitamin D-binding protein precursor	91	54480	12	1	1	1	463.548	1387.62	3	1387.68	-0.0575	1	39.75	36	0.026	K	VMDKYTFELSR	R			File: Matt_20100607_P20_B7.wiff, Sample: 19 (sample number 1), Elution: 36.852 min, Period: 1, Cycle(s): 1948 (Experiment 2)
	5	IPI00742696	GC vitamin D-binding protein precursor	91	54480	12	1	1	1	755.62	2263.84	3	2263.93	-0.093	0	39.78	27	0.0031	K	SCESNSPFPVHPGTAECCTK	E			File: Matt_20100607_P20_B7.wiff, Sample: 19 (sample number 1), Elution: 30.125 min, Period: 1, Cycle(s): 1609 (Experiment 2)
	Protein hits	--------------------------------------------------------
	prot_hit_num	prot_acc	prot_desc	prot_score	prot_mass	prot_cover	pep_rank	pep_isbold	pep_isunique	pep_exp_mz	pep_exp_mr	pep_exp_z	pep_calc_mr	pep_delta	pep_miss	pep_score	pep_ident	pep_expect	pep_res_before	pep_seq	pep_res_after	pep_var_mod	pep_var_mod_pos	pep_scan_title
893	1	IPI00298828	APOH Beta-2-glycoprotein 1	54	39584	2.6	1	1	1	511.749	1021.48	2	1021.52	-0.0359	0	54.23	36	0.00092	K	ATVVYQGER	V			File: Matt_20100607_P20_B10.wiff, Sample: 22 (sample number 1), Elution: 21.251 min, Period: 1, Cycle(s): 1207 (Experiment 2)
	2	IPI00431645	HP HP protein	53	31647	7.8	1	1	1	673.306	1344.6	2	1344.64	-0.0409	0	50.71	36	0.0021	K	SCAVAEYGVYVK	V			File: Matt_20100607_P20_B10.wiff, Sample: 22 (sample number 1), Elution: 33.513 min, Period: 1, Cycle(s): 1822 (Experiment 2)
	Protein hits	--------------------------------------------------------
	prot_hit_num	prot_acc	prot_desc	prot_score	prot_mass	prot_cover	pep_rank	pep_isbold	pep_isunique	pep_exp_mz	pep_exp_mr	pep_exp_z	pep_calc_mr	pep_delta	pep_miss	pep_score	pep_ident	pep_expect	pep_res_before	pep_seq	pep_res_after	pep_var_mod	pep_var_mod_pos	pep_scan_title
936	1	IPI00431645	HP HP protein	38	31647	3.6	1	1	1	602.297	1202.58	2	1202.63	-0.0504	0	37.66	37	0.05	K	VTSIQDWVQK	T			File: Matt_20100607_P20_B11.wiff, Sample: 1 (sample number 1), Elution: 36.722 min, Period: 1, Cycle(s): 1814 (Experiment 2)
	Protein hits	--------------------------------------------------------
	prot_hit_num	prot_acc	prot_desc	prot_score	prot_mass	prot_cover	pep_rank	pep_isbold	pep_isunique	pep_exp_mz	pep_exp_mr	pep_exp_z	pep_calc_mr	pep_delta	pep_miss	pep_score	pep_ident	pep_expect	pep_res_before	pep_seq	pep_res_after	pep_var_mod	pep_var_mod_pos	pep_scan_title
1020	4	IPI00384397	- Myosin-reactive immunoglobulin light chain variable region (Fragment)	50	12881	11.4	1	1	1	652.279	1302.54	2	1302.61	-0.0661	0	50.02	36	0.0022	R	FSGSGSGTDFTLK	I			File: Matt_20100607_P20_C3.wiff, Sample: 5 (sample number 1), Elution: 33.084 min, Period: 1, Cycle(s): 1711 (Experiment 2)
	Protein hits	--------------------------------------------------------
	prot_hit_num	prot_acc	prot_desc	prot_score	prot_mass	prot_cover	pep_rank	pep_isbold	pep_isunique	pep_exp_mz	pep_exp_mr	pep_exp_z	pep_calc_mr	pep_delta	pep_miss	pep_score	pep_ident	pep_expect	pep_res_before	pep_seq	pep_res_after	pep_var_mod	pep_var_mod_pos	pep_scan_title
1014	4	IPI00414684	SEMG1 Isoform 2 of Semenogelin-1	89	45352	5	1	1	1	491.747	981.48	2	981.524	-0.0442	0	58.82	36	0.00028	K	SQIQAPNPK	Q			File: Matt_20100607_P20_C5.wiff, Sample: 7 (sample number 1), Elution: 20.631 min, Period: 1, Cycle(s): 1167 (Experiment 2)
	4	IPI00414684	SEMG1 Isoform 2 of Semenogelin-1	89	45352	5	1	1	0	643.773	1285.53	2	1285.58	-0.0482	0	57.81	36	0.00033	K	ISYQSSSTEER	R			File: Matt_20100607_P20_C5.wiff, Sample: 7 (sample number 1), Elution: 20.35 min, Period: 1, Cycle(s): 1152 (Experiment 2)
	5	IPI00025415	SEMG2 Semenogelin-2	78	65519	3.6	1	1	1	546.257	1090.5	2	1090.55	-0.0505	0	50.65	37	0.0024	K	GSISIQTEEK	I			File: Matt_20100607_P20_C5.wiff, Sample: 7 (sample number 1), Elution: 24.207 min, Period: 1, Cycle(s): 1346 (Experiment 2)
	5	IPI00025415	SEMG2 Semenogelin-2	78	65519	3.6	1	0	0	643.773	1285.53	2	1285.58	-0.0482	0	57.81	36	0.00033	K	ISYQSSSTEER	H			File: Matt_20100607_P20_C5.wiff, Sample: 7 (sample number 1), Elution: 20.35 min, Period: 1, Cycle(s): 1152 (Experiment 2)
	Protein hits	--------------------------------------------------------
	prot_hit_num	prot_acc	prot_desc	prot_score	prot_mass	prot_cover	pep_rank	pep_isbold	pep_isunique	pep_exp_mz	pep_exp_mr	pep_exp_z	pep_calc_mr	pep_delta	pep_miss	pep_score	pep_ident	pep_expect	pep_res_before	pep_seq	pep_res_after	pep_var_mod	pep_var_mod_pos	pep_scan_title
1281	1	IPI00154742	IGL@ IGL@ protein	56	25119	9.8	1	1	1	571.221	1710.64	3	1710.75	-0.1101	0	56.18	31	0.00018	R	SYSCQVTHEGSTVEK	T			File: Matt_20100607_P20_D3.wiff, Sample: 9 (sample number 1), Elution: 21.466 min, Period: 1, Cycle(s): 1215 (Experiment 2)
	Protein hits	--------------------------------------------------------
	prot_hit_num	prot_acc	prot_desc	prot_score	prot_mass	prot_cover	pep_rank	pep_isbold	pep_isunique	pep_exp_mz	pep_exp_mr	pep_exp_z	pep_calc_mr	pep_delta	pep_miss	pep_score	pep_ident	pep_expect	pep_res_before	pep_seq	pep_res_after	pep_var_mod	pep_var_mod_pos	pep_scan_title
1282	3	IPI00154742	IGL@ IGL@ protein	65	25119	9.8	1	1	1	571.223	1710.65	3	1710.75	-0.1034	0	56.16	32	0.0002	R	SYSCQVTHEGSTVEK	T			File: Matt_20100607_P20_D4.wiff, Sample: 10 (sample number 1), Elution: 21.528 min, Period: 1, Cycle(s): 1227 (Experiment 2)
	Protein hits	--------------------------------------------------------
	prot_hit_num	prot_acc	prot_desc	prot_score	prot_mass	prot_cover	pep_rank	pep_isbold	pep_isunique	pep_exp_mz	pep_exp_mr	pep_exp_z	pep_calc_mr	pep_delta	pep_miss	pep_score	pep_ident	pep_expect	pep_res_before	pep_seq	pep_res_after	pep_var_mod	pep_var_mod_pos	pep_scan_title
1544	5	IPI00005721	DEFA1B;DEFA1 Neutrophil defensin 1	44	10536	19.1	1	1	1	493.751	985.487	2	985.501	-0.0146	0	37.36	35	0.035	R	IPACIAGER	R			File: Matt_20100810_Sera_2D_14.wiff, Sample: 14 (sample number 1), Elution: 23.993 min, Period: 1, Cycle(s): 1349 (Experiment 2)
	5	IPI00005721	DEFA1B;DEFA1 Neutrophil defensin 1	44	10536	19.1	1	1	1	559.257	1116.5	2	1116.5	-0.0021	0	42.1	35	0.011	R	YGTCIYQGR	L			File: Matt_20100810_Sera_2D_14.wiff, Sample: 14 (sample number 1), Elution: 24.536 min, Period: 1, Cycle(s): 1379 (Experiment 2)
	Protein hits	--------------------------------------------------------
	prot_hit_num	prot_acc	prot_desc	prot_score	prot_mass	prot_cover	pep_rank	pep_isbold	pep_isunique	pep_exp_mz	pep_exp_mr	pep_exp_z	pep_calc_mr	pep_delta	pep_miss	pep_score	pep_ident	pep_expect	pep_res_before	pep_seq	pep_res_after	pep_var_mod	pep_var_mod_pos	pep_scan_title
1297	4	IPI00029739	CFH Isoform 1 of Complement factor H	38	143680	0.8	1	1	1	582.787	1163.56	2	1163.58	-0.0206	0	38	35	0.027	R	SLGNVIMVCR	K	Oxidation (M)	0.0000001000.0	File: Matt_20100810_Sera_2D_21.wiff, Sample: 21 (sample number 1), Elution: 31.653 min, Period: 1, Cycle(s): 1770 (Experiment 2)
	Protein hits	--------------------------------------------------------
	prot_hit_num	prot_acc	prot_desc	prot_score	prot_mass	prot_cover	pep_rank	pep_isbold	pep_isunique	pep_exp_mz	pep_exp_mr	pep_exp_z	pep_calc_mr	pep_delta	pep_miss	pep_score	pep_ident	pep_expect	pep_res_before	pep_seq	pep_res_after	pep_var_mod	pep_var_mod_pos	pep_scan_title
807	5	IPI00555812	GC vitamin D-binding protein precursor	139	54480	14.3	1	1	1	627.856	1253.7	2	1253.71	-0.0115	0	56.27	34	0.00034	K	HLSLLTTLSNR	V			File: Matt_20100810_Sera_2D_25.wiff, Sample: 25 (sample number 1), Elution: 36.903 min, Period: 1, Cycle(s): 1921 (Experiment 2)
	5	IPI00555812	GC vitamin D-binding protein precursor	139	54480	14.3	1	1	1	638.285	1274.56	2	1274.56	-0.0041	0	45.17	34	0.0039	R	VCSQYAAYGEK	K			File: Matt_20100810_Sera_2D_25.wiff, Sample: 25 (sample number 1), Elution: 22.596 min, Period: 1, Cycle(s): 1288 (Experiment 2)
	5	IPI00555812	GC vitamin D-binding protein precursor	139	54480	14.3	1	1	1	442.918	1325.73	3	1325.75	-0.0141	1	39.19	34	0.017	R	RTHLPEVFLSK	V			File: Matt_20100810_Sera_2D_25.wiff, Sample: 25 (sample number 1), Elution: 33.773 min, Period: 1, Cycle(s): 1801 (Experiment 4)
	5	IPI00555812	GC vitamin D-binding protein precursor	139	54480	14.3	1	1	1	765.393	1528.77	2	1528.78	-0.0057	0	69.28	34	1.6e-05	K	EDFTSLSLVLYSR	K			File: Matt_20100810_Sera_2D_25.wiff, Sample: 25 (sample number 1), Elution: 45.056 min, Period: 1, Cycle(s): 2317 (Experiment 2)
	6	IPI00025204	CD5L CD5 antigen-like	127	39603	13.5	1	1	1	574.275	1146.54	2	1146.55	-0.0088	0	60.04	35	0.00018	R	LVGGDNLCSGR	L			File: Matt_20100810_Sera_2D_25.wiff, Sample: 25 (sample number 1), Elution: 22.685 min, Period: 1, Cycle(s): 1291 (Experiment 2)
	6	IPI00025204	CD5L CD5 antigen-like	127	39603	13.5	1	1	1	773.349	1544.68	2	1544.69	-0.0093	0	80.44	33	1.1e-06	R	EATLQDCPSGPWGK	N			File: Matt_20100810_Sera_2D_25.wiff, Sample: 25 (sample number 1), Elution: 30.964 min, Period: 1, Cycle(s): 1682 (Experiment 2)
	Protein hits	--------------------------------------------------------
	prot_hit_num	prot_acc	prot_desc	prot_score	prot_mass	prot_cover	pep_rank	pep_isbold	pep_isunique	pep_exp_mz	pep_exp_mr	pep_exp_z	pep_calc_mr	pep_delta	pep_miss	pep_score	pep_ident	pep_expect	pep_res_before	pep_seq	pep_res_after	pep_var_mod	pep_var_mod_pos	pep_scan_title
706	6	IPI00022488	HPX Hemopexin	36	52385	2.4	1	1	1	610.793	1219.57	2	1219.6	-0.0281	0	36.07	35	0.042	K	NFPSPVDAAFR	Q			File: Matt_20100810_Sera_2D_27.wiff, Sample: 27 (sample number 1), Elution: 37.791 min, Period: 1, Cycle(s): 1977 (Experiment 3)
	Protein hits	--------------------------------------------------------
	prot_hit_num	prot_acc	prot_desc	prot_score	prot_mass	prot_cover	pep_rank	pep_isbold	pep_isunique	pep_exp_mz	pep_exp_mr	pep_exp_z	pep_calc_mr	pep_delta	pep_miss	pep_score	pep_ident	pep_expect	pep_res_before	pep_seq	pep_res_after	pep_var_mod	pep_var_mod_pos	pep_scan_title
550	7	IPI00022895	A1BG Alpha-1B-glycoprotein	131	54809	21.2	1	1	1	435.766	869.518	2	869.522	-0.0046	0	45.27	34	0.0045	K	LLELTGPK	S			File: Matt_20100810_Sera_2D_28.wiff, Sample: 28 (sample number 1), Elution: 31.953 min, Period: 1, Cycle(s): 1706 (Experiment 2)
	7	IPI00022895	A1BG Alpha-1B-glycoprotein	131	54809	21.2	1	1	1	493.753	985.491	2	985.501	-0.0104	0	37.85	35	0.031	R	CLAPLEGAR	F			File: Matt_20100810_Sera_2D_28.wiff, Sample: 28 (sample number 1), Elution: 27.883 min, Period: 1, Cycle(s): 1537 (Experiment 2)
	7	IPI00022895	A1BG Alpha-1B-glycoprotein	131	54809	21.2	1	1	1	686.847	1371.68	2	1371.69	-0.0103	0	55.33	34	0.00045	K	HQFLLTGDTQGR	Y			File: Matt_20100810_Sera_2D_28.wiff, Sample: 28 (sample number 1), Elution: 30.193 min, Period: 1, Cycle(s): 1627 (Experiment 3)
	7	IPI00022895	A1BG Alpha-1B-glycoprotein	131	54809	21.2	1	1	1	938.493	1874.97	2	1874.99	-0.0206	0	50.29	33	0.00095	K	VTLTCVAPLSGVDFQLR	R			File: Matt_20100810_Sera_2D_28.wiff, Sample: 28 (sample number 1), Elution: 44.497 min, Period: 1, Cycle(s): 2275 (Experiment 2)
	7	IPI00022895	A1BG Alpha-1B-glycoprotein	131	54809	21.2	1	1	1	766.057	2295.15	3	2295.18	-0.0264	0	51.36	31	0.00057	R	TPGAAANLELIFVGPQHAGNYR	C			File: Matt_20100810_Sera_2D_28.wiff, Sample: 28 (sample number 1), Elution: 43.892 min, Period: 1, Cycle(s): 2243 (Experiment 2)
	9	IPI00012990	WNT7A Protein Wnt-7a	33	40405	4.3	1	1	1	897.904	1793.79	2	1793.93	-0.1389	0	33.2	32	0.048	R	CLGHLFLSLGMVYLR	I	Oxidation (M)	0.000000000010000.0	File: Matt_20100810_Sera_2D_28.wiff, Sample: 28 (sample number 1), Elution: 38.698 min, Period: 1, Cycle(s): 2007 (Experiment 2)
	Protein hits	--------------------------------------------------------
	prot_hit_num	prot_acc	prot_desc	prot_score	prot_mass	prot_cover	pep_rank	pep_isbold	pep_isunique	pep_exp_mz	pep_exp_mr	pep_exp_z	pep_calc_mr	pep_delta	pep_miss	pep_score	pep_ident	pep_expect	pep_res_before	pep_seq	pep_res_after	pep_var_mod	pep_var_mod_pos	pep_scan_title
551	7	IPI00930614	KRT13 GUCA1B protein (Fragment)	78	8627	38.7	1	1	1	566.753	1131.49	2	1131.5	-0.0077	0	53.09	35	0.00081	R	DAEEWFHAK	S			File: Matt_20100810_Sera_2D_29.wiff, Sample: 29 (sample number 1), Elution: 32.853 min, Period: 1, Cycle(s): 1774 (Experiment 2)
	7	IPI00930614	KRT13 GUCA1B protein (Fragment)	78	8627	38.7	1	0	0	713.344	1424.67	2	1424.68	-0.0079	0	47.63	34	0.0025	K	EVSTNTAMIQTSK	T	Oxidation (M)	0.0000000100000.0	File: Matt_20100810_Sera_2D_29.wiff, Sample: 29 (sample number 1), Elution: 19.163 min, Period: 1, Cycle(s): 1094 (Experiment 2)
	Protein hits	--------------------------------------------------------
	prot_hit_num	prot_acc	prot_desc	prot_score	prot_mass	prot_cover	pep_rank	pep_isbold	pep_isunique	pep_exp_mz	pep_exp_mr	pep_exp_z	pep_calc_mr	pep_delta	pep_miss	pep_score	pep_ident	pep_expect	pep_res_before	pep_seq	pep_res_after	pep_var_mod	pep_var_mod_pos	pep_scan_title
553	4	IPI00385264	- Ig mu heavy chain disease protein	48	43543	2.8	1	1	1	625.32	1248.62	2	1248.63	-0.0037	0	47.95	34	0.0025	K	LICQATGFSPR	Q			File: Matt_20100810_Sera_2D_30.wiff, Sample: 30 (sample number 1), Elution: 29.324 min, Period: 1, Cycle(s): 1632 (Experiment 2)
	Protein hits	--------------------------------------------------------
	prot_hit_num	prot_acc	prot_desc	prot_score	prot_mass	prot_cover	pep_rank	pep_isbold	pep_isunique	pep_exp_mz	pep_exp_mr	pep_exp_z	pep_calc_mr	pep_delta	pep_miss	pep_score	pep_ident	pep_expect	pep_res_before	pep_seq	pep_res_after	pep_var_mod	pep_var_mod_pos	pep_scan_title
1541	11	IPI00892870	IGHM Protein	36	52101	4.9	1	1	1	639.349	1276.68	2	1276.7	-0.0192	0	35.86	34	0.041	K	YAATSQVLLPSK	D			File: Matt_20100810_Sera_2D_33.wiff, Sample: 33 (sample number 1), Elution: 30.109 min, Period: 1, Cycle(s): 1523 (Experiment 3)
	Protein hits	--------------------------------------------------------
	prot_hit_num	prot_acc	prot_desc	prot_score	prot_mass	prot_cover	pep_rank	pep_isbold	pep_isunique	pep_exp_mz	pep_exp_mr	pep_exp_z	pep_calc_mr	pep_delta	pep_miss	pep_score	pep_ident	pep_expect	pep_res_before	pep_seq	pep_res_after	pep_var_mod	pep_var_mod_pos	pep_scan_title
1333	8	IPI00892870	IGHM Protein	89	52101	10	1	1	1	625.32	1248.62	2	1248.63	-0.0037	0	52.73	34	0.00083	K	LICQATGFSPR	Q			File: Matt_20100810_Sera_2D_34.wiff, Sample: 35 (sample number 1), Elution: 29.179 min, Period: 1, Cycle(s): 1598 (Experiment 2)
	8	IPI00892870	IGHM Protein	89	52101	10	1	1	1	639.361	1276.71	2	1276.7	0.0045	0	49.8	34	0.0016	K	YAATSQVLLPSK	D			File: Matt_20100810_Sera_2D_34.wiff, Sample: 35 (sample number 1), Elution: 29.943 min, Period: 1, Cycle(s): 1632 (Experiment 2)
	9	IPI00015614	PRSS3 Isoform A of Trypsin-3	58	33306	4.3	1	1	1	716.871	1431.73	2	1431.74	-0.0083	0	58.19	34	0.00021	K	VLEGNEQFINAAK	I			File: Matt_20100810_Sera_2D_34.wiff, Sample: 35 (sample number 1), Elution: 30.749 min, Period: 1, Cycle(s): 1670 (Experiment 2)
	Protein hits	--------------------------------------------------------
	prot_hit_num	prot_acc	prot_desc	prot_score	prot_mass	prot_cover	pep_rank	pep_isbold	pep_isunique	pep_exp_mz	pep_exp_mr	pep_exp_z	pep_calc_mr	pep_delta	pep_miss	pep_score	pep_ident	pep_expect	pep_res_before	pep_seq	pep_res_after	pep_var_mod	pep_var_mod_pos	pep_scan_title
568	3	IPI00892870	IGHM Protein	109	52101	22.6	1	1	1	450.762	899.51	2	899.523	-0.0129	0	49	35	0.0022	K	VSVFVPPR	D			File: Matt_20100810_Sera_2D_35.wiff, Sample: 36 (sample number 1), Elution: 31.253 min, Period: 1, Cycle(s): 1742 (Experiment 2)
	3	IPI00892870	IGHM Protein	109	52101	22.6	1	1	1	625.317	1248.62	2	1248.63	-0.0084	0	34.86	34	0.051	K	LICQATGFSPR	Q			File: Matt_20100810_Sera_2D_35.wiff, Sample: 36 (sample number 1), Elution: 29.403 min, Period: 1, Cycle(s): 1648 (Experiment 3)
	3	IPI00892870	IGHM Protein	109	52101	22.6	1	1	1	809.399	1616.78	2	1616.8	-0.0173	0	51.58	34	0.0009	K	QVGSGVTTDQVQAEAK	E			File: Matt_20100810_Sera_2D_35.wiff, Sample: 36 (sample number 1), Elution: 23.067 min, Period: 1, Cycle(s): 1315 (Experiment 3)
	3	IPI00892870	IGHM Protein	109	52101	22.6	1	1	1	572.953	1715.84	3	1715.86	-0.0177	0	35.41	33	0.035	R	FTCTVTHTDLPSPLK	Q			File: Matt_20100810_Sera_2D_35.wiff, Sample: 36 (sample number 1), Elution: 33.265 min, Period: 1, Cycle(s): 1839 (Experiment 2)
	Protein hits	--------------------------------------------------------
	prot_hit_num	prot_acc	prot_desc	prot_score	prot_mass	prot_cover	pep_rank	pep_isbold	pep_isunique	pep_exp_mz	pep_exp_mr	pep_exp_z	pep_calc_mr	pep_delta	pep_miss	pep_score	pep_ident	pep_expect	pep_res_before	pep_seq	pep_res_after	pep_var_mod	pep_var_mod_pos	pep_scan_title
596	4	IPI00021727	C4BPA C4b-binding protein alpha chain	128	69042	11.9	1	1	1	625.336	1248.66	2	1248.67	-0.0138	0	49.5	34	0.0017	K	EDVYVVGTVLR	Y			File: Matt_20100810_Sera_2D_36.wiff, Sample: 37 (sample number 1), Elution: 37.064 min, Period: 1, Cycle(s): 2013 (Experiment 2)
	4	IPI00021727	C4BPA C4b-binding protein alpha chain	128	69042	11.9	1	1	1	735.896	1469.78	2	1469.81	-0.0306	0	53.63	34	0.00063	K	LSLEIEQLELQR	D			File: Matt_20100810_Sera_2D_36.wiff, Sample: 37 (sample number 1), Elution: 41.063 min, Period: 1, Cycle(s): 2197 (Experiment 2)
	4	IPI00021727	C4BPA C4b-binding protein alpha chain	128	69042	11.9	1	1	1	791.345	1580.68	2	1580.7	-0.0284	0	66.85	32	1.8e-05	R	FSAICQGDGTWSPR	T			File: Matt_20100810_Sera_2D_36.wiff, Sample: 37 (sample number 1), Elution: 33.049 min, Period: 1, Cycle(s): 1819 (Experiment 2)
	7	IPI00480049	OCRL Isoform B of Inositol polyphosphate 5-phosphatase OCRL-1	40	104415	1	1	1	1	579.783	1157.55	2	1157.59	-0.0426	1	40.22	35	0.018	R	VQGDWIRER	R			File: Matt_20100810_Sera_2D_36.wiff, Sample: 37 (sample number 1), Elution: 27.634 min, Period: 1, Cycle(s): 1556 (Experiment 3)
	Protein hits	--------------------------------------------------------
	prot_hit_num	prot_acc	prot_desc	prot_score	prot_mass	prot_cover	pep_rank	pep_isbold	pep_isunique	pep_exp_mz	pep_exp_mr	pep_exp_z	pep_calc_mr	pep_delta	pep_miss	pep_score	pep_ident	pep_expect	pep_res_before	pep_seq	pep_res_after	pep_var_mod	pep_var_mod_pos	pep_scan_title
588	5	IPI00015614	PRSS3 Isoform A of Trypsin-3	58	33306	4.3	1	1	1	716.869	1431.72	2	1431.74	-0.0133	0	58.41	34	0.0002	K	VLEGNEQFINAAK	I			File: Matt_20100810_Sera_2D_37.wiff, Sample: 38 (sample number 1), Elution: 30.848 min, Period: 1, Cycle(s): 1701 (Experiment 2)
	Protein hits	--------------------------------------------------------
	prot_hit_num	prot_acc	prot_desc	prot_score	prot_mass	prot_cover	pep_rank	pep_isbold	pep_isunique	pep_exp_mz	pep_exp_mr	pep_exp_z	pep_calc_mr	pep_delta	pep_miss	pep_score	pep_ident	pep_expect	pep_res_before	pep_seq	pep_res_after	pep_var_mod	pep_var_mod_pos	pep_scan_title
1566	6	IPI00892870	IGHM Protein	95	52101	10	1	1	1	625.32	1248.62	2	1248.63	-0.0037	0	50.1	34	0.0015	K	LICQATGFSPR	Q			File: Matt_20100810_Sera_2D_38.wiff, Sample: 39 (sample number 1), Elution: 29.272 min, Period: 1, Cycle(s): 1564 (Experiment 2)
	6	IPI00892870	IGHM Protein	95	52101	10	1	1	1	639.359	1276.7	2	1276.7	-0.0002	0	48.87	34	0.002	K	YAATSQVLLPSK	D			File: Matt_20100810_Sera_2D_38.wiff, Sample: 39 (sample number 1), Elution: 30.168 min, Period: 1, Cycle(s): 1603 (Experiment 3)
	6	IPI00892870	IGHM Protein	95	52101	10	1	1	1	809.402	1616.79	2	1616.8	-0.012	0	46.04	34	0.0032	K	QVGSGVTTDQVQAEAK	E			File: Matt_20100810_Sera_2D_38.wiff, Sample: 39 (sample number 1), Elution: 23.136 min, Period: 1, Cycle(s): 1298 (Experiment 3)
	Protein hits	--------------------------------------------------------
	prot_hit_num	prot_acc	prot_desc	prot_score	prot_mass	prot_cover	pep_rank	pep_isbold	pep_isunique	pep_exp_mz	pep_exp_mr	pep_exp_z	pep_calc_mr	pep_delta	pep_miss	pep_score	pep_ident	pep_expect	pep_res_before	pep_seq	pep_res_after	pep_var_mod	pep_var_mod_pos	pep_scan_title
1231	5	IPI00892870	IGHM Protein	131	52101	17.7	1	1	1	450.766	899.518	2	899.523	-0.005	0	44.1	35	0.0069	K	VSVFVPPR	D			File: Matt_20100810_Sera_2D_39.wiff, Sample: 40 (sample number 1), Elution: 30.949 min, Period: 1, Cycle(s): 1698 (Experiment 2)
	5	IPI00892870	IGHM Protein	131	52101	17.7	1	1	1	625.315	1248.62	2	1248.63	-0.0131	0	35.82	34	0.041	K	LICQATGFSPR	Q			File: Matt_20100810_Sera_2D_39.wiff, Sample: 40 (sample number 1), Elution: 29.069 min, Period: 1, Cycle(s): 1600 (Experiment 2)
	5	IPI00892870	IGHM Protein	131	52101	17.7	1	1	1	639.354	1276.69	2	1276.7	-0.0097	0	56.15	34	0.00038	K	YAATSQVLLPSK	D			File: Matt_20100810_Sera_2D_39.wiff, Sample: 40 (sample number 1), Elution: 29.859 min, Period: 1, Cycle(s): 1641 (Experiment 2)
	5	IPI00892870	IGHM Protein	131	52101	17.7	1	1	1	809.399	1616.78	2	1616.8	-0.0173	0	62.18	34	7.8e-05	K	QVGSGVTTDQVQAEAK	E			File: Matt_20100810_Sera_2D_39.wiff, Sample: 40 (sample number 1), Elution: 22.952 min, Period: 1, Cycle(s): 1300 (Experiment 2)
	Protein hits	--------------------------------------------------------
	prot_hit_num	prot_acc	prot_desc	prot_score	prot_mass	prot_cover	pep_rank	pep_isbold	pep_isunique	pep_exp_mz	pep_exp_mr	pep_exp_z	pep_calc_mr	pep_delta	pep_miss	pep_score	pep_ident	pep_expect	pep_res_before	pep_seq	pep_res_after	pep_var_mod	pep_var_mod_pos	pep_scan_title
1200	1	IPI00892870	IGHM Protein	195	52101	11.5	1	1	1	625.315	1248.62	2	1248.63	-0.0131	0	51.55	34	0.0011	K	LICQATGFSPR	Q			File: Matt_20100810_Sera_2D_40.wiff, Sample: 41 (sample number 1), Elution: 29.141 min, Period: 1, Cycle(s): 1640 (Experiment 2)
	1	IPI00892870	IGHM Protein	195	52101	11.5	1	1	1	639.356	1276.7	2	1276.7	-0.005	0	56.46	34	0.00035	K	YAATSQVLLPSK	D			File: Matt_20100810_Sera_2D_40.wiff, Sample: 41 (sample number 1), Elution: 29.912 min, Period: 1, Cycle(s): 1683 (Experiment 2)
	1	IPI00892870	IGHM Protein	195	52101	11.5	1	1	1	809.402	1616.79	2	1616.8	-0.012	0	66.31	34	3e-05	K	QVGSGVTTDQVQAEAK	E			File: Matt_20100810_Sera_2D_40.wiff, Sample: 41 (sample number 1), Elution: 22.858 min, Period: 1, Cycle(s): 1301 (Experiment 2)
	Protein hits	--------------------------------------------------------
	prot_hit_num	prot_acc	prot_desc	prot_score	prot_mass	prot_cover	pep_rank	pep_isbold	pep_isunique	pep_exp_mz	pep_exp_mr	pep_exp_z	pep_calc_mr	pep_delta	pep_miss	pep_score	pep_ident	pep_expect	pep_res_before	pep_seq	pep_res_after	pep_var_mod	pep_var_mod_pos	pep_scan_title
1710	4	IPI00480049	OCRL Isoform B of Inositol polyphosphate 5-phosphatase OCRL-1	36	104415	1	1	1	1	579.792	1157.57	2	1157.59	-0.0246	1	36.33	35	0.044	R	VQGDWIRER	R			File: Matt_20100810_Sera_2D_41.wiff, Sample: 42 (sample number 1), Elution: 27.332 min, Period: 1, Cycle(s): 1544 (Experiment 3)
	Protein hits	--------------------------------------------------------
	prot_hit_num	prot_acc	prot_desc	prot_score	prot_mass	prot_cover	pep_rank	pep_isbold	pep_isunique	pep_exp_mz	pep_exp_mr	pep_exp_z	pep_calc_mr	pep_delta	pep_miss	pep_score	pep_ident	pep_expect	pep_res_before	pep_seq	pep_res_after	pep_var_mod	pep_var_mod_pos	pep_scan_title
1886	3	IPI00892870	IGHM Protein	66	52101	2.6	1	1	1	639.347	1276.68	2	1276.7	-0.0239	0	65.91	35	4.1e-05	K	YAATSQVLLPSK	D			File: Matt_20100810_Sera_2D_46_2.wiff, Sample: 47 (sample number 1), Elution: 29.964 min, Period: 1, Cycle(s): 1695 (Experiment 2)
	Protein hits	--------------------------------------------------------
	prot_hit_num	prot_acc	prot_desc	prot_score	prot_mass	prot_cover	pep_rank	pep_isbold	pep_isunique	pep_exp_mz	pep_exp_mr	pep_exp_z	pep_calc_mr	pep_delta	pep_miss	pep_score	pep_ident	pep_expect	pep_res_before	pep_seq	pep_res_after	pep_var_mod	pep_var_mod_pos	pep_scan_title
1886	2	IPI00022434	ALB Putative uncharacterized protein ALB	196	73881	13.7	1	1	1	480.777	959.54	2	959.555	-0.0148	0	41.11	36	0.016	K	FQNALLVR	Y			File: Matt_20100810_Sera_2D_47.wiff, Sample: 48 (sample number 1), Elution: 32.831 min, Period: 1, Cycle(s): 1834 (Experiment 2)
	2	IPI00022434	ALB Putative uncharacterized protein ALB	196	73881	13.7	1	1	1	500.801	999.588	2	999.596	-0.0085	0	48.85	35	0.0025	K	QTALVELVK	H			File: Matt_20100810_Sera_2D_47.wiff, Sample: 48 (sample number 1), Elution: 34.424 min, Period: 1, Cycle(s): 1914 (Experiment 2)
	2	IPI00022434	ALB Putative uncharacterized protein ALB	196	73881	13.7	1	1	1	575.307	1148.6	2	1148.61	-0.0084	0	64.01	35	6.9e-05	K	LVNEVTEFAK	T			File: Matt_20100810_Sera_2D_47.wiff, Sample: 48 (sample number 1), Elution: 31.885 min, Period: 1, Cycle(s): 1787 (Experiment 2)
	2	IPI00022434	ALB Putative uncharacterized protein ALB	196	73881	13.7	1	1	1	679.807	1357.6	2	1357.62	-0.0226	0	77.06	34	2.8e-06	K	AVMDDFAAFVEK	C	Oxidation (M)	0.001000000000.0	File: Matt_20100810_Sera_2D_47.wiff, Sample: 48 (sample number 1), Elution: 38.524 min, Period: 1, Cycle(s): 2113 (Experiment 2)
	2	IPI00022434	ALB Putative uncharacterized protein ALB	196	73881	13.7	1	1	1	489.944	1466.81	3	1466.84	-0.0245	1	33.14	33	0.06	R	RHPDYSVVLLLR	L			File: Matt_20100810_Sera_2D_47.wiff, Sample: 48 (sample number 1), Elution: 39.972 min, Period: 1, Cycle(s): 2189 (Experiment 2)
	2	IPI00022434	ALB Putative uncharacterized protein ALB	196	73881	13.7	1	1	1	820.386	1638.76	2	1638.78	-0.0182	0	34.9	33	0.035	K	DVFLGMFLYEYAR	R	Oxidation (M)	0.0000010000000.0	File: Matt_20100810_Sera_2D_47.wiff, Sample: 48 (sample number 1), Elution: 49.561 min, Period: 1, Cycle(s): 2649 (Experiment 2)
	2	IPI00022434	ALB Putative uncharacterized protein ALB	196	73881	13.7	1	1	1	820.466	1638.92	2	1638.93	-0.0124	1	46.84	32	0.002	K	KVPQVSTPTLVEVSR	N			File: Matt_20100810_Sera_2D_47.wiff, Sample: 48 (sample number 1), Elution: 32.464 min, Period: 1, Cycle(s): 1817 (Experiment 2)
	Protein hits	--------------------------------------------------------
	prot_hit_num	prot_acc	prot_desc	prot_score	prot_mass	prot_cover	pep_rank	pep_isbold	pep_isunique	pep_exp_mz	pep_exp_mr	pep_exp_z	pep_calc_mr	pep_delta	pep_miss	pep_score	pep_ident	pep_expect	pep_res_before	pep_seq	pep_res_after	pep_var_mod	pep_var_mod_pos	pep_scan_title
639	7	IPI00022488	HPX Hemopexin	48	52385	2.4	1	1	1	610.794	1219.57	2	1219.6	-0.0251	0	48.27	35	0.0025	K	NFPSPVDAAFR	Q			File: Matt_20100810_Sera_2D_50.wiff, Sample: 3 (sample number 1), Elution: 37.923 min, Period: 1, Cycle(s): 1945 (Experiment 2)
	Protein hits	--------------------------------------------------------
	prot_hit_num	prot_acc	prot_desc	prot_score	prot_mass	prot_cover	pep_rank	pep_isbold	pep_isunique	pep_exp_mz	pep_exp_mr	pep_exp_z	pep_calc_mr	pep_delta	pep_miss	pep_score	pep_ident	pep_expect	pep_res_before	pep_seq	pep_res_after	pep_var_mod	pep_var_mod_pos	pep_scan_title
644	6	IPI00022488	HPX Hemopexin	38	52385	2.4	1	1	1	610.794	1219.57	2	1219.6	-0.0251	0	38.29	35	0.025	K	NFPSPVDAAFR	Q			File: Matt_20100810_Sera_2D_51.wiff, Sample: 4 (sample number 1), Elution: 37.753 min, Period: 1, Cycle(s): 1944 (Experiment 2)
	Protein hits	--------------------------------------------------------
	prot_hit_num	prot_acc	prot_desc	prot_score	prot_mass	prot_cover	pep_rank	pep_isbold	pep_isunique	pep_exp_mz	pep_exp_mr	pep_exp_z	pep_calc_mr	pep_delta	pep_miss	pep_score	pep_ident	pep_expect	pep_res_before	pep_seq	pep_res_after	pep_var_mod	pep_var_mod_pos	pep_scan_title
750	3	IPI00032258	C4A Complement C4-A	113	194247	2.1	1	1	1	718.854	1435.69	2	1435.72	-0.0257	0	70.43	34	1.3e-05	R	GLEEELQFSLGSK	I			File: Matt_20100810_Sera_2D_70.wiff, Sample: 21 (sample number 1), Elution: 41.251 min, Period: 1, Cycle(s): 2225 (Experiment 2)
	3	IPI00032258	C4A Complement C4-A	113	194247	2.1	1	1	1	771.395	1540.77	2	1540.81	-0.0351	0	48.7	34	0.0018	K	VLSLAQEQVGGSPEK	L			File: Matt_20100810_Sera_2D_70.wiff, Sample: 21 (sample number 1), Elution: 29.591 min, Period: 1, Cycle(s): 1640 (Experiment 2)
	5	IPI00553177	SERPINA1 Isoform 1 of Alpha-1-antitrypsin	86	46878	14.1	1	1	1	508.3	1014.59	2	1014.61	-0.0209	0	37.41	35	0.035	K	SVLGQLGITK	V			File: Matt_20100810_Sera_2D_70.wiff, Sample: 21 (sample number 1), Elution: 37.254 min, Period: 1, Cycle(s): 2042 (Experiment 2)
	5	IPI00553177	SERPINA1 Isoform 1 of Alpha-1-antitrypsin	86	46878	14.1	1	1	1	555.786	1109.56	2	1109.6	-0.0388	0	60.41	34	0.00014	K	LSITGTYDLK	S			File: Matt_20100810_Sera_2D_70.wiff, Sample: 21 (sample number 1), Elution: 34.223 min, Period: 1, Cycle(s): 1890 (Experiment 2)
	5	IPI00553177	SERPINA1 Isoform 1 of Alpha-1-antitrypsin	86	46878	14.1	1	1	1	601.979	1802.92	3	1802.95	-0.0367	0	35.02	33	0.037	K	LQHLENELTHDIITK	F			File: Matt_20100810_Sera_2D_70.wiff, Sample: 21 (sample number 1), Elution: 34.909 min, Period: 1, Cycle(s): 1925 (Experiment 2)
	Protein hits	--------------------------------------------------------
	prot_hit_num	prot_acc	prot_desc	prot_score	prot_mass	prot_cover	pep_rank	pep_isbold	pep_isunique	pep_exp_mz	pep_exp_mr	pep_exp_z	pep_calc_mr	pep_delta	pep_miss	pep_score	pep_ident	pep_expect	pep_res_before	pep_seq	pep_res_after	pep_var_mod	pep_var_mod_pos	pep_scan_title
1566	5	IPI00921523	CFB Isoform 1 of Complement factor B (Fragment)	159	86847	11.5	1	1	1	508.265	1014.51	2	1014.53	-0.02	0	44.05	35	0.0078	K	DISEVVTPR	F			File: Matt_20100810_Sera_2D_73.wiff, Sample: 24 (sample number 1), Elution: 27.419 min, Period: 1, Cycle(s): 1533 (Experiment 3)
	5	IPI00921523	CFB Isoform 1 of Complement factor B (Fragment)	159	86847	11.5	1	1	1	578.304	1154.59	2	1154.62	-0.0248	0	36.97	34	0.031	K	EELLPAQDIK	A			File: Matt_20100810_Sera_2D_73.wiff, Sample: 24 (sample number 1), Elution: 31.549 min, Period: 1, Cycle(s): 1725 (Experiment 2)
	5	IPI00921523	CFB Isoform 1 of Complement factor B (Fragment)	159	86847	11.5	1	1	1	638.323	1274.63	2	1274.65	-0.0223	0	52.65	34	0.00079	R	YGLVTYATYPK	I			File: Matt_20100810_Sera_2D_73.wiff, Sample: 24 (sample number 1), Elution: 34.545 min, Period: 1, Cycle(s): 1871 (Experiment 2)
	5	IPI00921523	CFB Isoform 1 of Complement factor B (Fragment)	159	86847	11.5	1	1	1	456.199	1365.58	3	1365.6	-0.0219	0	50.87	33	0.00084	R	LEDSVTYHCSR	G			File: Matt_20100810_Sera_2D_73.wiff, Sample: 24 (sample number 1), Elution: 21.463 min, Period: 1, Cycle(s): 1222 (Experiment 2)
	5	IPI00921523	CFB Isoform 1 of Complement factor B (Fragment)	159	86847	11.5	1	1	1	754.834	1507.65	2	1507.68	-0.0264	0	43.7	33	0.0048	K	VSEADSSNADWVTK	Q			File: Matt_20100810_Sera_2D_73.wiff, Sample: 24 (sample number 1), Elution: 27.01 min, Period: 1, Cycle(s): 1518 (Experiment 2)
	Protein hits	--------------------------------------------------------
	prot_hit_num	prot_acc	prot_desc	prot_score	prot_mass	prot_cover	pep_rank	pep_isbold	pep_isunique	pep_exp_mz	pep_exp_mr	pep_exp_z	pep_calc_mr	pep_delta	pep_miss	pep_score	pep_ident	pep_expect	pep_res_before	pep_seq	pep_res_after	pep_var_mod	pep_var_mod_pos	pep_scan_title
1231	8	IPI00015614	PRSS3 Isoform A of Trypsin-3	75	33306	4.3	1	1	1	716.855	1431.7	2	1431.74	-0.04	0	74.75	34	4.6e-06	K	VLEGNEQFINAAK	I			File: Matt_20100810_Sera_2D_74.wiff, Sample: 25 (sample number 1), Elution: 30.806 min, Period: 1, Cycle(s): 1673 (Experiment 2)

## Sheet: Peak 2 2D gel MS details
Peak 2 (bound material) 2D Gel spots
Note that protein score and protein sequence coverage are based on a cut-off of peptide ion score of >20, and kerratins have been removed from the dataset
	Protein hits	--------------------------------------------------------
Gel spot number
	prot_hit_num	prot_acc	prot_desc	prot_score	prot_mass	prot_cover	pep_rank	pep_isbold	pep_isunique	pep_exp_mz	pep_exp_mr	pep_exp_z	pep_calc_mr	pep_delta	pep_miss	pep_score	pep_ident	pep_expect	pep_res_before	pep_seq	pep_res_after	pep_var_mod	pep_var_mod_pos	pep_scan_title
159	1	IPI00783987	C3 Complement C3 (Fragment)	78	188569	0.8	1	1	1	735.881	1469.75	2	1469.77	-0.0258	0	78.3	37	4.3e-06	R	IPIEDGSGEVVLSR	K			File: Matt_20100726_ImmunoDe_2D_A2.wiff, Sample: 2 (sample number 1), Elution: 32.919 min, Period: 1, Cycle(s): 1870 (Experiment 2)
	Protein hits	--------------------------------------------------------
	prot_hit_num	prot_acc	prot_desc	prot_score	prot_mass	prot_cover	pep_rank	pep_isbold	pep_isunique	pep_exp_mz	pep_exp_mr	pep_exp_z	pep_calc_mr	pep_delta	pep_miss	pep_score	pep_ident	pep_expect	pep_res_before	pep_seq	pep_res_after	pep_var_mod	pep_var_mod_pos	pep_scan_title
255	1	IPI00478003	A2M Alpha-2-macroglobulin	694	164614	9.4	1	1	1	523.79	1045.57	2	1045.58	-0.0153	0	48.24	38	0.0053	K	FEVQVTVPK	I			File: Matt_20100726_ImmunoDe_2D_A7.wiff, Sample: 7 (sample number 1), Elution: 34.733 min, Period: 1, Cycle(s): 1920 (Experiment 2)
	1	IPI00478003	A2M Alpha-2-macroglobulin	694	164614	9.4	1	1	1	552.305	1102.6	2	1102.6	-0.0029	0	60.33	38	0.00032	R	SSGSLLNNAIK	G			File: Matt_20100726_ImmunoDe_2D_A7.wiff, Sample: 7 (sample number 1), Elution: 31.963 min, Period: 1, Cycle(s): 1767 (Experiment 2)
	1	IPI00478003	A2M Alpha-2-macroglobulin	694	164614	9.4	1	1	1	567.792	1133.57	2	1133.58	-0.0047	0	91.59	38	2.3e-07	R	SASNMAIVDVK	M			File: Matt_20100726_ImmunoDe_2D_A7.wiff, Sample: 7 (sample number 1), Elution: 30.875 min, Period: 1, Cycle(s): 1709 (Experiment 2)
	1	IPI00478003	A2M Alpha-2-macroglobulin	694	164614	9.4	1	1	1	574.812	1147.61	2	1147.61	-0.005	0	39.33	37	0.036	R	QGIPFFGQVR	L			File: Matt_20100726_ImmunoDe_2D_A7.wiff, Sample: 7 (sample number 1), Elution: 44.256 min, Period: 1, Cycle(s): 2460 (Experiment 2)
	1	IPI00478003	A2M Alpha-2-macroglobulin	694	164614	9.4	1	1	1	575.792	1149.57	2	1149.57	-0.0007	0	58.02	37	0.00047	R	SASNMAIVDVK	M	Oxidation (M)	0.00002000000.0	File: Matt_20100726_ImmunoDe_2D_A7.wiff, Sample: 7 (sample number 1), Elution: 25.136 min, Period: 1, Cycle(s): 1422 (Experiment 2)
	1	IPI00478003	A2M Alpha-2-macroglobulin	694	164614	9.4	1	1	1	605.825	1209.64	2	1209.64	0.0003	0	51.46	37	0.002	K	LPPNVVEESAR	A			File: Matt_20100726_ImmunoDe_2D_A7.wiff, Sample: 7 (sample number 1), Elution: 27.97 min, Period: 1, Cycle(s): 1573 (Experiment 2)
	1	IPI00478003	A2M Alpha-2-macroglobulin	694	164614	9.4	1	1	1	613.274	1224.53	2	1224.54	-0.01	0	64.17	37	9.7e-05	K	YDVENCLANK	V			File: Matt_20100726_ImmunoDe_2D_A7.wiff, Sample: 7 (sample number 1), Elution: 28.663 min, Period: 1, Cycle(s): 1604 (Experiment 3)
	1	IPI00478003	A2M Alpha-2-macroglobulin	694	164614	9.4	1	1	1	628.322	1254.63	2	1254.64	-0.0069	0	63.5	37	0.00013	K	AIGYLNTGYQR	Q			File: Matt_20100726_ImmunoDe_2D_A7.wiff, Sample: 7 (sample number 1), Elution: 31.856 min, Period: 1, Cycle(s): 1762 (Experiment 2)
	1	IPI00478003	A2M Alpha-2-macroglobulin	694	164614	9.4	1	1	1	630.292	1258.57	2	1258.57	0.0045	0	64.22	37	0.00011	R	VGFYESDVMGR	G			File: Matt_20100726_ImmunoDe_2D_A7.wiff, Sample: 7 (sample number 1), Elution: 35.433 min, Period: 1, Cycle(s): 1959 (Experiment 2)
	1	IPI00478003	A2M Alpha-2-macroglobulin	694	164614	9.4	1	1	1	636.835	1271.65	2	1271.67	-0.0109	0	60.96	37	0.00024	R	VTAAPQSVCALR	A			File: Matt_20100726_ImmunoDe_2D_A7.wiff, Sample: 7 (sample number 1), Elution: 27.934 min, Period: 1, Cycle(s): 1572 (Experiment 2)
	1	IPI00478003	A2M Alpha-2-macroglobulin	694	164614	9.4	1	1	1	697.839	1393.66	2	1393.67	-0.0098	0	59	37	0.00035	K	NEDSLVFVQTDK	S			File: Matt_20100726_ImmunoDe_2D_A7.wiff, Sample: 7 (sample number 1), Elution: 34.521 min, Period: 1, Cycle(s): 1910 (Experiment 2)
	2	IPI00022434	ALB Putative uncharacterized protein ALB	186	73881	5.3	1	1	1	467.259	932.503	2	932.511	-0.0082	0	47.09	38	0.0067	K	LCTVATLR	E			File: Matt_20100726_ImmunoDe_2D_A7.wiff, Sample: 7 (sample number 1), Elution: 28.554 min, Period: 1, Cycle(s): 1602 (Experiment 2)
	2	IPI00022434	ALB Putative uncharacterized protein ALB	186	73881	5.3	1	1	1	480.775	959.535	2	959.555	-0.0206	0	63.62	38	0.00016	K	FQNALLVR	Y			File: Matt_20100726_ImmunoDe_2D_A7.wiff, Sample: 7 (sample number 1), Elution: 34.557 min, Period: 1, Cycle(s): 1911 (Experiment 2)
	2	IPI00022434	ALB Putative uncharacterized protein ALB	186	73881	5.3	1	1	1	575.308	1148.6	2	1148.61	-0.0054	0	54.7	38	0.0011	K	LVNEVTEFAK	T			File: Matt_20100726_ImmunoDe_2D_A7.wiff, Sample: 7 (sample number 1), Elution: 33.54 min, Period: 1, Cycle(s): 1855 (Experiment 2)
	Protein hits	--------------------------------------------------------
	prot_hit_num	prot_acc	prot_desc	prot_score	prot_mass	prot_cover	pep_rank	pep_isbold	pep_isunique	pep_exp_mz	pep_exp_mr	pep_exp_z	pep_calc_mr	pep_delta	pep_miss	pep_score	pep_ident	pep_expect	pep_res_before	pep_seq	pep_res_after	pep_var_mod	pep_var_mod_pos	pep_scan_title
262	1	IPI00168728	IGHM FLJ00385 protein (Fragment)	42	57272	2	1	1	1	581.316	1160.62	2	1160.62	-0.0055	0	41.6	38	0.023	K	NQVSLTCLVK	G			File: Matt_20100726_ImmunoDe_2D_A8.wiff, Sample: 8 (sample number 1), Elution: 36.304 min, Period: 1, Cycle(s): 2040 (Experiment 2)
	Protein hits	--------------------------------------------------------
	prot_hit_num	prot_acc	prot_desc	prot_score	prot_mass	prot_cover	pep_rank	pep_isbold	pep_isunique	pep_exp_mz	pep_exp_mr	pep_exp_z	pep_calc_mr	pep_delta	pep_miss	pep_score	pep_ident	pep_expect	pep_res_before	pep_seq	pep_res_after	pep_var_mod	pep_var_mod_pos	pep_scan_title
241	1	IPI00022434	ALB Putative uncharacterized protein ALB	297	73881	20.3	1	1	1	467.251	932.487	2	932.511	-0.0244	0	43.19	38	0.016	K	LCTVATLR	E			File: Matt_20100726_ImmunoDe_2D_A11.wiff, Sample: 11 (sample number 1), Elution: 28.456 min, Period: 1, Cycle(s): 1584 (Experiment 2)
	1	IPI00022434	ALB Putative uncharacterized protein ALB	297	73881	20.3	1	1	1	480.779	959.543	2	959.555	-0.0124	0	44.2	38	0.014	K	FQNALLVR	Y			File: Matt_20100726_ImmunoDe_2D_A11.wiff, Sample: 11 (sample number 1), Elution: 34.411 min, Period: 1, Cycle(s): 1880 (Experiment 2)
	1	IPI00022434	ALB Putative uncharacterized protein ALB	297	73881	20.3	1	1	1	500.802	999.59	2	999.596	-0.0069	0	58.4	37	0.00042	K	QTALVELVK	H			File: Matt_20100726_ImmunoDe_2D_A11.wiff, Sample: 11 (sample number 1), Elution: 35.926 min, Period: 1, Cycle(s): 1945 (Experiment 2)
	1	IPI00022434	ALB Putative uncharacterized protein ALB	297	73881	20.3	1	1	1	569.749	1137.48	2	1137.49	-0.0083	0	63.15	37	0.00013	K	CCTESLVNR	R			File: Matt_20100726_ImmunoDe_2D_A11.wiff, Sample: 11 (sample number 1), Elution: 23.179 min, Period: 1, Cycle(s): 1318 (Experiment 2)
	1	IPI00022434	ALB Putative uncharacterized protein ALB	297	73881	20.3	1	1	1	671.814	1341.61	2	1341.63	-0.014	0	70.02	37	2.8e-05	K	AVMDDFAAFVEK	C			File: Matt_20100726_ImmunoDe_2D_A11.wiff, Sample: 11 (sample number 1), Elution: 45.192 min, Period: 1, Cycle(s): 2408 (Experiment 2)
	1	IPI00022434	ALB Putative uncharacterized protein ALB	297	73881	20.3	1	1	1	679.811	1357.61	2	1357.62	-0.0142	0	58.24	37	0.00044	K	AVMDDFAAFVEK	C	Oxidation (M)	0.002000000000.0	File: Matt_20100726_ImmunoDe_2D_A11.wiff, Sample: 11 (sample number 1), Elution: 40.147 min, Period: 1, Cycle(s): 2145 (Experiment 2)
	1	IPI00022434	ALB Putative uncharacterized protein ALB	297	73881	20.3	1	1	1	686.276	1370.54	2	1370.56	-0.0215	0	52.95	35	0.00082	K	AAFTECCQAADK	A			File: Matt_20100726_ImmunoDe_2D_A11.wiff, Sample: 11 (sample number 1), Elution: 22.651 min, Period: 1, Cycle(s): 1291 (Experiment 2)
	1	IPI00022434	ALB Putative uncharacterized protein ALB	297	73881	20.3	1	1	1	722.313	1442.61	2	1442.63	-0.0227	0	57.07	36	0.00045	K	YICENQDSISSK	L			File: Matt_20100726_ImmunoDe_2D_A11.wiff, Sample: 11 (sample number 1), Elution: 22.932 min, Period: 1, Cycle(s): 1306 (Experiment 2)
	1	IPI00022434	ALB Putative uncharacterized protein ALB	297	73881	20.3	1	1	1	756.418	1510.82	2	1510.84	-0.013	0	51.18	36	0.0018	K	VPQVSTPTLVEVSR	N			File: Matt_20100726_ImmunoDe_2D_A11.wiff, Sample: 11 (sample number 1), Elution: 34.868 min, Period: 1, Cycle(s): 1901 (Experiment 2)
	1	IPI00022434	ALB Putative uncharacterized protein ALB	297	73881	20.3	1	1	1	547.307	1638.9	3	1638.93	-0.0313	1	38.72	36	0.028	K	KVPQVSTPTLVEVSR	N			File: Matt_20100726_ImmunoDe_2D_A11.wiff, Sample: 11 (sample number 1), Elution: 33.78 min, Period: 1, Cycle(s): 1852 (Experiment 2)
	Protein hits	--------------------------------------------------------
	prot_hit_num	prot_acc	prot_desc	prot_score	prot_mass	prot_cover	pep_rank	pep_isbold	pep_isunique	pep_exp_mz	pep_exp_mr	pep_exp_z	pep_calc_mr	pep_delta	pep_miss	pep_score	pep_ident	pep_expect	pep_res_before	pep_seq	pep_res_after	pep_var_mod	pep_var_mod_pos	pep_scan_title
283	1	IPI00478003	A2M Alpha-2-macroglobulin	258	164614	3.7	1	1	1	523.79	1045.57	2	1045.58	-0.0153	0	47.25	38	0.0067	K	FEVQVTVPK	I			File: Matt_20100726_ImmunoDe_2D_A12.wiff, Sample: 12 (sample number 1), Elution: 34.482 min, Period: 1, Cycle(s): 1942 (Experiment 2)
	1	IPI00478003	A2M Alpha-2-macroglobulin	258	164614	3.7	1	1	1	636.83	1271.65	2	1271.67	-0.0203	0	68.22	37	4.5e-05	R	VTAAPQSVCALR	A			File: Matt_20100726_ImmunoDe_2D_A12.wiff, Sample: 12 (sample number 1), Elution: 27.868 min, Period: 1, Cycle(s): 1582 (Experiment 2)
	1	IPI00478003	A2M Alpha-2-macroglobulin	258	164614	3.7	1	1	1	638.3	1274.59	2	1274.56	0.0253	0	39.31	37	0.034	R	VGFYESDVMGR	G	Oxidation (M)	0.00000000200.0	File: Matt_20100726_ImmunoDe_2D_A12.wiff, Sample: 12 (sample number 1), Elution: 30.382 min, Period: 1, Cycle(s): 1711 (Experiment 2) (Charge not auto determined)
	1	IPI00478003	A2M Alpha-2-macroglobulin	258	164614	3.7	1	1	1	697.839	1393.66	2	1393.67	-0.0098	0	75.51	37	7.9e-06	K	NEDSLVFVQTDK	S			File: Matt_20100726_ImmunoDe_2D_A12.wiff, Sample: 12 (sample number 1), Elution: 34.392 min, Period: 1, Cycle(s): 1939 (Experiment 2)
	Protein hits	--------------------------------------------------------
	prot_hit_num	prot_acc	prot_desc	prot_score	prot_mass	prot_cover	pep_rank	pep_isbold	pep_isunique	pep_exp_mz	pep_exp_mr	pep_exp_z	pep_calc_mr	pep_delta	pep_miss	pep_score	pep_ident	pep_expect	pep_res_before	pep_seq	pep_res_after	pep_var_mod	pep_var_mod_pos	pep_scan_title
390	1	IPI00478003	A2M Alpha-2-macroglobulin	487	164614	7.3	1	1	1	523.781	1045.55	2	1045.58	-0.0325	0	41.43	38	0.026	K	FEVQVTVPK	I			File: Matt_20100726_ImmunoDe_2D_B7.wiff, Sample: 19 (sample number 1), Elution: 34.707 min, Period: 1, Cycle(s): 1956 (Experiment 2)
	1	IPI00478003	A2M Alpha-2-macroglobulin	487	164614	7.3	1	1	1	574.798	1147.58	2	1147.61	-0.032	0	38.13	37	0.047	R	QGIPFFGQVR	L			File: Matt_20100726_ImmunoDe_2D_B7.wiff, Sample: 19 (sample number 1), Elution: 44.11 min, Period: 1, Cycle(s): 2487 (Experiment 2)
	1	IPI00478003	A2M Alpha-2-macroglobulin	487	164614	7.3	1	1	1	605.811	1209.61	2	1209.64	-0.0273	0	71.93	37	1.8e-05	K	LPPNVVEESAR	A			File: Matt_20100726_ImmunoDe_2D_B7.wiff, Sample: 19 (sample number 1), Elution: 27.904 min, Period: 1, Cycle(s): 1583 (Experiment 2)
	1	IPI00478003	A2M Alpha-2-macroglobulin	487	164614	7.3	1	1	1	613.27	1224.53	2	1224.54	-0.0192	0	51.61	36	0.0017	K	YDVENCLANK	V			File: Matt_20100726_ImmunoDe_2D_B7.wiff, Sample: 19 (sample number 1), Elution: 28.464 min, Period: 1, Cycle(s): 1614 (Experiment 2)
	1	IPI00478003	A2M Alpha-2-macroglobulin	487	164614	7.3	1	1	1	630.278	1258.54	2	1258.57	-0.0237	0	75.6	37	7.4e-06	R	VGFYESDVMGR	G			File: Matt_20100726_ImmunoDe_2D_B7.wiff, Sample: 19 (sample number 1), Elution: 35.268 min, Period: 1, Cycle(s): 1987 (Experiment 2)
	1	IPI00478003	A2M Alpha-2-macroglobulin	487	164614	7.3	1	1	1	636.825	1271.64	2	1271.67	-0.0298	0	62.96	37	0.00015	R	VTAAPQSVCALR	A			File: Matt_20100726_ImmunoDe_2D_B7.wiff, Sample: 19 (sample number 1), Elution: 27.868 min, Period: 1, Cycle(s): 1582 (Experiment 2)
	1	IPI00478003	A2M Alpha-2-macroglobulin	487	164614	7.3	1	1	1	638.271	1274.53	2	1274.56	-0.0322	0	60.12	36	0.00024	R	VGFYESDVMGR	G	Oxidation (M)	0.00000000200.0	File: Matt_20100726_ImmunoDe_2D_B7.wiff, Sample: 19 (sample number 1), Elution: 30.259 min, Period: 1, Cycle(s): 1704 (Experiment 2)
	1	IPI00478003	A2M Alpha-2-macroglobulin	487	164614	7.3	1	1	1	697.826	1393.64	2	1393.67	-0.0346	0	67.92	37	4.5e-05	K	NEDSLVFVQTDK	S			File: Matt_20100726_ImmunoDe_2D_B7.wiff, Sample: 19 (sample number 1), Elution: 34.444 min, Period: 1, Cycle(s): 1942 (Experiment 2)
	Protein hits	--------------------------------------------------------
	prot_hit_num	prot_acc	prot_desc	prot_score	prot_mass	prot_cover	pep_rank	pep_isbold	pep_isunique	pep_exp_mz	pep_exp_mr	pep_exp_z	pep_calc_mr	pep_delta	pep_miss	pep_score	pep_ident	pep_expect	pep_res_before	pep_seq	pep_res_after	pep_var_mod	pep_var_mod_pos	pep_scan_title
392	1	IPI00478003	A2M Alpha-2-macroglobulin	439	164614	7.3	1	1	1	605.807	1209.6	2	1209.64	-0.0366	0	41.84	37	0.018	K	LPPNVVEESAR	A			File: Matt_20100726_ImmunoDe_2D_B8.wiff, Sample: 20 (sample number 1), Elution: 27.998 min, Period: 1, Cycle(s): 1575 (Experiment 2)
	1	IPI00478003	A2M Alpha-2-macroglobulin	439	164614	7.3	1	1	1	613.268	1224.52	2	1224.54	-0.0239	0	49.95	36	0.0024	K	YDVENCLANK	V			File: Matt_20100726_ImmunoDe_2D_B8.wiff, Sample: 20 (sample number 1), Elution: 28.547 min, Period: 1, Cycle(s): 1602 (Experiment 2)
	1	IPI00478003	A2M Alpha-2-macroglobulin	439	164614	7.3	1	1	1	630.269	1258.52	2	1258.57	-0.0425	0	64.87	37	8.2e-05	R	VGFYESDVMGR	G			File: Matt_20100726_ImmunoDe_2D_B8.wiff, Sample: 20 (sample number 1), Elution: 35.456 min, Period: 1, Cycle(s): 1963 (Experiment 2)
	1	IPI00478003	A2M Alpha-2-macroglobulin	439	164614	7.3	1	1	1	636.825	1271.64	2	1271.67	-0.0298	0	74.26	37	1.1e-05	R	VTAAPQSVCALR	A			File: Matt_20100726_ImmunoDe_2D_B8.wiff, Sample: 20 (sample number 1), Elution: 28.035 min, Period: 1, Cycle(s): 1576 (Experiment 2)
	1	IPI00478003	A2M Alpha-2-macroglobulin	439	164614	7.3	1	1	1	697.826	1393.64	2	1393.67	-0.0346	0	43.32	37	0.013	K	NEDSLVFVQTDK	S			File: Matt_20100726_ImmunoDe_2D_B8.wiff, Sample: 20 (sample number 1), Elution: 34.613 min, Period: 1, Cycle(s): 1918 (Experiment 2)
	Protein hits	--------------------------------------------------------
	prot_hit_num	prot_acc	prot_desc	prot_score	prot_mass	prot_cover	pep_rank	pep_isbold	pep_isunique	pep_exp_mz	pep_exp_mr	pep_exp_z	pep_calc_mr	pep_delta	pep_miss	pep_score	pep_ident	pep_expect	pep_res_before	pep_seq	pep_res_after	pep_var_mod	pep_var_mod_pos	pep_scan_title
451	4	IPI00384938	IGHG1;LOC100294459;LOC100290146;IGHV4-31 Putative uncharacterized protein DKFZp686N02209	147	53503	7.5	1	1	1	593.817	1185.62	2	1185.64	-0.0207	0	56.69	37	0.00065	K	GPSVFPLAPSSK	S			File: Matt_20100726_ImmunoDe_2D_C2.wiff, Sample: 26 (sample number 1), Elution: 35.682 min, Period: 1, Cycle(s): 1972 (Experiment 2)
	4	IPI00384938	IGHG1;LOC100294459;LOC100290146;IGHV4-31 Putative uncharacterized protein DKFZp686N02209	147	53503	7.5	1	1	1	661.328	1320.64	2	1320.67	-0.0292	0	64.32	37	0.00012	K	STSGGTAALGCLVK	D			File: Matt_20100726_ImmunoDe_2D_C2.wiff, Sample: 26 (sample number 1), Elution: 32.945 min, Period: 1, Cycle(s): 1823 (Experiment 2)
	Protein hits	--------------------------------------------------------
	prot_hit_num	prot_acc	prot_desc	prot_score	prot_mass	prot_cover	pep_rank	pep_isbold	pep_isunique	pep_exp_mz	pep_exp_mr	pep_exp_z	pep_calc_mr	pep_delta	pep_miss	pep_score	pep_ident	pep_expect	pep_res_before	pep_seq	pep_res_after	pep_var_mod	pep_var_mod_pos	pep_scan_title
462	1	IPI00384938	IGHG1;LOC100294459;LOC100290146;IGHV4-31 Putative uncharacterized protein DKFZp686N02209	276	53503	18.3	1	1	1	643.827	1285.64	2	1285.67	-0.0271	0	56.8	37	0.00063	R	EPQVYTLPPSR	D			File: Matt_20100726_ImmunoDe_2D_C3.wiff, Sample: 27 (sample number 1), Elution: 29.246 min, Period: 1, Cycle(s): 1645 (Experiment 2)
	1	IPI00384938	IGHG1;LOC100294459;LOC100290146;IGHV4-31 Putative uncharacterized protein DKFZp686N02209	276	53503	18.3	1	1	1	661.331	1320.65	2	1320.67	-0.0244	0	72.66	37	1.7e-05	K	STSGGTAALGCLVK	D			File: Matt_20100726_ImmunoDe_2D_C3.wiff, Sample: 27 (sample number 1), Elution: 33.013 min, Period: 1, Cycle(s): 1856 (Experiment 2)
	Protein hits	--------------------------------------------------------
	prot_hit_num	prot_acc	prot_desc	prot_score	prot_mass	prot_cover	pep_rank	pep_isbold	pep_isunique	pep_exp_mz	pep_exp_mr	pep_exp_z	pep_calc_mr	pep_delta	pep_miss	pep_score	pep_ident	pep_expect	pep_res_before	pep_seq	pep_res_after	pep_var_mod	pep_var_mod_pos	pep_scan_title
507	1	IPI00022434	ALB Putative uncharacterized protein ALB	513	73881	16.6	1	1	1	480.775	959.535	2	959.555	-0.0206	0	54.43	38	0.0013	K	FQNALLVR	Y			File: Matt_20100726_ImmunoDe_2D_C5.wiff, Sample: 29 (sample number 1), Elution: 33.886 min, Period: 1, Cycle(s): 1909 (Experiment 2)
	1	IPI00022434	ALB Putative uncharacterized protein ALB	513	73881	16.6	1	1	1	500.787	999.56	2	999.596	-0.0363	0	46.51	37	0.0069	K	QTALVELVK	H			File: Matt_20100726_ImmunoDe_2D_C5.wiff, Sample: 29 (sample number 1), Elution: 35.427 min, Period: 1, Cycle(s): 1996 (Experiment 2)
	1	IPI00022434	ALB Putative uncharacterized protein ALB	513	73881	16.6	1	1	1	679.807	1357.6	2	1357.62	-0.0239	0	80.97	37	2.3e-06	K	AVMDDFAAFVEK	C	Oxidation (M)	0.002000000000.0	File: Matt_20100726_ImmunoDe_2D_C5.wiff, Sample: 29 (sample number 1), Elution: 39.558 min, Period: 1, Cycle(s): 2231 (Experiment 2)
	1	IPI00022434	ALB Putative uncharacterized protein ALB	513	73881	16.6	1	1	1	686.271	1370.53	2	1370.56	-0.0313	0	72.97	34	7.5e-06	K	AAFTECCQAADK	A			File: Matt_20100726_ImmunoDe_2D_C5.wiff, Sample: 29 (sample number 1), Elution: 22.403 min, Period: 1, Cycle(s): 1278 (Experiment 2)
	1	IPI00022434	ALB Putative uncharacterized protein ALB	513	73881	16.6	1	1	1	722.303	1442.59	2	1442.63	-0.0428	0	61.67	36	0.00014	K	YICENQDSISSK	L			File: Matt_20100726_ImmunoDe_2D_C5.wiff, Sample: 29 (sample number 1), Elution: 22.719 min, Period: 1, Cycle(s): 1295 (Experiment 2)
	Protein hits	--------------------------------------------------------
	prot_hit_num	prot_acc	prot_desc	prot_score	prot_mass	prot_cover	pep_rank	pep_isbold	pep_isunique	pep_exp_mz	pep_exp_mr	pep_exp_z	pep_calc_mr	pep_delta	pep_miss	pep_score	pep_ident	pep_expect	pep_res_before	pep_seq	pep_res_after	pep_var_mod	pep_var_mod_pos	pep_scan_title
508	1	IPI00745872	ALB Isoform 1 of Serum albumin	928	71317	29.9	1	1	1	467.251	932.487	2	932.511	-0.0244	0	44.34	38	0.013	K	LCTVATLR	E			File: Matt_20100726_ImmunoDe_2D_C6.wiff, Sample: 30 (sample number 1), Elution: 27.937 min, Period: 1, Cycle(s): 1565 (Experiment 2)
	1	IPI00745872	ALB Isoform 1 of Serum albumin	928	71317	29.9	1	1	1	470.712	939.409	2	939.441	-0.0321	0	38.68	36	0.033	K	DDNPNLPR	L			File: Matt_20100726_ImmunoDe_2D_C6.wiff, Sample: 30 (sample number 1), Elution: 20.81 min, Period: 1, Cycle(s): 1186 (Experiment 2)
	1	IPI00745872	ALB Isoform 1 of Serum albumin	928	71317	29.9	1	1	1	480.771	959.526	2	959.555	-0.0289	0	39.2	38	0.043	K	FQNALLVR	Y			File: Matt_20100726_ImmunoDe_2D_C6.wiff, Sample: 30 (sample number 1), Elution: 33.733 min, Period: 1, Cycle(s): 1870 (Experiment 2)
	1	IPI00745872	ALB Isoform 1 of Serum albumin	928	71317	29.9	1	1	1	481.258	960.501	2	960.539	-0.0384	0	39.91	38	0.037	K	FQNALLVR	Y	Deamidated (NQ)	0.00100000.0	File: Matt_20100726_ImmunoDe_2D_C6.wiff, Sample: 30 (sample number 1), Elution: 33.645 min, Period: 1, Cycle(s): 1866 (Experiment 2)
	1	IPI00745872	ALB Isoform 1 of Serum albumin	928	71317	29.9	1	1	1	492.732	983.449	2	983.481	-0.0325	0	47.42	36	0.0045	K	TYETTLEK	C			File: Matt_20100726_ImmunoDe_2D_C6.wiff, Sample: 30 (sample number 1), Elution: 22.914 min, Period: 1, Cycle(s): 1301 (Experiment 2)
	1	IPI00745872	ALB Isoform 1 of Serum albumin	928	71317	29.9	1	1	1	500.787	999.56	2	999.596	-0.0363	0	43.19	37	0.015	K	QTALVELVK	H			File: Matt_20100726_ImmunoDe_2D_C6.wiff, Sample: 30 (sample number 1), Elution: 35.227 min, Period: 1, Cycle(s): 1947 (Experiment 2)
	1	IPI00745872	ALB Isoform 1 of Serum albumin	928	71317	29.9	1	1	1	564.835	1127.65	2	1127.69	-0.0367	1	48.87	37	0.0036	K	KQTALVELVK	H			File: Matt_20100726_ImmunoDe_2D_C6.wiff, Sample: 30 (sample number 1), Elution: 32.714 min, Period: 1, Cycle(s): 1817 (Experiment 2)
	1	IPI00745872	ALB Isoform 1 of Serum albumin	928	71317	29.9	1	1	1	569.731	1137.45	2	1137.49	-0.0441	0	77.52	36	4.2e-06	K	CCTESLVNR	R			File: Matt_20100726_ImmunoDe_2D_C6.wiff, Sample: 30 (sample number 1), Elution: 22.511 min, Period: 1, Cycle(s): 1279 (Experiment 2)
	1	IPI00745872	ALB Isoform 1 of Serum albumin	928	71317	29.9	1	1	1	575.297	1148.58	2	1148.61	-0.0279	0	41.69	38	0.022	K	LVNEVTEFAK	T			File: Matt_20100726_ImmunoDe_2D_C6.wiff, Sample: 30 (sample number 1), Elution: 32.75 min, Period: 1, Cycle(s): 1818 (Experiment 2)
	1	IPI00745872	ALB Isoform 1 of Serum albumin	928	71317	29.9	1	1	1	679.792	1357.57	2	1357.62	-0.0533	0	59.58	37	0.00028	K	AVMDDFAAFVEK	C	Oxidation (M)	0.002000000000.0	File: Matt_20100726_ImmunoDe_2D_C6.wiff, Sample: 30 (sample number 1), Elution: 39.326 min, Period: 1, Cycle(s): 2177 (Experiment 2)
	1	IPI00745872	ALB Isoform 1 of Serum albumin	928	71317	29.9	1	1	1	686.269	1370.52	2	1370.56	-0.0362	0	68.35	34	2.1e-05	K	AAFTECCQAADK	A			File: Matt_20100726_ImmunoDe_2D_C6.wiff, Sample: 30 (sample number 1), Elution: 22.018 min, Period: 1, Cycle(s): 1254 (Experiment 2)
	1	IPI00745872	ALB Isoform 1 of Serum albumin	928	71317	29.9	1	1	1	717.746	1433.48	2	1433.53	-0.0493	0	30.15	29	0.041	R	ETYGEMADCCAK	Q			File: Matt_20100726_ImmunoDe_2D_C6.wiff, Sample: 30 (sample number 1), Elution: 24.691 min, Period: 1, Cycle(s): 1391 (Experiment 2)
	1	IPI00745872	ALB Isoform 1 of Serum albumin	928	71317	29.9	1	1	1	722.306	1442.6	2	1442.63	-0.0378	0	63.11	36	0.0001	K	YICENQDSISSK	L			File: Matt_20100726_ImmunoDe_2D_C6.wiff, Sample: 30 (sample number 1), Elution: 22.3 min, Period: 1, Cycle(s): 1268 (Experiment 2)
	1	IPI00745872	ALB Isoform 1 of Serum albumin	928	71317	29.9	1	1	1	725.749	1449.48	2	1449.52	-0.0385	0	53.83	28	0.00016	R	ETYGEMADCCAK	Q	Oxidation (M)	0.000002000000.0	File: Matt_20100726_ImmunoDe_2D_C6.wiff, Sample: 30 (sample number 1), Elution: 19.058 min, Period: 1, Cycle(s): 1088 (Experiment 2)
	1	IPI00745872	ALB Isoform 1 of Serum albumin	928	71317	29.9	1	1	1	749.769	1497.52	2	1497.57	-0.0475	0	79.83	31	7.3e-07	K	TCVADESAENCDK	S			File: Matt_20100726_ImmunoDe_2D_C6.wiff, Sample: 30 (sample number 1), Elution: 18.112 min, Period: 1, Cycle(s): 1035 (Experiment 2)
	1	IPI00745872	ALB Isoform 1 of Serum albumin	928	71317	29.9	1	1	1	756.403	1510.79	2	1510.84	-0.044	0	41.84	37	0.017	K	VPQVSTPTLVEVSR	N			File: Matt_20100726_ImmunoDe_2D_C6.wiff, Sample: 30 (sample number 1), Elution: 34.207 min, Period: 1, Cycle(s): 1895 (Experiment 2)
	1	IPI00745872	ALB Isoform 1 of Serum albumin	928	71317	29.9	1	1	1	547.3	1638.88	3	1638.93	-0.0511	1	40.39	36	0.021	K	KVPQVSTPTLVEVSR	N			File: Matt_20100726_ImmunoDe_2D_C6.wiff, Sample: 30 (sample number 1), Elution: 33.206 min, Period: 1, Cycle(s): 1843 (Experiment 2)
	Protein hits	--------------------------------------------------------
	prot_hit_num	prot_acc	prot_desc	prot_score	prot_mass	prot_cover	pep_rank	pep_isbold	pep_isunique	pep_exp_mz	pep_exp_mr	pep_exp_z	pep_calc_mr	pep_delta	pep_miss	pep_score	pep_ident	pep_expect	pep_res_before	pep_seq	pep_res_after	pep_var_mod	pep_var_mod_pos	pep_scan_title
591	1	IPI00783987	C3 Complement C3 (Fragment)	265	188569	3.7	1	1	1	555.795	1109.58	2	1109.62	-0.0431	0	56.96	37	0.00054	K	VLLDGVQNPR	A			File: Matt_20100726_ImmunoDe_2D_C10.wiff, Sample: 34 (sample number 1), Elution: 29.144 min, Period: 1, Cycle(s): 1639 (Experiment 2)
	1	IPI00783987	C3 Complement C3 (Fragment)	265	188569	3.7	1	1	1	612.78	1223.55	2	1223.59	-0.0438	0	52.61	37	0.0015	R	YYTYLIMNK	G	Oxidation (M)	0.000000200.0	File: Matt_20100726_ImmunoDe_2D_C10.wiff, Sample: 34 (sample number 1), Elution: 33.749 min, Period: 1, Cycle(s): 1899 (Experiment 2)
	1	IPI00783987	C3 Complement C3 (Fragment)	265	188569	3.7	1	1	1	685.844	1369.67	2	1369.72	-0.0504	0	39.84	37	0.03	K	TIYTPGSTVLYR	I			File: Matt_20100726_ImmunoDe_2D_C10.wiff, Sample: 34 (sample number 1), Elution: 34.627 min, Period: 1, Cycle(s): 1946 (Experiment 2)
	1	IPI00783987	C3 Complement C3 (Fragment)	265	188569	3.7	1	1	1	735.861	1469.71	2	1469.77	-0.0641	0	63.39	37	0.00013	R	IPIEDGSGEVVLSR	K			File: Matt_20100726_ImmunoDe_2D_C10.wiff, Sample: 34 (sample number 1), Elution: 32.891 min, Period: 1, Cycle(s): 1851 (Experiment 2)
	Protein hits	--------------------------------------------------------
	prot_hit_num	prot_acc	prot_desc	prot_score	prot_mass	prot_cover	pep_rank	pep_isbold	pep_isunique	pep_exp_mz	pep_exp_mr	pep_exp_z	pep_calc_mr	pep_delta	pep_miss	pep_score	pep_ident	pep_expect	pep_res_before	pep_seq	pep_res_after	pep_var_mod	pep_var_mod_pos	pep_scan_title
604	1	IPI00739237	LOC653879 similar to complement component 3	50	45642	2.3	1	1	1	546.801	1091.59	2	1091.62	-0.0361	0	49.58	38	0.0036	R	NTLIIYLDK	V			File: Matt_20100726_ImmunoDe_2D_C11.wiff, Sample: 35 (sample number 1), Elution: 39.474 min, Period: 1, Cycle(s): 2220 (Experiment 2)
	Protein hits	--------------------------------------------------------
	prot_hit_num	prot_acc	prot_desc	prot_score	prot_mass	prot_cover	pep_rank	pep_isbold	pep_isunique	pep_exp_mz	pep_exp_mr	pep_exp_z	pep_calc_mr	pep_delta	pep_miss	pep_score	pep_ident	pep_expect	pep_res_before	pep_seq	pep_res_after	pep_var_mod	pep_var_mod_pos	pep_scan_title
732	1	IPI00553177	SERPINA1 Isoform 1 of Alpha-1-antitrypsin	335	46878	28.9	1	1	1	444.738	887.462	2	887.496	-0.0341	0	52.09	38	0.0024	K	AVLTIDEK	G			File: Matt_20100726_ImmunoDe_2D_C12.wiff, Sample: 36 (sample number 1), Elution: 27.746 min, Period: 1, Cycle(s): 1556 (Experiment 2)
	1	IPI00553177	SERPINA1 Isoform 1 of Alpha-1-antitrypsin	335	46878	28.9	1	1	1	508.291	1014.57	2	1014.61	-0.0396	0	41.96	37	0.02	K	SVLGQLGITK	V			File: Matt_20100726_ImmunoDe_2D_C12.wiff, Sample: 36 (sample number 1), Elution: 37.497 min, Period: 1, Cycle(s): 2047 (Experiment 2)
	1	IPI00553177	SERPINA1 Isoform 1 of Alpha-1-antitrypsin	335	46878	28.9	1	1	1	538.797	1075.58	2	1075.61	-0.0308	0	72.93	38	1.8e-05	K	LSSWVLLMK	Y			File: Matt_20100726_ImmunoDe_2D_C12.wiff, Sample: 36 (sample number 1), Elution: 45.944 min, Period: 1, Cycle(s): 2514 (Experiment 2)
	1	IPI00553177	SERPINA1 Isoform 1 of Alpha-1-antitrypsin	335	46878	28.9	1	1	1	546.787	1091.56	2	1091.6	-0.0446	0	42.22	38	0.02	K	LSSWVLLMK	Y	Oxidation (M)	0.000000020.0	File: Matt_20100726_ImmunoDe_2D_C12.wiff, Sample: 36 (sample number 1), Elution: 40.552 min, Period: 1, Cycle(s): 2209 (Experiment 2)
	1	IPI00553177	SERPINA1 Isoform 1 of Alpha-1-antitrypsin	335	46878	28.9	1	1	1	555.789	1109.56	2	1109.6	-0.0339	0	47.18	37	0.0052	K	LSITGTYDLK	S			File: Matt_20100726_ImmunoDe_2D_C12.wiff, Sample: 36 (sample number 1), Elution: 34.454 min, Period: 1, Cycle(s): 1892 (Experiment 2)
	1	IPI00553177	SERPINA1 Isoform 1 of Alpha-1-antitrypsin	335	46878	28.9	1	1	1	568.78	1135.55	2	1135.59	-0.0417	1	37.84	37	0.051	K	KQINDYVEK	G			File: Matt_20100726_ImmunoDe_2D_C12.wiff, Sample: 36 (sample number 1), Elution: 22.335 min, Period: 1, Cycle(s): 1270 (Experiment 2)
	1	IPI00553177	SERPINA1 Isoform 1 of Alpha-1-antitrypsin	335	46878	28.9	1	1	1	602.839	1203.66	2	1203.7	-0.042	1	66.76	37	6.5e-05	K	KLSSWVLLMK	Y			File: Matt_20100726_ImmunoDe_2D_C12.wiff, Sample: 36 (sample number 1), Elution: 44.106 min, Period: 1, Cycle(s): 2410 (Experiment 2)
	1	IPI00553177	SERPINA1 Isoform 1 of Alpha-1-antitrypsin	335	46878	28.9	1	1	1	610.835	1219.66	2	1219.7	-0.0444	1	38.96	37	0.039	K	KLSSWVLLMK	Y	Oxidation (M)	0.0000000020.0	File: Matt_20100726_ImmunoDe_2D_C12.wiff, Sample: 36 (sample number 1), Elution: 38.957 min, Period: 1, Cycle(s): 2121 (Experiment 2)
	1	IPI00553177	SERPINA1 Isoform 1 of Alpha-1-antitrypsin	335	46878	28.9	1	1	1	632.282	1262.55	2	1262.59	-0.0401	0	51.08	37	0.0023	R	LGMFNIQHCK	K	Oxidation (M)	0.0020000000.0	File: Matt_20100726_ImmunoDe_2D_C12.wiff, Sample: 36 (sample number 1), Elution: 28.351 min, Period: 1, Cycle(s): 1579 (Experiment 2)
	1	IPI00553177	SERPINA1 Isoform 1 of Alpha-1-antitrypsin	335	46878	28.9	1	1	1	601.969	1802.89	3	1802.95	-0.0671	0	39.88	37	0.028	K	LQHLENELTHDIITK	F			File: Matt_20100726_ImmunoDe_2D_C12.wiff, Sample: 36 (sample number 1), Elution: 34.898 min, Period: 1, Cycle(s): 1909 (Experiment 2)
	1	IPI00553177	SERPINA1 Isoform 1 of Alpha-1-antitrypsin	335	46878	28.9	1	1	1	917.44	1832.87	2	1832.92	-0.0503	0	65.31	37	7.8e-05	K	VFSNGADLSGVTEEAPLK	L			File: Matt_20100726_ImmunoDe_2D_C12.wiff, Sample: 36 (sample number 1), Elution: 35.337 min, Period: 1, Cycle(s): 1932 (Experiment 2)
	1	IPI00553177	SERPINA1 Isoform 1 of Alpha-1-antitrypsin	335	46878	28.9	1	1	1	917.937	1833.86	2	1833.9	-0.0405	0	104.94	37	8.4e-09	K	VFSNGADLSGVTEEAPLK	L	Deamidated (NQ)	0.000100000000000000.0	File: Matt_20100726_ImmunoDe_2D_C12.wiff, Sample: 36 (sample number 1), Elution: 35.9 min, Period: 1, Cycle(s): 1961 (Experiment 2)
	1	IPI00553177	SERPINA1 Isoform 1 of Alpha-1-antitrypsin	335	46878	28.9	1	1	1	631.271	1890.79	3	1890.85	-0.0557	0	36.52	35	0.041	K	DTEEEDFHVDQVTTVK	V			File: Matt_20100726_ImmunoDe_2D_C12.wiff, Sample: 36 (sample number 1), Elution: 31.398 min, Period: 1, Cycle(s): 1730 (Experiment 2)
	Protein hits	--------------------------------------------------------
	prot_hit_num	prot_acc	prot_desc	prot_score	prot_mass	prot_cover	pep_rank	pep_isbold	pep_isunique	pep_exp_mz	pep_exp_mr	pep_exp_z	pep_calc_mr	pep_delta	pep_miss	pep_score	pep_ident	pep_expect	pep_res_before	pep_seq	pep_res_after	pep_var_mod	pep_var_mod_pos	pep_scan_title
736	1	IPI00553177	SERPINA1 Isoform 1 of Alpha-1-antitrypsin	479	46878	34.4	1	1	1	439.734	877.453	2	877.491	-0.0383	1	39.8	38	0.034	K	FLEDVKK	L			File: Matt_20100726_ImmunoDe_2D_D1.wiff, Sample: 37 (sample number 1), Elution: 23.693 min, Period: 1, Cycle(s): 1335 (Experiment 2)
	1	IPI00553177	SERPINA1 Isoform 1 of Alpha-1-antitrypsin	479	46878	34.4	1	1	1	444.738	887.462	2	887.496	-0.0341	0	43.09	38	0.019	K	AVLTIDEK	G			File: Matt_20100726_ImmunoDe_2D_D1.wiff, Sample: 37 (sample number 1), Elution: 27.679 min, Period: 1, Cycle(s): 1546 (Experiment 2)
	1	IPI00553177	SERPINA1 Isoform 1 of Alpha-1-antitrypsin	479	46878	34.4	1	1	1	504.739	1007.46	2	1007.49	-0.0297	0	37.8	37	0.047	K	QINDYVEK	G			File: Matt_20100726_ImmunoDe_2D_D1.wiff, Sample: 37 (sample number 1), Elution: 23.461 min, Period: 1, Cycle(s): 1327 (Experiment 2)
	1	IPI00553177	SERPINA1 Isoform 1 of Alpha-1-antitrypsin	479	46878	34.4	1	1	1	508.291	1014.57	2	1014.61	-0.0396	0	59.01	37	0.00039	K	SVLGQLGITK	V			File: Matt_20100726_ImmunoDe_2D_D1.wiff, Sample: 37 (sample number 1), Elution: 35.319 min, Period: 1, Cycle(s): 1864 (Experiment 2)
	1	IPI00553177	SERPINA1 Isoform 1 of Alpha-1-antitrypsin	479	46878	34.4	1	1	1	538.793	1075.57	2	1075.61	-0.0395	0	72.96	38	1.7e-05	K	LSSWVLLMK	Y			File: Matt_20100726_ImmunoDe_2D_D1.wiff, Sample: 37 (sample number 1), Elution: 44.709 min, Period: 1, Cycle(s): 2376 (Experiment 2)
	1	IPI00553177	SERPINA1 Isoform 1 of Alpha-1-antitrypsin	479	46878	34.4	1	1	1	546.79	1091.56	2	1091.6	-0.0403	0	53.83	38	0.0014	K	LSSWVLLMK	Y	Oxidation (M)	0.000000020.0	File: Matt_20100726_ImmunoDe_2D_D1.wiff, Sample: 37 (sample number 1), Elution: 38.089 min, Period: 1, Cycle(s): 2004 (Experiment 2)
	1	IPI00553177	SERPINA1 Isoform 1 of Alpha-1-antitrypsin	479	46878	34.4	1	1	1	555.787	1109.56	2	1109.6	-0.0383	0	53.56	37	0.0012	K	LSITGTYDLK	S			File: Matt_20100726_ImmunoDe_2D_D1.wiff, Sample: 37 (sample number 1), Elution: 33.616 min, Period: 1, Cycle(s): 1802 (Experiment 2)
	1	IPI00553177	SERPINA1 Isoform 1 of Alpha-1-antitrypsin	479	46878	34.4	1	1	1	568.778	1135.54	2	1135.59	-0.0461	1	48.75	37	0.0041	K	KQINDYVEK	G			File: Matt_20100726_ImmunoDe_2D_D1.wiff, Sample: 37 (sample number 1), Elution: 22.25 min, Period: 1, Cycle(s): 1262 (Experiment 2)
	1	IPI00553177	SERPINA1 Isoform 1 of Alpha-1-antitrypsin	479	46878	34.4	1	1	1	602.839	1203.66	2	1203.7	-0.042	1	46.76	37	0.0065	K	KLSSWVLLMK	Y			File: Matt_20100726_ImmunoDe_2D_D1.wiff, Sample: 37 (sample number 1), Elution: 42.292 min, Period: 1, Cycle(s): 2240 (Experiment 2)
	1	IPI00553177	SERPINA1 Isoform 1 of Alpha-1-antitrypsin	479	46878	34.4	1	1	1	632.278	1262.54	2	1262.59	-0.0495	0	38.93	37	0.037	R	LGMFNIQHCK	K	Oxidation (M)	0.0020000000.0	File: Matt_20100726_ImmunoDe_2D_D1.wiff, Sample: 37 (sample number 1), Elution: 28.233 min, Period: 1, Cycle(s): 1564 (Experiment 2)
	1	IPI00553177	SERPINA1 Isoform 1 of Alpha-1-antitrypsin	479	46878	34.4	1	1	1	601.969	1802.89	3	1802.95	-0.0671	0	63.02	37	0.00014	K	LQHLENELTHDIITK	F			File: Matt_20100726_ImmunoDe_2D_D1.wiff, Sample: 37 (sample number 1), Elution: 33.671 min, Period: 1, Cycle(s): 1803 (Experiment 2)
	1	IPI00553177	SERPINA1 Isoform 1 of Alpha-1-antitrypsin	479	46878	34.4	1	1	1	451.73	1802.89	4	1802.95	-0.0628	0	53	37	0.0014	K	LQHLENELTHDIITK	F			File: Matt_20100726_ImmunoDe_2D_D1.wiff, Sample: 37 (sample number 1), Elution: 33.709 min, Period: 1, Cycle(s): 1803 (Experiment 3)
	1	IPI00553177	SERPINA1 Isoform 1 of Alpha-1-antitrypsin	479	46878	34.4	1	1	1	602.296	1803.87	3	1803.94	-0.0713	0	45.11	37	0.0085	K	LQHLENELTHDIITK	F	Deamidated (NQ)	0.000001000000000.0	File: Matt_20100726_ImmunoDe_2D_D1.wiff, Sample: 37 (sample number 1), Elution: 33.112 min, Period: 1, Cycle(s): 1784 (Experiment 2)
	1	IPI00553177	SERPINA1 Isoform 1 of Alpha-1-antitrypsin	479	46878	34.4	1	1	1	917.431	1832.85	2	1832.92	-0.0673	0	91.36	37	1.9e-07	K	VFSNGADLSGVTEEAPLK	L			File: Matt_20100726_ImmunoDe_2D_D1.wiff, Sample: 37 (sample number 1), Elution: 33.946 min, Period: 1, Cycle(s): 1807 (Experiment 2)
	1	IPI00553177	SERPINA1 Isoform 1 of Alpha-1-antitrypsin	479	46878	34.4	1	1	1	917.928	1833.84	2	1833.9	-0.0575	0	109.28	37	3e-09	K	VFSNGADLSGVTEEAPLK	L	Deamidated (NQ)	0.000100000000000000.0	File: Matt_20100726_ImmunoDe_2D_D1.wiff, Sample: 37 (sample number 1), Elution: 34.294 min, Period: 1, Cycle(s): 1819 (Experiment 2)
	6	IPI00030702	IDH3A Isoform 1 of Isocitrate dehydrogenase [NAD] subunit alpha, mitochondrial	46	40022	2.7	1	1	1	608.803	1215.59	2	1215.59	-0.0016	0	46.31	38	0.0077	R	IAEFAFEYAR	N			File: Matt_20100726_ImmunoDe_2D_D1.wiff, Sample: 37 (sample number 1), Elution: 43.675 min, Period: 1, Cycle(s): 2318 (Experiment 2)
	7	IPI00967058	HAUS3 cDNA FLJ52073	40	56691	2	1	1	1	554.788	1107.56	2	1107.58	-0.0228	0	39.84	37	0.031	K	ISSLTSEIMK	L			File: Matt_20100726_ImmunoDe_2D_D1.wiff, Sample: 37 (sample number 1), Elution: 40.541 min, Period: 1, Cycle(s): 2141 (Experiment 2)
	Protein hits	--------------------------------------------------------
	prot_hit_num	prot_acc	prot_desc	prot_score	prot_mass	prot_cover	pep_rank	pep_isbold	pep_isunique	pep_exp_mz	pep_exp_mr	pep_exp_z	pep_calc_mr	pep_delta	pep_miss	pep_score	pep_ident	pep_expect	pep_res_before	pep_seq	pep_res_after	pep_var_mod	pep_var_mod_pos	pep_scan_title
986	2	IPI00021841	APOA1 Apolipoprotein A-I	265	30759	23.6	1	1	1	506.764	1011.51	2	1011.57	-0.057	0	56.92	37	0.00052	K	AKPALEDLR	Q			File: Matt_20100726_ImmunoDe_2D_E4.wiff, Sample: 52 (sample number 1), Elution: 27.678 min, Period: 1, Cycle(s): 1568 (Experiment 2)
	2	IPI00021841	APOA1 Apolipoprotein A-I	265	30759	23.6	1	1	1	626.779	1251.54	2	1251.61	-0.0702	0	40.82	37	0.021	K	VQPYLDDFQK	K			File: Matt_20100726_ImmunoDe_2D_E4.wiff, Sample: 52 (sample number 1), Elution: 34.237 min, Period: 1, Cycle(s): 1926 (Experiment 2)
	2	IPI00021841	APOA1 Apolipoprotein A-I	265	30759	23.6	1	1	1	651.293	1300.57	2	1300.64	-0.0698	0	37	37	0.055	R	THLAPYSDELR	Q			File: Matt_20100726_ImmunoDe_2D_E4.wiff, Sample: 52 (sample number 1), Elution: 29.243 min, Period: 1, Cycle(s): 1648 (Experiment 2)
	2	IPI00021841	APOA1 Apolipoprotein A-I	265	30759	23.6	1	1	1	700.808	1399.6	2	1399.66	-0.0601	0	66.69	36	5.1e-05	R	DYVSQFEGSALGK	Q			File: Matt_20100726_ImmunoDe_2D_E4.wiff, Sample: 52 (sample number 1), Elution: 37.633 min, Period: 1, Cycle(s): 2119 (Experiment 2)
	Protein hits	--------------------------------------------------------
	prot_hit_num	prot_acc	prot_desc	prot_score	prot_mass	prot_cover	pep_rank	pep_isbold	pep_isunique	pep_exp_mz	pep_exp_mr	pep_exp_z	pep_calc_mr	pep_delta	pep_miss	pep_score	pep_ident	pep_expect	pep_res_before	pep_seq	pep_res_after	pep_var_mod	pep_var_mod_pos	pep_scan_title
767	1	IPI00816314	IGHG1;LOC100294459;LOC100290146;IGHV4-31 Putative uncharacterized protein DKFZp686I15196	412	51579	19.7	1	1	0	581.289	1160.56	2	1160.62	-0.0597	0	39.33	38	0.039	K	NQVSLTCLVK	G			File: Matt_20100726_ImmunoDe_2D_D4.wiff, Sample: 40 (sample number 1), Elution: 35.52 min, Period: 1, Cycle(s): 1993 (Experiment 2)
	1	IPI00816314	IGHG1;LOC100294459;LOC100290146;IGHV4-31 Putative uncharacterized protein DKFZp686I15196	412	51579	19.7	1	1	0	581.784	1161.55	2	1161.61	-0.0537	0	39.22	37	0.037	K	NQVSLTCLVK	G	Deamidated (NQ)	0.0100000000.0	File: Matt_20100726_ImmunoDe_2D_D4.wiff, Sample: 40 (sample number 1), Elution: 36.416 min, Period: 1, Cycle(s): 2039 (Experiment 2)
	1	IPI00816314	IGHG1;LOC100294459;LOC100290146;IGHV4-31 Putative uncharacterized protein DKFZp686I15196	412	51579	19.7	1	1	0	593.794	1185.57	2	1185.64	-0.0664	0	62.07	37	0.00019	K	GPSVFPLAPSSK	S			File: Matt_20100726_ImmunoDe_2D_D4.wiff, Sample: 40 (sample number 1), Elution: 35.766 min, Period: 1, Cycle(s): 2005 (Experiment 2)
	1	IPI00816314	IGHG1;LOC100294459;LOC100290146;IGHV4-31 Putative uncharacterized protein DKFZp686I15196	412	51579	19.7	1	1	0	643.806	1285.6	2	1285.67	-0.0699	0	49.16	37	0.0036	R	EPQVYTLPPSR	D			File: Matt_20100726_ImmunoDe_2D_D4.wiff, Sample: 40 (sample number 1), Elution: 32.696 min, Period: 1, Cycle(s): 1839 (Experiment 2)
	1	IPI00816314	IGHG1;LOC100294459;LOC100290146;IGHV4-31 Putative uncharacterized protein DKFZp686I15196	412	51579	19.7	1	1	0	643.806	1285.6	2	1285.67	-0.0699	0	48.84	37	0.0038	R	EPQVYTLPPSR	D			File: Matt_20100726_ImmunoDe_2D_D4.wiff, Sample: 40 (sample number 1), Elution: 29.329 min, Period: 1, Cycle(s): 1655 (Experiment 2)
	1	IPI00816314	IGHG1;LOC100294459;LOC100290146;IGHV4-31 Putative uncharacterized protein DKFZp686I15196	412	51579	19.7	1	1	0	659.76	1317.51	2	1317.57	-0.061	0	37.51	35	0.033	R	AEDTAVYYCAR	G			File: Matt_20100726_ImmunoDe_2D_D4.wiff, Sample: 40 (sample number 1), Elution: 26.591 min, Period: 1, Cycle(s): 1508 (Experiment 2)
	1	IPI00816314	IGHG1;LOC100294459;LOC100290146;IGHV4-31 Putative uncharacterized protein DKFZp686I15196	412	51579	19.7	1	1	0	661.306	1320.6	2	1320.67	-0.0726	0	83.45	37	1.4e-06	K	STSGGTAALGCLVK	D			File: Matt_20100726_ImmunoDe_2D_D4.wiff, Sample: 40 (sample number 1), Elution: 33.048 min, Period: 1, Cycle(s): 1857 (Experiment 2)
	1	IPI00816314	IGHG1;LOC100294459;LOC100290146;IGHV4-31 Putative uncharacterized protein DKFZp686I15196	412	51579	19.7	1	1	0	559.911	1676.71	3	1676.79	-0.0835	0	38.89	36	0.029	K	FNWYVDGVEVHNAK	T			File: Matt_20100726_ImmunoDe_2D_D4.wiff, Sample: 40 (sample number 1), Elution: 38.133 min, Period: 1, Cycle(s): 2135 (Experiment 2)
	3	IPI00328493	IGHV4-59 13 kDa protein	49	13042	7.8	1	1	1	475.241	948.468	2	948.513	-0.0446	0	48.69	38	0.0045	R	VTISVDTSK	N			File: Matt_20100726_ImmunoDe_2D_D4.wiff, Sample: 40 (sample number 1), Elution: 25.013 min, Period: 1, Cycle(s): 1422 (Experiment 2)
	4	IPI00384407	- Myosin-reactive immunoglobulin heavy chain variable region (Fragment)	45	13686	8.9	1	1	1	667.755	1333.5	2	1333.56	-0.0643	0	45.33	35	0.0048	R	SEDTAVYYCAR	G			File: Matt_20100726_ImmunoDe_2D_D4.wiff, Sample: 40 (sample number 1), Elution: 26.52 min, Period: 1, Cycle(s): 1505 (Experiment 2)
	Protein hits	--------------------------------------------------------
	prot_hit_num	prot_acc	prot_desc	prot_score	prot_mass	prot_cover	pep_rank	pep_isbold	pep_isunique	pep_exp_mz	pep_exp_mr	pep_exp_z	pep_calc_mr	pep_delta	pep_miss	pep_score	pep_ident	pep_expect	pep_res_before	pep_seq	pep_res_after	pep_var_mod	pep_var_mod_pos	pep_scan_title
778	1	IPI00022434	ALB Putative uncharacterized protein ALB	1263	73881	35.7	1	1	0	440.701	879.388	2	879.434	-0.0459	0	48.88	38	0.0041	K	AEFAEVSK	L			File: Matt_20100726_ImmunoDe_2D_D5.wiff, Sample: 41 (sample number 1), Elution: 23.674 min, Period: 1, Cycle(s): 1335 (Experiment 2)
	1	IPI00022434	ALB Putative uncharacterized protein ALB	1263	73881	35.7	1	1	0	464.229	926.443	2	926.486	-0.0435	0	36.67	36	0.052	K	YLYEIAR	R			File: Matt_20100726_ImmunoDe_2D_D5.wiff, Sample: 41 (sample number 1), Elution: 32.631 min, Period: 1, Cycle(s): 1807 (Experiment 2)
	1	IPI00022434	ALB Putative uncharacterized protein ALB	1263	73881	35.7	1	1	0	467.237	932.459	2	932.511	-0.0528	0	45.22	38	0.01	K	LCTVATLR	E			File: Matt_20100726_ImmunoDe_2D_D5.wiff, Sample: 41 (sample number 1), Elution: 28.206 min, Period: 1, Cycle(s): 1573 (Experiment 2)
	1	IPI00022434	ALB Putative uncharacterized protein ALB	1263	73881	35.7	1	1	0	480.756	959.498	2	959.555	-0.0576	0	50.91	38	0.0029	K	FQNALLVR	Y			File: Matt_20100726_ImmunoDe_2D_D5.wiff, Sample: 41 (sample number 1), Elution: 34.058 min, Period: 1, Cycle(s): 1877 (Experiment 2) (Charge not auto determined)
	1	IPI00022434	ALB Putative uncharacterized protein ALB	1263	73881	35.7	1	1	0	500.779	999.543	2	999.596	-0.0531	0	45.94	37	0.0079	K	QTALVELVK	H			File: Matt_20100726_ImmunoDe_2D_D5.wiff, Sample: 41 (sample number 1), Elution: 35.601 min, Period: 1, Cycle(s): 1961 (Experiment 2)
	1	IPI00022434	ALB Putative uncharacterized protein ALB	1263	73881	35.7	1	1	0	509.247	1016.48	2	1016.53	-0.0501	0	45.08	38	0.011	K	SLHTLFGDK	L			File: Matt_20100726_ImmunoDe_2D_D5.wiff, Sample: 41 (sample number 1), Elution: 33.881 min, Period: 1, Cycle(s): 1870 (Experiment 2)
	1	IPI00022434	ALB Putative uncharacterized protein ALB	1263	73881	35.7	1	1	0	564.826	1127.64	2	1127.69	-0.0545	1	52.99	37	0.0014	K	KQTALVELVK	H			File: Matt_20100726_ImmunoDe_2D_D5.wiff, Sample: 41 (sample number 1), Elution: 32.947 min, Period: 1, Cycle(s): 1824 (Experiment 2)
	1	IPI00022434	ALB Putative uncharacterized protein ALB	1263	73881	35.7	1	1	0	569.728	1137.44	2	1137.49	-0.0486	0	78.91	36	2.9e-06	K	CCTESLVNR	R			File: Matt_20100726_ImmunoDe_2D_D5.wiff, Sample: 41 (sample number 1), Elution: 22.776 min, Period: 1, Cycle(s): 1291 (Experiment 2)
	1	IPI00022434	ALB Putative uncharacterized protein ALB	1263	73881	35.7	1	1	0	575.279	1148.54	2	1148.61	-0.0638	0	60.01	38	0.00032	K	LVNEVTEFAK	T			File: Matt_20100726_ImmunoDe_2D_D5.wiff, Sample: 41 (sample number 1), Elution: 33.071 min, Period: 1, Cycle(s): 1829 (Experiment 2)
	1	IPI00022434	ALB Putative uncharacterized protein ALB	1263	73881	35.7	1	1	0	575.772	1149.53	2	1149.59	-0.0629	0	40.4	37	0.027	K	LVNEVTEFAK	T	Deamidated (NQ)	0.0010000000.0	File: Matt_20100726_ImmunoDe_2D_D5.wiff, Sample: 41 (sample number 1), Elution: 31.981 min, Period: 1, Cycle(s): 1773 (Experiment 2)
	1	IPI00022434	ALB Putative uncharacterized protein ALB	1263	73881	35.7	1	1	0	409.516	1225.53	3	1225.6	-0.0725	1	36.85	36	0.049	R	FKDLGEENFK	A			File: Matt_20100726_ImmunoDe_2D_D5.wiff, Sample: 41 (sample number 1), Elution: 30.142 min, Period: 1, Cycle(s): 1670 (Experiment 2)
	1	IPI00022434	ALB Putative uncharacterized protein ALB	1263	73881	35.7	1	1	0	671.79	1341.56	2	1341.63	-0.0626	0	70.28	36	2.1e-05	K	AVMDDFAAFVEK	C			File: Matt_20100726_ImmunoDe_2D_D5.wiff, Sample: 41 (sample number 1), Elution: 44.799 min, Period: 1, Cycle(s): 2474 (Experiment 2)
	1	IPI00022434	ALB Putative uncharacterized protein ALB	1263	73881	35.7	1	1	0	679.787	1357.56	2	1357.62	-0.063	0	58.11	36	0.00036	K	AVMDDFAAFVEK	C	Oxidation (M)	0.002000000000.0	File: Matt_20100726_ImmunoDe_2D_D5.wiff, Sample: 41 (sample number 1), Elution: 39.616 min, Period: 1, Cycle(s): 2182 (Experiment 2)
	1	IPI00022434	ALB Putative uncharacterized protein ALB	1263	73881	35.7	1	1	0	686.252	1370.49	2	1370.56	-0.0706	0	45.83	32	0.0023	K	AAFTECCQAADK	A			File: Matt_20100726_ImmunoDe_2D_D5.wiff, Sample: 41 (sample number 1), Elution: 22.213 min, Period: 1, Cycle(s): 1262 (Experiment 2)
	1	IPI00022434	ALB Putative uncharacterized protein ALB	1263	73881	35.7	1	1	0	717.733	1433.45	2	1433.53	-0.0744	0	40.2	26	0.0021	R	ETYGEMADCCAK	Q			File: Matt_20100726_ImmunoDe_2D_D5.wiff, Sample: 41 (sample number 1), Elution: 24.886 min, Period: 1, Cycle(s): 1398 (Experiment 2)
	1	IPI00022434	ALB Putative uncharacterized protein ALB	1263	73881	35.7	1	1	0	722.286	1442.56	2	1442.63	-0.0781	0	69.83	34	1.5e-05	K	YICENQDSISSK	L			File: Matt_20100726_ImmunoDe_2D_D5.wiff, Sample: 41 (sample number 1), Elution: 22.511 min, Period: 1, Cycle(s): 1278 (Experiment 2)
	1	IPI00022434	ALB Putative uncharacterized protein ALB	1263	73881	35.7	1	1	0	725.731	1449.45	2	1449.52	-0.0739	0	30.03	24	0.013	R	ETYGEMADCCAK	Q	Oxidation (M)	0.000002000000.0	File: Matt_20100726_ImmunoDe_2D_D5.wiff, Sample: 41 (sample number 1), Elution: 19.146 min, Period: 1, Cycle(s): 1092 (Experiment 2)
	1	IPI00022434	ALB Putative uncharacterized protein ALB	1263	73881	35.7	1	1	0	749.764	1497.51	2	1497.57	-0.0578	0	93.1	30	2.8e-08	K	TCVADESAENCDK	S			File: Matt_20100726_ImmunoDe_2D_D5.wiff, Sample: 41 (sample number 1), Elution: 18.287 min, Period: 1, Cycle(s): 1045 (Experiment 2)
	1	IPI00022434	ALB Putative uncharacterized protein ALB	1263	73881	35.7	1	1	0	756.39	1510.77	2	1510.84	-0.0697	0	51.2	37	0.0021	K	VPQVSTPTLVEVSR	N			File: Matt_20100726_ImmunoDe_2D_D5.wiff, Sample: 41 (sample number 1), Elution: 34.533 min, Period: 1, Cycle(s): 1901 (Experiment 2)
	1	IPI00022434	ALB Putative uncharacterized protein ALB	1263	73881	35.7	1	1	0	516.242	1545.71	3	1545.79	-0.0837	1	39.59	37	0.032	K	LKECCEKPLLEK	S			File: Matt_20100726_ImmunoDe_2D_D5.wiff, Sample: 41 (sample number 1), Elution: 24.361 min, Period: 1, Cycle(s): 1369 (Experiment 2)
	1	IPI00022434	ALB Putative uncharacterized protein ALB	1263	73881	35.7	1	1	0	518.174	1551.5	3	1551.59	-0.0907	0	37.99	26	0.0034	K	CCAAADPHECYAK	V			File: Matt_20100726_ImmunoDe_2D_D5.wiff, Sample: 41 (sample number 1), Elution: 19.111 min, Period: 1, Cycle(s): 1091 (Experiment 2)
	1	IPI00022434	ALB Putative uncharacterized protein ALB	1263	73881	35.7	1	1	1	543.218	1626.63	3	1626.68	-0.0499	1	61.86	34	8.7e-05	K	ADDKETCFAEEGQK	T			File: Matt_20100726_ImmunoDe_2D_D5.wiff, Sample: 41 (sample number 1), Elution: 19.725 min, Period: 1, Cycle(s): 1124 (Experiment 2)
	1	IPI00022434	ALB Putative uncharacterized protein ALB	1263	73881	35.7	1	1	0	547.292	1638.85	3	1638.93	-0.0774	1	55.63	36	0.00067	K	KVPQVSTPTLVEVSR	N			File: Matt_20100726_ImmunoDe_2D_D5.wiff, Sample: 41 (sample number 1), Elution: 33.423 min, Period: 1, Cycle(s): 1847 (Experiment 2)
	1	IPI00022434	ALB Putative uncharacterized protein ALB	1263	73881	35.7	1	1	0	829.338	1656.66	2	1656.75	-0.0828	0	80.42	35	1.5e-06	K	QNCELFEQLGEYK	F			File: Matt_20100726_ImmunoDe_2D_D5.wiff, Sample: 41 (sample number 1), Elution: 40.37 min, Period: 1, Cycle(s): 2223 (Experiment 2)
	2	IPI00745872	ALB Isoform 1 of Serum albumin	1250	71317	36.6	1	0	0	440.701	879.388	2	879.434	-0.0459	0	48.88	38	0.0041	K	AEFAEVSK	L			File: Matt_20100726_ImmunoDe_2D_D5.wiff, Sample: 41 (sample number 1), Elution: 23.674 min, Period: 1, Cycle(s): 1335 (Experiment 2)
	2	IPI00745872	ALB Isoform 1 of Serum albumin	1250	71317	36.6	1	0	0	464.229	926.443	2	926.486	-0.0435	0	36.67	36	0.052	K	YLYEIAR	R			File: Matt_20100726_ImmunoDe_2D_D5.wiff, Sample: 41 (sample number 1), Elution: 32.631 min, Period: 1, Cycle(s): 1807 (Experiment 2)
	2	IPI00745872	ALB Isoform 1 of Serum albumin	1250	71317	36.6	1	0	0	467.237	932.459	2	932.511	-0.0528	0	45.22	38	0.01	K	LCTVATLR	E			File: Matt_20100726_ImmunoDe_2D_D5.wiff, Sample: 41 (sample number 1), Elution: 28.206 min, Period: 1, Cycle(s): 1573 (Experiment 2)
	2	IPI00745872	ALB Isoform 1 of Serum albumin	1250	71317	36.6	1	0	0	480.756	959.498	2	959.555	-0.0576	0	50.91	38	0.0029	K	FQNALLVR	Y			File: Matt_20100726_ImmunoDe_2D_D5.wiff, Sample: 41 (sample number 1), Elution: 34.058 min, Period: 1, Cycle(s): 1877 (Experiment 2) (Charge not auto determined)
	2	IPI00745872	ALB Isoform 1 of Serum albumin	1250	71317	36.6	1	0	0	500.779	999.543	2	999.596	-0.0531	0	45.94	37	0.0079	K	QTALVELVK	H			File: Matt_20100726_ImmunoDe_2D_D5.wiff, Sample: 41 (sample number 1), Elution: 35.601 min, Period: 1, Cycle(s): 1961 (Experiment 2)
	2	IPI00745872	ALB Isoform 1 of Serum albumin	1250	71317	36.6	1	0	0	509.247	1016.48	2	1016.53	-0.0501	0	45.08	38	0.011	K	SLHTLFGDK	L			File: Matt_20100726_ImmunoDe_2D_D5.wiff, Sample: 41 (sample number 1), Elution: 33.881 min, Period: 1, Cycle(s): 1870 (Experiment 2)
	2	IPI00745872	ALB Isoform 1 of Serum albumin	1250	71317	36.6	1	0	0	564.826	1127.64	2	1127.69	-0.0545	1	52.99	37	0.0014	K	KQTALVELVK	H			File: Matt_20100726_ImmunoDe_2D_D5.wiff, Sample: 41 (sample number 1), Elution: 32.947 min, Period: 1, Cycle(s): 1824 (Experiment 2)
	2	IPI00745872	ALB Isoform 1 of Serum albumin	1250	71317	36.6	1	0	0	569.728	1137.44	2	1137.49	-0.0486	0	78.91	36	2.9e-06	K	CCTESLVNR	R			File: Matt_20100726_ImmunoDe_2D_D5.wiff, Sample: 41 (sample number 1), Elution: 22.776 min, Period: 1, Cycle(s): 1291 (Experiment 2)
	2	IPI00745872	ALB Isoform 1 of Serum albumin	1250	71317	36.6	1	0	0	575.279	1148.54	2	1148.61	-0.0638	0	60.01	38	0.00032	K	LVNEVTEFAK	T			File: Matt_20100726_ImmunoDe_2D_D5.wiff, Sample: 41 (sample number 1), Elution: 33.071 min, Period: 1, Cycle(s): 1829 (Experiment 2)
	2	IPI00745872	ALB Isoform 1 of Serum albumin	1250	71317	36.6	1	0	0	575.772	1149.53	2	1149.59	-0.0629	0	40.4	37	0.027	K	LVNEVTEFAK	T	Deamidated (NQ)	0.0010000000.0	File: Matt_20100726_ImmunoDe_2D_D5.wiff, Sample: 41 (sample number 1), Elution: 31.981 min, Period: 1, Cycle(s): 1773 (Experiment 2)
	2	IPI00745872	ALB Isoform 1 of Serum albumin	1250	71317	36.6	1	0	0	409.516	1225.53	3	1225.6	-0.0725	1	36.85	36	0.049	R	FKDLGEENFK	A			File: Matt_20100726_ImmunoDe_2D_D5.wiff, Sample: 41 (sample number 1), Elution: 30.142 min, Period: 1, Cycle(s): 1670 (Experiment 2)
	2	IPI00745872	ALB Isoform 1 of Serum albumin	1250	71317	36.6	1	0	0	671.79	1341.56	2	1341.63	-0.0626	0	70.28	36	2.1e-05	K	AVMDDFAAFVEK	C			File: Matt_20100726_ImmunoDe_2D_D5.wiff, Sample: 41 (sample number 1), Elution: 44.799 min, Period: 1, Cycle(s): 2474 (Experiment 2)
	2	IPI00745872	ALB Isoform 1 of Serum albumin	1250	71317	36.6	1	0	0	679.787	1357.56	2	1357.62	-0.063	0	58.11	36	0.00036	K	AVMDDFAAFVEK	C	Oxidation (M)	0.002000000000.0	File: Matt_20100726_ImmunoDe_2D_D5.wiff, Sample: 41 (sample number 1), Elution: 39.616 min, Period: 1, Cycle(s): 2182 (Experiment 2)
	2	IPI00745872	ALB Isoform 1 of Serum albumin	1250	71317	36.6	1	0	0	686.252	1370.49	2	1370.56	-0.0706	0	45.83	32	0.0023	K	AAFTECCQAADK	A			File: Matt_20100726_ImmunoDe_2D_D5.wiff, Sample: 41 (sample number 1), Elution: 22.213 min, Period: 1, Cycle(s): 1262 (Experiment 2)
	2	IPI00745872	ALB Isoform 1 of Serum albumin	1250	71317	36.6	1	0	0	717.733	1433.45	2	1433.53	-0.0744	0	40.2	26	0.0021	R	ETYGEMADCCAK	Q			File: Matt_20100726_ImmunoDe_2D_D5.wiff, Sample: 41 (sample number 1), Elution: 24.886 min, Period: 1, Cycle(s): 1398 (Experiment 2)
	2	IPI00745872	ALB Isoform 1 of Serum albumin	1250	71317	36.6	1	0	0	722.286	1442.56	2	1442.63	-0.0781	0	69.83	34	1.5e-05	K	YICENQDSISSK	L			File: Matt_20100726_ImmunoDe_2D_D5.wiff, Sample: 41 (sample number 1), Elution: 22.511 min, Period: 1, Cycle(s): 1278 (Experiment 2)
	2	IPI00745872	ALB Isoform 1 of Serum albumin	1250	71317	36.6	1	0	0	725.731	1449.45	2	1449.52	-0.0739	0	30.03	24	0.013	R	ETYGEMADCCAK	Q	Oxidation (M)	0.000002000000.0	File: Matt_20100726_ImmunoDe_2D_D5.wiff, Sample: 41 (sample number 1), Elution: 19.146 min, Period: 1, Cycle(s): 1092 (Experiment 2)
	2	IPI00745872	ALB Isoform 1 of Serum albumin	1250	71317	36.6	1	0	0	749.764	1497.51	2	1497.57	-0.0578	0	93.1	30	2.8e-08	K	TCVADESAENCDK	S			File: Matt_20100726_ImmunoDe_2D_D5.wiff, Sample: 41 (sample number 1), Elution: 18.287 min, Period: 1, Cycle(s): 1045 (Experiment 2)
	2	IPI00745872	ALB Isoform 1 of Serum albumin	1250	71317	36.6	1	1	1	500.523	1498.55	3	1498.62	-0.0772	1	49.88	32	0.00094	K	ADDKETCFAEEGK	K			File: Matt_20100726_ImmunoDe_2D_D5.wiff, Sample: 41 (sample number 1), Elution: 21.476 min, Period: 1, Cycle(s): 1222 (Experiment 2)
	2	IPI00745872	ALB Isoform 1 of Serum albumin	1250	71317	36.6	1	0	0	756.39	1510.77	2	1510.84	-0.0697	0	51.2	37	0.0021	K	VPQVSTPTLVEVSR	N			File: Matt_20100726_ImmunoDe_2D_D5.wiff, Sample: 41 (sample number 1), Elution: 34.533 min, Period: 1, Cycle(s): 1901 (Experiment 2)
	2	IPI00745872	ALB Isoform 1 of Serum albumin	1250	71317	36.6	1	0	0	516.242	1545.71	3	1545.79	-0.0837	1	39.59	37	0.032	K	LKECCEKPLLEK	S			File: Matt_20100726_ImmunoDe_2D_D5.wiff, Sample: 41 (sample number 1), Elution: 24.361 min, Period: 1, Cycle(s): 1369 (Experiment 2)
	2	IPI00745872	ALB Isoform 1 of Serum albumin	1250	71317	36.6	1	0	0	518.174	1551.5	3	1551.59	-0.0907	0	37.99	26	0.0034	K	CCAAADPHECYAK	V			File: Matt_20100726_ImmunoDe_2D_D5.wiff, Sample: 41 (sample number 1), Elution: 19.111 min, Period: 1, Cycle(s): 1091 (Experiment 2)
	2	IPI00745872	ALB Isoform 1 of Serum albumin	1250	71317	36.6	1	0	0	547.292	1638.85	3	1638.93	-0.0774	1	55.63	36	0.00067	K	KVPQVSTPTLVEVSR	N			File: Matt_20100726_ImmunoDe_2D_D5.wiff, Sample: 41 (sample number 1), Elution: 33.423 min, Period: 1, Cycle(s): 1847 (Experiment 2)
	2	IPI00745872	ALB Isoform 1 of Serum albumin	1250	71317	36.6	1	0	0	829.338	1656.66	2	1656.75	-0.0828	0	80.42	35	1.5e-06	K	QNCELFEQLGEYK	F			File: Matt_20100726_ImmunoDe_2D_D5.wiff, Sample: 41 (sample number 1), Elution: 40.37 min, Period: 1, Cycle(s): 2223 (Experiment 2)
	Protein hits	--------------------------------------------------------
	prot_hit_num	prot_acc	prot_desc	prot_score	prot_mass	prot_cover	pep_rank	pep_isbold	pep_isunique	pep_exp_mz	pep_exp_mr	pep_exp_z	pep_calc_mr	pep_delta	pep_miss	pep_score	pep_ident	pep_expect	pep_res_before	pep_seq	pep_res_after	pep_var_mod	pep_var_mod_pos	pep_scan_title
793	1	IPI00384938	IGHG1;LOC100294459;LOC100290146;IGHV4-31 Putative uncharacterized protein DKFZp686N02209	210	53503	9.8	1	1	0	581.295	1160.58	2	1160.62	-0.0462	0	39.27	38	0.04	K	NQVSLTCLVK	G			File: Matt_20100726_ImmunoDe_2D_D6.wiff, Sample: 42 (sample number 1), Elution: 35.437 min, Period: 1, Cycle(s): 2004 (Experiment 2)
	1	IPI00384938	IGHG1;LOC100294459;LOC100290146;IGHV4-31 Putative uncharacterized protein DKFZp686N02209	210	53503	9.8	1	1	1	593.801	1185.59	2	1185.64	-0.0527	0	41.67	37	0.021	K	GPSVFPLAPSSK	S			File: Matt_20100726_ImmunoDe_2D_D6.wiff, Sample: 42 (sample number 1), Elution: 35.787 min, Period: 1, Cycle(s): 2023 (Experiment 2)
	1	IPI00384938	IGHG1;LOC100294459;LOC100290146;IGHV4-31 Putative uncharacterized protein DKFZp686N02209	210	53503	9.8	1	1	0	643.817	1285.62	2	1285.67	-0.0461	0	44.19	37	0.011	R	EPQVYTLPPSR	D			File: Matt_20100726_ImmunoDe_2D_D6.wiff, Sample: 42 (sample number 1), Elution: 29.361 min, Period: 1, Cycle(s): 1661 (Experiment 2)
	1	IPI00384938	IGHG1;LOC100294459;LOC100290146;IGHV4-31 Putative uncharacterized protein DKFZp686N02209	210	53503	9.8	1	1	0	661.316	1320.62	2	1320.67	-0.0533	0	85.06	37	9.7e-07	K	STSGGTAALGCLVK	D			File: Matt_20100726_ImmunoDe_2D_D6.wiff, Sample: 42 (sample number 1), Elution: 33.125 min, Period: 1, Cycle(s): 1874 (Experiment 2)
	3	IPI00399007	IGHG2 Putative uncharacterized protein DKFZp686I04196 (Fragment)	186	46716	11.3	1	0	0	581.295	1160.58	2	1160.62	-0.0462	0	39.27	38	0.04	K	NQVSLTCLVK	G			File: Matt_20100726_ImmunoDe_2D_D6.wiff, Sample: 42 (sample number 1), Elution: 35.437 min, Period: 1, Cycle(s): 2004 (Experiment 2)
	3	IPI00399007	IGHG2 Putative uncharacterized protein DKFZp686I04196 (Fragment)	186	46716	11.3	1	0	0	643.817	1285.62	2	1285.67	-0.0461	0	44.19	37	0.011	R	EPQVYTLPPSR	E			File: Matt_20100726_ImmunoDe_2D_D6.wiff, Sample: 42 (sample number 1), Elution: 29.361 min, Period: 1, Cycle(s): 1661 (Experiment 2)
	3	IPI00399007	IGHG2 Putative uncharacterized protein DKFZp686I04196 (Fragment)	186	46716	11.3	1	1	1	712.327	1422.64	2	1422.7	-0.0635	0	68.47	37	3.8e-05	R	STSESTAALGCLVK	D			File: Matt_20100726_ImmunoDe_2D_D6.wiff, Sample: 42 (sample number 1), Elution: 33.686 min, Period: 1, Cycle(s): 1905 (Experiment 2)
	4	IPI00783987	C3 Complement C3 (Fragment)	112	188569	1.4	1	1	1	501.757	1001.5	2	1001.54	-0.0401	0	58.82	38	0.00047	K	TGLQEVEVK	A			File: Matt_20100726_ImmunoDe_2D_D6.wiff, Sample: 42 (sample number 1), Elution: 27.288 min, Period: 1, Cycle(s): 1552 (Experiment 2)
	Protein hits	--------------------------------------------------------
	prot_hit_num	prot_acc	prot_desc	prot_score	prot_mass	prot_cover	pep_rank	pep_isbold	pep_isunique	pep_exp_mz	pep_exp_mr	pep_exp_z	pep_calc_mr	pep_delta	pep_miss	pep_score	pep_ident	pep_expect	pep_res_before	pep_seq	pep_res_after	pep_var_mod	pep_var_mod_pos	pep_scan_title
808	1	IPI00305457	SERPINA1 PRO2275	111	13089	15	1	1	1	555.78	1109.55	2	1109.6	-0.0516	0	73.94	37	1.1e-05	K	LSITGTYDLK	S			File: Matt_20100726_ImmunoDe_2D_D7.wiff, Sample: 43 (sample number 1), Elution: 34.679 min, Period: 1, Cycle(s): 1967 (Experiment 2)
	Protein hits	--------------------------------------------------------
	prot_hit_num	prot_acc	prot_desc	prot_score	prot_mass	prot_cover	pep_rank	pep_isbold	pep_isunique	pep_exp_mz	pep_exp_mr	pep_exp_z	pep_calc_mr	pep_delta	pep_miss	pep_score	pep_ident	pep_expect	pep_res_before	pep_seq	pep_res_after	pep_var_mod	pep_var_mod_pos	pep_scan_title
848	1	IPI00431645	HP HP protein	490	31647	39.5	1	1	1	429.729	857.444	2	857.486	-0.0418	0	51.23	38	0.0028	K	QLVEIEK	V			File: Matt_20100726_ImmunoDe_2D_D8.wiff, Sample: 44 (sample number 1), Elution: 27.311 min, Period: 1, Cycle(s): 1546 (Experiment 2)
	1	IPI00431645	HP HP protein	490	31647	39.5	1	1	1	462.245	922.476	2	922.524	-0.0473	0	40.88	37	0.022	R	ILGGHLDAK	G			File: Matt_20100726_ImmunoDe_2D_D8.wiff, Sample: 44 (sample number 1), Elution: 24.296 min, Period: 1, Cycle(s): 1380 (Experiment 2)
	1	IPI00431645	HP HP protein	490	31647	39.5	1	1	1	490.726	979.437	2	979.488	-0.0505	0	52.25	37	0.0016	R	VGYVSGWGR	N			File: Matt_20100726_ImmunoDe_2D_D8.wiff, Sample: 44 (sample number 1), Elution: 32.06 min, Period: 1, Cycle(s): 1787 (Experiment 2)
	1	IPI00431645	HP HP protein	490	31647	39.5	1	1	1	602.298	1202.58	2	1202.63	-0.048	0	68.49	38	4.8e-05	K	VTSIQDWVQK	T			File: Matt_20100726_ImmunoDe_2D_D8.wiff, Sample: 44 (sample number 1), Elution: 34.861 min, Period: 1, Cycle(s): 1924 (Experiment 2)
	1	IPI00431645	HP HP protein	490	31647	39.5	1	1	1	645.836	1289.66	2	1289.72	-0.0657	0	58.88	37	0.00038	K	DIAPTLTLYVGK	K			File: Matt_20100726_ImmunoDe_2D_D8.wiff, Sample: 44 (sample number 1), Elution: 39.804 min, Period: 1, Cycle(s): 2197 (Experiment 2)
	1	IPI00431645	HP HP protein	490	31647	39.5	1	1	1	673.292	1344.57	2	1344.64	-0.069	0	46.87	37	0.0054	K	SCAVAEYGVYVK	V			File: Matt_20100726_ImmunoDe_2D_D8.wiff, Sample: 44 (sample number 1), Elution: 32.361 min, Period: 1, Cycle(s): 1800 (Experiment 3)
	1	IPI00431645	HP HP protein	490	31647	39.5	1	1	1	854.383	1706.75	2	1706.81	-0.0597	0	44.87	36	0.0078	K	YVMLPVADQDQCIR	H			File: Matt_20100726_ImmunoDe_2D_D8.wiff, Sample: 44 (sample number 1), Elution: 36.739 min, Period: 1, Cycle(s): 2025 (Experiment 2)
	1	IPI00431645	HP HP protein	490	31647	39.5	1	1	1	862.37	1722.72	2	1722.81	-0.0825	0	57.81	35	0.00032	K	YVMLPVADQDQCIR	H	Oxidation (M)	0.00200000000000.0	File: Matt_20100726_ImmunoDe_2D_D8.wiff, Sample: 44 (sample number 1), Elution: 33.698 min, Period: 1, Cycle(s): 1868 (Experiment 2)
	1	IPI00431645	HP HP protein	490	31647	39.5	1	1	1	729.997	2186.97	3	2187.05	-0.076	0	35.75	35	0.05	K	SPVGVQPILNEHTFCAGMSK	Y	Oxidation (M)	0.00000000000000000200.0	File: Matt_20100726_ImmunoDe_2D_D8.wiff, Sample: 44 (sample number 1), Elution: 35.546 min, Period: 1, Cycle(s): 1960 (Experiment 2)
	2	IPI00553177	SERPINA1 Isoform 1 of Alpha-1-antitrypsin	117	46878	8.1	1	1	1	555.78	1109.55	2	1109.6	-0.0516	0	46.35	37	0.0062	K	LSITGTYDLK	S			File: Matt_20100726_ImmunoDe_2D_D8.wiff, Sample: 44 (sample number 1), Elution: 34.773 min, Period: 1, Cycle(s): 1920 (Experiment 2)
	2	IPI00553177	SERPINA1 Isoform 1 of Alpha-1-antitrypsin	117	46878	8.1	1	1	1	631.262	1890.76	3	1890.85	-0.0839	0	47.28	34	0.0027	K	DTEEEDFHVDQVTTVK	V			File: Matt_20100726_ImmunoDe_2D_D8.wiff, Sample: 44 (sample number 1), Elution: 31.55 min, Period: 1, Cycle(s): 1761 (Experiment 2)
	Protein hits	--------------------------------------------------------
	prot_hit_num	prot_acc	prot_desc	prot_score	prot_mass	prot_cover	pep_rank	pep_isbold	pep_isunique	pep_exp_mz	pep_exp_mr	pep_exp_z	pep_calc_mr	pep_delta	pep_miss	pep_score	pep_ident	pep_expect	pep_res_before	pep_seq	pep_res_after	pep_var_mod	pep_var_mod_pos	pep_scan_title
870	1	IPI00384938	IGHG1;LOC100294459;LOC100290146;IGHV4-31 Putative uncharacterized protein DKFZp686N02209	152	53503	8.5	1	1	1	581.286	1160.56	2	1160.62	-0.0643	0	42.41	38	0.019	K	NQVSLTCLVK	G			File: Matt_20100726_ImmunoDe_2D_D10.wiff, Sample: 46 (sample number 1), Elution: 35.592 min, Period: 1, Cycle(s): 2015 (Experiment 2)
	1	IPI00384938	IGHG1;LOC100294459;LOC100290146;IGHV4-31 Putative uncharacterized protein DKFZp686N02209	152	53503	8.5	1	1	1	643.803	1285.59	2	1285.67	-0.0747	0	48.32	37	0.0043	R	EPQVYTLPPSR	D			File: Matt_20100726_ImmunoDe_2D_D10.wiff, Sample: 46 (sample number 1), Elution: 29.325 min, Period: 1, Cycle(s): 1660 (Experiment 2)
	Protein hits	--------------------------------------------------------
	prot_hit_num	prot_acc	prot_desc	prot_score	prot_mass	prot_cover	pep_rank	pep_isbold	pep_isunique	pep_exp_mz	pep_exp_mr	pep_exp_z	pep_calc_mr	pep_delta	pep_miss	pep_score	pep_ident	pep_expect	pep_res_before	pep_seq	pep_res_after	pep_var_mod	pep_var_mod_pos	pep_scan_title
972	1	IPI00784985	IGK@ IGK@ protein	397	25790	43	1	1	0	751.85	1501.68	2	1501.75	-0.0667	0	75.4	37	8.3e-06	K	DSTYSLSSTLTLSK	A			File: Matt_20100726_ImmunoDe_2D_D11.wiff, Sample: 47 (sample number 1), Elution: 36.285 min, Period: 1, Cycle(s): 2023 (Experiment 2)
	1	IPI00784985	IGK@ IGK@ protein	397	25790	43	1	1	0	816.863	1631.71	2	1631.78	-0.067	0	103.47	37	1.2e-08	R	FSGSGSGTDFTLTISR	L			File: Matt_20100726_ImmunoDe_2D_D11.wiff, Sample: 47 (sample number 1), Elution: 36.601 min, Period: 1, Cycle(s): 2039 (Experiment 2)
	1	IPI00784985	IGK@ IGK@ protein	397	25790	43	1	1	0	899.905	1797.8	2	1797.87	-0.0769	0	70.29	36	2e-05	K	SGTASVVCLLNNFYPR	E	Deamidated (NQ)	0.0000000000100000.0	File: Matt_20100726_ImmunoDe_2D_D11.wiff, Sample: 47 (sample number 1), Elution: 43.051 min, Period: 1, Cycle(s): 2396 (Experiment 2)
	1	IPI00784985	IGK@ IGK@ protein	397	25790	43	1	1	0	625.948	1874.82	3	1874.92	-0.096	0	68.06	36	3.5e-05	K	VYACEVTHQGLSSPVTK	S			File: Matt_20100726_ImmunoDe_2D_D11.wiff, Sample: 47 (sample number 1), Elution: 28.435 min, Period: 1, Cycle(s): 1606 (Experiment 2)
	1	IPI00784985	IGK@ IGK@ protein	397	25790	43	1	1	0	973.478	1944.94	2	1945.02	-0.079	0	36.85	36	0.051	R	TVAAPSVFIFPPSDEQLK	S			File: Matt_20100726_ImmunoDe_2D_D11.wiff, Sample: 47 (sample number 1), Elution: 43.945 min, Period: 1, Cycle(s): 2446 (Experiment 2)
	1	IPI00784985	IGK@ IGK@ protein	397	25790	43	1	1	0	712.632	2134.87	3	2134.96	-0.0874	0	42.64	34	0.007	K	VDNALQSGNSQESVTEQDSK	D			File: Matt_20100726_ImmunoDe_2D_D11.wiff, Sample: 47 (sample number 1), Elution: 22.469 min, Period: 1, Cycle(s): 1284 (Experiment 2)
	2	IPI00784865	IGK@ IGK@ protein	345	26042	39.8	1	1	0	490.263	978.511	2	978.55	-0.0386	0	51.79	37	0.0021	R	LLIYGASSR	A			File: Matt_20100726_ImmunoDe_2D_D11.wiff, Sample: 47 (sample number 1), Elution: 31.338 min, Period: 1, Cycle(s): 1753 (Experiment 3)
	2	IPI00784865	IGK@ IGK@ protein	345	26042	39.8	1	0	0	751.85	1501.68	2	1501.75	-0.0667	0	75.4	37	8.3e-06	K	DSTYSLSSTLTLSK	A			File: Matt_20100726_ImmunoDe_2D_D11.wiff, Sample: 47 (sample number 1), Elution: 36.285 min, Period: 1, Cycle(s): 2023 (Experiment 2)
	2	IPI00784865	IGK@ IGK@ protein	345	26042	39.8	1	0	0	899.905	1797.8	2	1797.87	-0.0769	0	70.29	36	2e-05	K	SGTASVVCLLNNFYPR	E	Deamidated (NQ)	0.0000000000100000.0	File: Matt_20100726_ImmunoDe_2D_D11.wiff, Sample: 47 (sample number 1), Elution: 43.051 min, Period: 1, Cycle(s): 2396 (Experiment 2)
	2	IPI00784865	IGK@ IGK@ protein	345	26042	39.8	1	0	0	625.948	1874.82	3	1874.92	-0.096	0	68.06	36	3.5e-05	K	VYACEVTHQGLSSPVTK	S			File: Matt_20100726_ImmunoDe_2D_D11.wiff, Sample: 47 (sample number 1), Elution: 28.435 min, Period: 1, Cycle(s): 1606 (Experiment 2)
	2	IPI00784865	IGK@ IGK@ protein	345	26042	39.8	1	0	0	973.478	1944.94	2	1945.02	-0.079	0	36.85	36	0.051	R	TVAAPSVFIFPPSDEQLK	S			File: Matt_20100726_ImmunoDe_2D_D11.wiff, Sample: 47 (sample number 1), Elution: 43.945 min, Period: 1, Cycle(s): 2446 (Experiment 2)
	2	IPI00784865	IGK@ IGK@ protein	345	26042	39.8	1	0	0	712.632	2134.87	3	2134.96	-0.0874	0	42.64	34	0.007	K	VDNALQSGNSQESVTEQDSK	D			File: Matt_20100726_ImmunoDe_2D_D11.wiff, Sample: 47 (sample number 1), Elution: 22.469 min, Period: 1, Cycle(s): 1284 (Experiment 2)
	3	IPI00550731	- Putative uncharacterized protein	335	26503	41	1	1	1	652.279	1302.54	2	1302.61	-0.066	0	41.62	37	0.018	R	FSGSGSGTDFTLK	I			File: Matt_20100726_ImmunoDe_2D_D11.wiff, Sample: 47 (sample number 1), Elution: 31.796 min, Period: 1, Cycle(s): 1775 (Experiment 2)
	3	IPI00550731	- Putative uncharacterized protein	335	26503	41	1	0	0	751.85	1501.68	2	1501.75	-0.0667	0	75.4	37	8.3e-06	K	DSTYSLSSTLTLSK	A			File: Matt_20100726_ImmunoDe_2D_D11.wiff, Sample: 47 (sample number 1), Elution: 36.285 min, Period: 1, Cycle(s): 2023 (Experiment 2)
	3	IPI00550731	- Putative uncharacterized protein	335	26503	41	1	0	0	899.905	1797.8	2	1797.87	-0.0769	0	70.29	36	2e-05	K	SGTASVVCLLNNFYPR	E	Deamidated (NQ)	0.0000000000100000.0	File: Matt_20100726_ImmunoDe_2D_D11.wiff, Sample: 47 (sample number 1), Elution: 43.051 min, Period: 1, Cycle(s): 2396 (Experiment 2)
	3	IPI00550731	- Putative uncharacterized protein	335	26503	41	1	0	0	625.948	1874.82	3	1874.92	-0.096	0	68.06	36	3.5e-05	K	VYACEVTHQGLSSPVTK	S			File: Matt_20100726_ImmunoDe_2D_D11.wiff, Sample: 47 (sample number 1), Elution: 28.435 min, Period: 1, Cycle(s): 1606 (Experiment 2)
	3	IPI00550731	- Putative uncharacterized protein	335	26503	41	1	0	0	973.478	1944.94	2	1945.02	-0.079	0	36.85	36	0.051	R	TVAAPSVFIFPPSDEQLK	S			File: Matt_20100726_ImmunoDe_2D_D11.wiff, Sample: 47 (sample number 1), Elution: 43.945 min, Period: 1, Cycle(s): 2446 (Experiment 2)
	3	IPI00550731	- Putative uncharacterized protein	335	26503	41	1	0	0	712.632	2134.87	3	2134.96	-0.0874	0	42.64	34	0.007	K	VDNALQSGNSQESVTEQDSK	D			File: Matt_20100726_ImmunoDe_2D_D11.wiff, Sample: 47 (sample number 1), Elution: 22.469 min, Period: 1, Cycle(s): 1284 (Experiment 2)
	4	IPI00387115	- Ig kappa chain V-III region SIE	275	11882	39.4	1	0	0	490.263	978.511	2	978.55	-0.0386	0	51.79	37	0.0021	R	LLIYGASSR	A			File: Matt_20100726_ImmunoDe_2D_D11.wiff, Sample: 47 (sample number 1), Elution: 31.338 min, Period: 1, Cycle(s): 1753 (Experiment 3)
	4	IPI00387115	- Ig kappa chain V-III region SIE	275	11882	39.4	1	0	0	816.863	1631.71	2	1631.78	-0.067	0	103.47	37	1.2e-08	R	FSGSGSGTDFTLTISR	L			File: Matt_20100726_ImmunoDe_2D_D11.wiff, Sample: 47 (sample number 1), Elution: 36.601 min, Period: 1, Cycle(s): 2039 (Experiment 2)
	4	IPI00387115	- Ig kappa chain V-III region SIE	275	11882	39.4	1	1	1	942.462	1882.91	2	1883	-0.0903	0	119.3	37	3e-10	-	EIVLTQSPGTLSLSPGER	A			File: Matt_20100726_ImmunoDe_2D_D11.wiff, Sample: 47 (sample number 1), Elution: 36.882 min, Period: 1, Cycle(s): 2054 (Experiment 2)
	5	IPI00816799	- Rheumatoid factor D5 light chain (Fragment)	136	12872	22.9	1	1	1	532.763	1063.51	2	1063.57	-0.0546	0	54.69	38	0.0011	R	LLIYDASNR	A			File: Matt_20100726_ImmunoDe_2D_D11.wiff, Sample: 47 (sample number 1), Elution: 31.743 min, Period: 1, Cycle(s): 1773 (Experiment 3)
	5	IPI00816799	- Rheumatoid factor D5 light chain (Fragment)	136	12872	22.9	1	1	1	949.473	1896.93	2	1897.02	-0.0833	0	80.92	36	2e-06	-	EIVLTQSPATLSLSPGER	A			File: Matt_20100726_ImmunoDe_2D_D11.wiff, Sample: 47 (sample number 1), Elution: 37.812 min, Period: 1, Cycle(s): 2105 (Experiment 2)
	6	IPI00387026	- Ig kappa chain V-I region EU	115	11895	26.9	1	1	1	545.252	1088.49	2	1088.55	-0.0567	0	40.07	38	0.032	K	ASSLESGVPSR	F			File: Matt_20100726_ImmunoDe_2D_D11.wiff, Sample: 47 (sample number 1), Elution: 22.788 min, Period: 1, Cycle(s): 1298 (Experiment 2)
	6	IPI00387026	- Ig kappa chain V-I region EU	115	11895	26.9	1	1	0	954.905	1907.8	2	1907.89	-0.0932	0	74.8	35	5.4e-06	-	DIQMTQSPSTLSASVGDR	V	Oxidation (M)	0.000200000000000000.0	File: Matt_20100726_ImmunoDe_2D_D11.wiff, Sample: 47 (sample number 1), Elution: 28.488 min, Period: 1, Cycle(s): 1608 (Experiment 2)
	9	IPI00385143	- Microfibrillar protein 2 (Fragment)	46	14237	6.9	1	1	1	561.793	1121.57	2	1121.62	-0.051	0	46.4	38	0.0074	K	LLIYWASTR	D			File: Matt_20100726_ImmunoDe_2D_D11.wiff, Sample: 47 (sample number 1), Elution: 42.455 min, Period: 1, Cycle(s): 2363 (Experiment 2)
	Protein hits	--------------------------------------------------------
	prot_hit_num	prot_acc	prot_desc	prot_score	prot_mass	prot_cover	pep_rank	pep_isbold	pep_isunique	pep_exp_mz	pep_exp_mr	pep_exp_z	pep_calc_mr	pep_delta	pep_miss	pep_score	pep_ident	pep_expect	pep_res_before	pep_seq	pep_res_after	pep_var_mod	pep_var_mod_pos	pep_scan_title
970	1	IPI00784985	IGK@ IGK@ protein	254	25790	36.2	1	1	0	816.861	1631.71	2	1631.78	-0.0723	0	95.54	37	7.3e-08	R	FSGSGSGTDFTLTISR	L			File: Matt_20100726_ImmunoDe_2D_D12.wiff, Sample: 48 (sample number 1), Elution: 37.213 min, Period: 1, Cycle(s): 2093 (Experiment 2)
	1	IPI00784985	IGK@ IGK@ protein	254	25790	36.2	1	1	0	625.956	1874.84	3	1874.92	-0.0749	0	45.92	36	0.0062	K	VYACEVTHQGLSSPVTK	S			File: Matt_20100726_ImmunoDe_2D_D12.wiff, Sample: 48 (sample number 1), Elution: 28.748 min, Period: 1, Cycle(s): 1625 (Experiment 2)
	1	IPI00784985	IGK@ IGK@ protein	254	25790	36.2	1	1	0	712.632	2134.87	3	2134.96	-0.0874	0	48.06	34	0.002	K	VDNALQSGNSQESVTEQDSK	D			File: Matt_20100726_ImmunoDe_2D_D12.wiff, Sample: 48 (sample number 1), Elution: 22.714 min, Period: 1, Cycle(s): 1298 (Experiment 2)
	2	IPI00550731	- Putative uncharacterized protein	215	26503	34.3	1	1	1	652.286	1302.56	2	1302.61	-0.0517	0	56.51	37	0.00061	R	FSGSGSGTDFTLK	I			File: Matt_20100726_ImmunoDe_2D_D12.wiff, Sample: 48 (sample number 1), Elution: 32.117 min, Period: 1, Cycle(s): 1807 (Experiment 2)
	2	IPI00550731	- Putative uncharacterized protein	215	26503	34.3	1	0	0	625.956	1874.84	3	1874.92	-0.0749	0	45.92	36	0.0062	K	VYACEVTHQGLSSPVTK	S			File: Matt_20100726_ImmunoDe_2D_D12.wiff, Sample: 48 (sample number 1), Elution: 28.748 min, Period: 1, Cycle(s): 1625 (Experiment 2)
	2	IPI00550731	- Putative uncharacterized protein	215	26503	34.3	1	0	0	712.632	2134.87	3	2134.96	-0.0874	0	48.06	34	0.002	K	VDNALQSGNSQESVTEQDSK	D			File: Matt_20100726_ImmunoDe_2D_D12.wiff, Sample: 48 (sample number 1), Elution: 22.714 min, Period: 1, Cycle(s): 1298 (Experiment 2)
	3	IPI00784865	IGK@ IGK@ protein	198	26042	33.1	1	1	0	490.261	978.507	2	978.55	-0.0428	0	39.4	37	0.036	R	LLIYGASSR	A			File: Matt_20100726_ImmunoDe_2D_D12.wiff, Sample: 48 (sample number 1), Elution: 31.731 min, Period: 1, Cycle(s): 1786 (Experiment 2)
	3	IPI00784865	IGK@ IGK@ protein	198	26042	33.1	1	0	0	625.956	1874.84	3	1874.92	-0.0749	0	45.92	36	0.0062	K	VYACEVTHQGLSSPVTK	S			File: Matt_20100726_ImmunoDe_2D_D12.wiff, Sample: 48 (sample number 1), Elution: 28.748 min, Period: 1, Cycle(s): 1625 (Experiment 2)
	3	IPI00784865	IGK@ IGK@ protein	198	26042	33.1	1	0	0	712.632	2134.87	3	2134.96	-0.0874	0	48.06	34	0.002	K	VDNALQSGNSQESVTEQDSK	D			File: Matt_20100726_ImmunoDe_2D_D12.wiff, Sample: 48 (sample number 1), Elution: 22.714 min, Period: 1, Cycle(s): 1298 (Experiment 2)
	4	IPI00003469	- Ig kappa chain V-I region WEA	71	11947	16.7	1	1	1	947.923	1893.83	2	1893.87	-0.0422	0	71.19	36	1.7e-05	-	DIQMTQSPSSLSASVGDR	V	Oxidation (M)	0.000200000000000000.0	File: Matt_20100726_ImmunoDe_2D_D12.wiff, Sample: 48 (sample number 1), Elution: 28.573 min, Period: 1, Cycle(s): 1616 (Experiment 2)
	5	IPI00829827	- 13 kDa protein	68	13128	10.8	1	1	1	644.288	1286.56	2	1286.61	-0.0518	0	68.14	37	4.6e-05	R	FSGSGAGTDFTLK	I			File: Matt_20100726_ImmunoDe_2D_D12.wiff, Sample: 48 (sample number 1), Elution: 33.152 min, Period: 1, Cycle(s): 1863 (Experiment 2)
	6	IPI00384401	- Myosin-reactive immunoglobulin kappa chain variable region (Fragment)	61	11868	8.3	1	1	1	497.265	992.516	2	992.566	-0.0493	0	61.18	38	0.00025	R	LLIYGASTR	A			File: Matt_20100726_ImmunoDe_2D_D12.wiff, Sample: 48 (sample number 1), Elution: 32.258 min, Period: 1, Cycle(s): 1813 (Experiment 2)
	7	IPI00387026	- Ig kappa chain V-I region EU	43	11895	10.2	1	1	1	545.252	1088.49	2	1088.55	-0.0567	0	43.04	38	0.016	K	ASSLESGVPSR	F			File: Matt_20100726_ImmunoDe_2D_D12.wiff, Sample: 48 (sample number 1), Elution: 23.049 min, Period: 1, Cycle(s): 1314 (Experiment 2)
	Protein hits	--------------------------------------------------------
	prot_hit_num	prot_acc	prot_desc	prot_score	prot_mass	prot_cover	pep_rank	pep_isbold	pep_isunique	pep_exp_mz	pep_exp_mr	pep_exp_z	pep_calc_mr	pep_delta	pep_miss	pep_score	pep_ident	pep_expect	pep_res_before	pep_seq	pep_res_after	pep_var_mod	pep_var_mod_pos	pep_scan_title
969	2	IPI00550731	- Putative uncharacterized protein	253	26503	34.3	1	1	1	652.284	1302.55	2	1302.61	-0.0565	0	58.32	37	0.00039	R	FSGSGSGTDFTLK	I			File: Matt_20100726_ImmunoDe_2D_E1.wiff, Sample: 49 (sample number 1), Elution: 32.091 min, Period: 1, Cycle(s): 1794 (Experiment 2)
	2	IPI00550731	- Putative uncharacterized protein	253	26503	34.3	1	1	0	751.842	1501.67	2	1501.75	-0.0821	0	71.87	37	1.8e-05	K	DSTYSLSSTLTLSK	A			File: Matt_20100726_ImmunoDe_2D_E1.wiff, Sample: 49 (sample number 1), Elution: 36.769 min, Period: 1, Cycle(s): 2055 (Experiment 2)
	2	IPI00550731	- Putative uncharacterized protein	253	26503	34.3	1	1	0	625.96	1874.86	3	1874.92	-0.0608	0	47.18	37	0.0048	K	VYACEVTHQGLSSPVTK	S			File: Matt_20100726_ImmunoDe_2D_E1.wiff, Sample: 49 (sample number 1), Elution: 28.61 min, Period: 1, Cycle(s): 1616 (Experiment 2)
	2	IPI00550731	- Putative uncharacterized protein	253	26503	34.3	1	1	0	712.635	2134.88	3	2134.96	-0.0799	0	40.99	34	0.011	K	VDNALQSGNSQESVTEQDSK	D			File: Matt_20100726_ImmunoDe_2D_E1.wiff, Sample: 49 (sample number 1), Elution: 22.663 min, Period: 1, Cycle(s): 1294 (Experiment 2)
	3	IPI00784865	IGK@ IGK@ protein	238	26042	33.1	1	1	1	490.263	978.511	2	978.55	-0.0386	0	43.05	37	0.015	R	LLIYGASSR	A			File: Matt_20100726_ImmunoDe_2D_E1.wiff, Sample: 49 (sample number 1), Elution: 31.598 min, Period: 1, Cycle(s): 1770 (Experiment 2)
	3	IPI00784865	IGK@ IGK@ protein	238	26042	33.1	1	0	0	751.842	1501.67	2	1501.75	-0.0821	0	71.87	37	1.8e-05	K	DSTYSLSSTLTLSK	A			File: Matt_20100726_ImmunoDe_2D_E1.wiff, Sample: 49 (sample number 1), Elution: 36.769 min, Period: 1, Cycle(s): 2055 (Experiment 2)
	3	IPI00784865	IGK@ IGK@ protein	238	26042	33.1	1	0	0	625.96	1874.86	3	1874.92	-0.0608	0	47.18	37	0.0048	K	VYACEVTHQGLSSPVTK	S			File: Matt_20100726_ImmunoDe_2D_E1.wiff, Sample: 49 (sample number 1), Elution: 28.61 min, Period: 1, Cycle(s): 1616 (Experiment 2)
	3	IPI00784865	IGK@ IGK@ protein	238	26042	33.1	1	0	0	712.635	2134.88	3	2134.96	-0.0799	0	40.99	34	0.011	K	VDNALQSGNSQESVTEQDSK	D			File: Matt_20100726_ImmunoDe_2D_E1.wiff, Sample: 49 (sample number 1), Elution: 22.663 min, Period: 1, Cycle(s): 1294 (Experiment 2)
	5	IPI00387120	- Ig kappa chain V-IV region Len	122	12746	23.7	1	1	1	561.791	1121.57	2	1121.62	-0.0554	0	65.29	38	9.6e-05	K	LLIYWASTR	E			File: Matt_20100726_ImmunoDe_2D_E1.wiff, Sample: 49 (sample number 1), Elution: 42.882 min, Period: 1, Cycle(s): 2397 (Experiment 2)
	5	IPI00387120	- Ig kappa chain V-IV region Len	122	12746	23.7	1	1	1	967.436	1932.86	2	1932.95	-0.0886	0	56.72	36	0.00051	-	DIVMTQSPDSLAVSLGER	A	Oxidation (M)	0.000200000000000000.0	File: Matt_20100726_ImmunoDe_2D_E1.wiff, Sample: 49 (sample number 1), Elution: 37.435 min, Period: 1, Cycle(s): 2092 (Experiment 2)
	Protein hits	--------------------------------------------------------
	prot_hit_num	prot_acc	prot_desc	prot_score	prot_mass	prot_cover	pep_rank	pep_isbold	pep_isunique	pep_exp_mz	pep_exp_mr	pep_exp_z	pep_calc_mr	pep_delta	pep_miss	pep_score	pep_ident	pep_expect	pep_res_before	pep_seq	pep_res_after	pep_var_mod	pep_var_mod_pos	pep_scan_title
987	1	IPI00021841	APOA1 Apolipoprotein A-I	631	30759	45.7	1	1	1	506.769	1011.52	2	1011.57	-0.0486	0	50.79	37	0.0021	K	AKPALEDLR	Q			File: Matt_20100726_ImmunoDe_2D_E2.wiff, Sample: 50 (sample number 1), Elution: 27.519 min, Period: 1, Cycle(s): 1561 (Experiment 2)
	1	IPI00021841	APOA1 Apolipoprotein A-I	631	30759	45.7	1	1	1	516.236	1030.46	2	1030.51	-0.054	0	46.8	38	0.0069	K	LSPLGEEMR	D			File: Matt_20100726_ImmunoDe_2D_E2.wiff, Sample: 50 (sample number 1), Elution: 31.35 min, Period: 1, Cycle(s): 1759 (Experiment 2)
	1	IPI00021841	APOA1 Apolipoprotein A-I	631	30759	45.7	1	1	1	405.861	1214.56	3	1214.61	-0.0528	0	40.03	37	0.031	K	ATEHLSTLSEK	A			File: Matt_20100726_ImmunoDe_2D_E2.wiff, Sample: 50 (sample number 1), Elution: 22.242 min, Period: 1, Cycle(s): 1271 (Experiment 2)
	1	IPI00021841	APOA1 Apolipoprotein A-I	631	30759	45.7	1	1	1	618.317	1234.62	2	1234.68	-0.0607	0	67.49	38	5.6e-05	K	DLATVYVDVLK	D			File: Matt_20100726_ImmunoDe_2D_E2.wiff, Sample: 50 (sample number 1), Elution: 44.085 min, Period: 1, Cycle(s): 2450 (Experiment 2)
	1	IPI00021841	APOA1 Apolipoprotein A-I	631	30759	45.7	1	1	1	642.258	1282.5	2	1282.57	-0.0632	0	53.29	35	0.00083	K	WQEEMELYR	Q			File: Matt_20100726_ImmunoDe_2D_E2.wiff, Sample: 50 (sample number 1), Elution: 36.188 min, Period: 1, Cycle(s): 2026 (Experiment 2)
	1	IPI00021841	APOA1 Apolipoprotein A-I	631	30759	45.7	1	1	1	651.298	1300.58	2	1300.64	-0.0603	0	62.03	37	0.00018	R	THLAPYSDELR	Q			File: Matt_20100726_ImmunoDe_2D_E2.wiff, Sample: 50 (sample number 1), Elution: 29.122 min, Period: 1, Cycle(s): 1639 (Experiment 2)
	1	IPI00021841	APOA1 Apolipoprotein A-I	631	30759	45.7	1	1	1	693.826	1385.64	2	1385.71	-0.0711	0	79.24	37	3.5e-06	K	VSFLSALEEYTK	K			File: Matt_20100726_ImmunoDe_2D_E2.wiff, Sample: 50 (sample number 1), Elution: 49.88 min, Period: 1, Cycle(s): 2777 (Experiment 2)
	1	IPI00021841	APOA1 Apolipoprotein A-I	631	30759	45.7	1	1	1	700.803	1399.59	2	1399.66	-0.07	0	61.62	36	0.00015	R	DYVSQFEGSALGK	Q			File: Matt_20100726_ImmunoDe_2D_E2.wiff, Sample: 50 (sample number 1), Elution: 37.485 min, Period: 1, Cycle(s): 2098 (Experiment 2)
	1	IPI00021841	APOA1 Apolipoprotein A-I	631	30759	45.7	1	1	1	806.859	1611.7	2	1611.78	-0.0754	0	76.45	36	5.5e-06	K	LLDNWDSVTSTFSK	L			File: Matt_20100726_ImmunoDe_2D_E2.wiff, Sample: 50 (sample number 1), Elution: 42.403 min, Period: 1, Cycle(s): 2356 (Experiment 2)
	Protein hits	--------------------------------------------------------
	prot_hit_num	prot_acc	prot_desc	prot_score	prot_mass	prot_cover	pep_rank	pep_isbold	pep_isunique	pep_exp_mz	pep_exp_mr	pep_exp_z	pep_calc_mr	pep_delta	pep_miss	pep_score	pep_ident	pep_expect	pep_res_before	pep_seq	pep_res_after	pep_var_mod	pep_var_mod_pos	pep_scan_title
1175	1	IPI00022463	TF Serotransferrin	937	79280	42.4	1	1	1	489.734	977.454	2	977.482	-0.0282	0	57.42	37	0.00057	K	DGAGDVAFVK	H			File: Matt_20100726_ImmunoDe_2D_F10.wiff, Sample: 70 (sample number 1), Elution: 28.145 min, Period: 1, Cycle(s): 1484 (Experiment 2)
	1	IPI00022463	TF Serotransferrin	937	79280	42.4	1	1	1	598.264	1194.51	2	1194.55	-0.0311	0	49.21	37	0.0032	K	DSGFQMNQLR	G			File: Matt_20100726_ImmunoDe_2D_F10.wiff, Sample: 70 (sample number 1), Elution: 32.033 min, Period: 1, Cycle(s): 1607 (Experiment 2)
	1	IPI00022463	TF Serotransferrin	937	79280	42.4	1	1	1	606.263	1210.51	2	1210.54	-0.0294	0	71.33	36	1.7e-05	K	DSGFQMNQLR	G	Oxidation (M)	0.0000020000.0	File: Matt_20100726_ImmunoDe_2D_F10.wiff, Sample: 70 (sample number 1), Elution: 24.258 min, Period: 1, Cycle(s): 1333 (Experiment 2)
	1	IPI00022463	TF Serotransferrin	937	79280	42.4	1	1	1	606.754	1211.49	2	1211.52	-0.03	0	48.25	35	0.003	K	DSGFQMNQLR	G	Deamidated (NQ); Oxidation (M)	0.0000021000.0	File: Matt_20100726_ImmunoDe_2D_F10.wiff, Sample: 70 (sample number 1), Elution: 23.934 min, Period: 1, Cycle(s): 1318 (Experiment 2)
	1	IPI00022463	TF Serotransferrin	937	79280	42.4	1	1	1	625.296	1248.58	2	1248.6	-0.0213	0	63.92	37	0.00012	K	SASDLTWDNLK	G			File: Matt_20100726_ImmunoDe_2D_F10.wiff, Sample: 70 (sample number 1), Elution: 35.764 min, Period: 1, Cycle(s): 1761 (Experiment 2)
	1	IPI00022463	TF Serotransferrin	937	79280	42.4	1	1	1	637.319	1272.62	2	1272.65	-0.0229	0	45.24	37	0.0094	K	HSTIFENLANK	A			File: Matt_20100726_ImmunoDe_2D_F10.wiff, Sample: 70 (sample number 1), Elution: 33.347 min, Period: 1, Cycle(s): 1662 (Experiment 2)
	1	IPI00022463	TF Serotransferrin	937	79280	42.4	1	1	1	638.808	1275.6	2	1275.62	-0.0228	0	56.51	37	0.0007	K	EFQLFSSPHGK	D			File: Matt_20100726_ImmunoDe_2D_F10.wiff, Sample: 70 (sample number 1), Elution: 36.461 min, Period: 1, Cycle(s): 1785 (Experiment 2)
	1	IPI00022463	TF Serotransferrin	937	79280	42.4	1	1	1	640.769	1279.52	2	1279.55	-0.0268	0	49.34	36	0.0028	K	CDEWSVNSVGK	I			File: Matt_20100726_ImmunoDe_2D_F10.wiff, Sample: 70 (sample number 1), Elution: 30.053 min, Period: 1, Cycle(s): 1544 (Experiment 2)
	1	IPI00022463	TF Serotransferrin	937	79280	42.4	1	1	1	642.274	1282.53	2	1282.56	-0.028	0	54.58	36	0.00078	K	EGYYGYTGAFR	C			File: Matt_20100726_ImmunoDe_2D_F10.wiff, Sample: 70 (sample number 1), Elution: 34.572 min, Period: 1, Cycle(s): 1711 (Experiment 2)
	1	IPI00022463	TF Serotransferrin	937	79280	42.4	1	1	1	677.808	1353.6	2	1353.62	-0.0212	0	57.72	37	0.00046	K	DYELLCLDGTR	K			File: Matt_20100726_ImmunoDe_2D_F10.wiff, Sample: 70 (sample number 1), Elution: 38.711 min, Period: 1, Cycle(s): 1877 (Experiment 2)
	1	IPI00022463	TF Serotransferrin	937	79280	42.4	1	1	1	689.337	1376.66	2	1376.69	-0.035	1	76.75	37	6.4e-06	K	KSASDLTWDNLK	G			File: Matt_20100726_ImmunoDe_2D_F10.wiff, Sample: 70 (sample number 1), Elution: 33.971 min, Period: 1, Cycle(s): 1683 (Experiment 3)
	1	IPI00022463	TF Serotransferrin	937	79280	42.4	1	1	1	460.56	1378.66	3	1378.69	-0.0325	1	40.33	37	0.028	K	CLKDGAGDVAFVK	H			File: Matt_20100726_ImmunoDe_2D_F10.wiff, Sample: 70 (sample number 1), Elution: 29.448 min, Period: 1, Cycle(s): 1520 (Experiment 2)
	1	IPI00022463	TF Serotransferrin	937	79280	42.4	1	1	1	708.352	1414.69	2	1414.71	-0.0234	0	73.72	37	1.2e-05	K	SVIPSDGPSVACVK	K			File: Matt_20100726_ImmunoDe_2D_F10.wiff, Sample: 70 (sample number 1), Elution: 30.091 to 30.512 min, Period: 1, Cycle(s): 1544, 1550 (Experiment 3)
	1	IPI00022463	TF Serotransferrin	937	79280	42.4	1	1	1	747.848	1493.68	2	1493.72	-0.0408	0	60.51	37	0.00024	K	MYLGYEYVTAIR	N	Oxidation (M)	0.200000000000.0	File: Matt_20100726_ImmunoDe_2D_F10.wiff, Sample: 70 (sample number 1), Elution: 39.407 min, Period: 1, Cycle(s): 1905 (Experiment 2)
	1	IPI00022463	TF Serotransferrin	937	79280	42.4	1	1	1	766.338	1530.66	2	1530.68	-0.0198	0	87.82	36	4.1e-07	K	CSTSSLLEACTFR	R			File: Matt_20100726_ImmunoDe_2D_F10.wiff, Sample: 70 (sample number 1), Elution: 36.443 min, Period: 1, Cycle(s): 1784 (Experiment 3)
	1	IPI00022463	TF Serotransferrin	937	79280	42.4	1	1	1	770.336	1538.66	2	1538.7	-0.0453	0	74.75	36	7.5e-06	R	DQYELLCLDNTR	K			File: Matt_20100726_ImmunoDe_2D_F10.wiff, Sample: 70 (sample number 1), Elution: 38.109 min, Period: 1, Cycle(s): 1851 (Experiment 2)
	1	IPI00022463	TF Serotransferrin	937	79280	42.4	1	1	1	789.311	1576.61	2	1576.65	-0.0432	0	70.86	34	1.1e-05	R	FDEFFSEGCAPGSK	K			File: Matt_20100726_ImmunoDe_2D_F10.wiff, Sample: 70 (sample number 1), Elution: 36.241 min, Period: 1, Cycle(s): 1779 (Experiment 2)
	1	IPI00022463	TF Serotransferrin	937	79280	42.4	1	1	1	529.586	1585.74	3	1585.77	-0.0311	0	85.57	37	7.7e-07	R	KPVEEYANCHLAR	A			File: Matt_20100726_ImmunoDe_2D_F10.wiff, Sample: 70 (sample number 1), Elution: 23.716 min, Period: 1, Cycle(s): 1313 (Experiment 2)
	1	IPI00022463	TF Serotransferrin	937	79280	42.4	1	1	1	815.391	1628.77	2	1628.81	-0.0406	0	55.24	37	0.00086	K	EDPQTFYYAVAVVK	K			File: Matt_20100726_ImmunoDe_2D_F10.wiff, Sample: 70 (sample number 1), Elution: 41.139 min, Period: 1, Cycle(s): 1995 (Experiment 2)
	1	IPI00022463	TF Serotransferrin	937	79280	42.4	1	1	1	553.924	1658.75	3	1658.78	-0.0257	1	51.31	37	0.002	R	KCSTSSLLEACTFR	R			File: Matt_20100726_ImmunoDe_2D_F10.wiff, Sample: 70 (sample number 1), Elution: 34.683 min, Period: 1, Cycle(s): 1712 (Experiment 3)
	1	IPI00022463	TF Serotransferrin	937	79280	42.4	1	1	1	563.947	1688.82	3	1688.84	-0.0222	0	43.92	37	0.011	K	DCHLAQVPSHTVVAR	S			File: Matt_20100726_ImmunoDe_2D_F10.wiff, Sample: 70 (sample number 1), Elution: 25.99 min, Period: 1, Cycle(s): 1400 (Experiment 2)
	1	IPI00022463	TF Serotransferrin	937	79280	42.4	1	1	1	853.875	1705.74	2	1705.76	-0.0232	0	51.91	36	0.0014	K	LCMGSGLNLCEPNNK	E			File: Matt_20100726_ImmunoDe_2D_F10.wiff, Sample: 70 (sample number 1), Elution: 34.61 min, Period: 1, Cycle(s): 1711 (Experiment 3)
	1	IPI00022463	TF Serotransferrin	937	79280	42.4	1	1	1	861.872	1721.73	2	1721.75	-0.0232	0	90.77	36	1.8e-07	K	LCMGSGLNLCEPNNK	E	Oxidation (M)	0.002000000000000.0	File: Matt_20100726_ImmunoDe_2D_F10.wiff, Sample: 70 (sample number 1), Elution: 29.027 min, Period: 1, Cycle(s): 1503 (Experiment 3)
	1	IPI00022463	TF Serotransferrin	937	79280	42.4	1	1	1	863.373	1724.73	2	1724.76	-0.0285	0	87.81	36	3.5e-07	K	IECVSAETTEDCIAK	I			File: Matt_20100726_ImmunoDe_2D_F10.wiff, Sample: 70 (sample number 1), Elution: 27.962 min, Period: 1, Cycle(s): 1481 (Experiment 2)
	1	IPI00022463	TF Serotransferrin	937	79280	42.4	1	1	1	627.947	1880.82	3	1880.87	-0.0484	1	43.75	36	0.0093	K	ADRDQYELLCLDNTR	K			File: Matt_20100726_ImmunoDe_2D_F10.wiff, Sample: 70 (sample number 1), Elution: 36.516 min, Period: 1, Cycle(s): 1786 (Experiment 2)
	1	IPI00022463	TF Serotransferrin	937	79280	42.4	1	1	1	691.299	2070.88	3	2070.92	-0.0441	0	39.58	35	0.018	K	SDNCEDTPEAGYFAVAVVK	K			File: Matt_20100726_ImmunoDe_2D_F10.wiff, Sample: 70 (sample number 1), Elution: 39.206 min, Period: 1, Cycle(s): 1899 (Experiment 2)
	Protein hits	--------------------------------------------------------
	prot_hit_num	prot_acc	prot_desc	prot_score	prot_mass	prot_cover	pep_rank	pep_isbold	pep_isunique	pep_exp_mz	pep_exp_mr	pep_exp_z	pep_calc_mr	pep_delta	pep_miss	pep_score	pep_ident	pep_expect	pep_res_before	pep_seq	pep_res_after	pep_var_mod	pep_var_mod_pos	pep_scan_title
1017	3	IPI00641737	HP Haptoglobin	223	47378	11.2	1	1	1	656.302	1310.59	2	1310.6	-0.0105	0	55.4	37	0.00077	R	TEGDGVYTLNDK	K			File: Matt_20100726_ImmunoDe_2D_E6.wiff, Sample: 54 (sample number 1), Elution: 26.539 min, Period: 1, Cycle(s): 1490 (Experiment 2)
	3	IPI00641737	HP Haptoglobin	223	47378	11.2	1	1	1	656.796	1311.58	2	1311.58	-0.005	0	48.37	37	0.0037	R	TEGDGVYTLNDK	K	Deamidated (NQ)	0.000000000100.0	File: Matt_20100726_ImmunoDe_2D_E6.wiff, Sample: 54 (sample number 1), Elution: 28.222 min, Period: 1, Cycle(s): 1568 (Experiment 2)
	3	IPI00641737	HP Haptoglobin	223	47378	11.2	1	1	0	619.972	1856.9	3	1856.91	-0.0168	1	56.2	37	0.00061	K	AVGDKLPECEAVCGKPK	N			File: Matt_20100726_ImmunoDe_2D_E6.wiff, Sample: 54 (sample number 1), Elution: 25.89 min, Period: 1, Cycle(s): 1454 (Experiment 2)
	Protein hits	--------------------------------------------------------
	prot_hit_num	prot_acc	prot_desc	prot_score	prot_mass	prot_cover	pep_rank	pep_isbold	pep_isunique	pep_exp_mz	pep_exp_mr	pep_exp_z	pep_calc_mr	pep_delta	pep_miss	pep_score	pep_ident	pep_expect	pep_res_before	pep_seq	pep_res_after	pep_var_mod	pep_var_mod_pos	pep_scan_title
1025	1	IPI00641737	HP Haptoglobin	81	47378	6	1	1	0	656.289	1310.56	2	1310.6	-0.0345	0	43.96	36	0.01	R	TEGDGVYTLNDK	K			File: Matt_20100726_ImmunoDe_2D_E7.wiff, Sample: 55 (sample number 1), Elution: 27.019 min, Period: 1, Cycle(s): 1527 (Experiment 2)
	1	IPI00641737	HP Haptoglobin	81	47378	6	1	1	1	720.322	1438.63	2	1438.66	-0.0283	0	38.2	36	0.037	R	TEGDGVYTLNNEK	Q			File: Matt_20100726_ImmunoDe_2D_E7.wiff, Sample: 55 (sample number 1), Elution: 26.14 min, Period: 1, Cycle(s): 1480 (Experiment 2)
	Protein hits	--------------------------------------------------------
	prot_hit_num	prot_acc	prot_desc	prot_score	prot_mass	prot_cover	pep_rank	pep_isbold	pep_isunique	pep_exp_mz	pep_exp_mr	pep_exp_z	pep_calc_mr	pep_delta	pep_miss	pep_score	pep_ident	pep_expect	pep_res_before	pep_seq	pep_res_after	pep_var_mod	pep_var_mod_pos	pep_scan_title
1051	2	IPI00477597	HPR Isoform 1 of Haptoglobin-related protein	58	39518	3.4	1	1	1	656.297	1310.58	2	1310.6	-0.0201	0	57.79	37	0.00043	R	TEGDGVYTLNDK	K			File: Matt_20100726_ImmunoDe_2D_E11.wiff, Sample: 59 (sample number 1), Elution: 26.721 min, Period: 1, Cycle(s): 1507 (Experiment 2)
	3	IPI00027547	DCD Dermcidin	45	11391	10	1	1	1	581.276	1160.54	2	1160.56	-0.0183	0	45.25	38	0.0099	K	DAVEDLESVGK	G			File: Matt_20100726_ImmunoDe_2D_E11.wiff, Sample: 59 (sample number 1), Elution: 33.112 min, Period: 1, Cycle(s): 1847 (Experiment 2)
	Protein hits	--------------------------------------------------------
	prot_hit_num	prot_acc	prot_desc	prot_score	prot_mass	prot_cover	pep_rank	pep_isbold	pep_isunique	pep_exp_mz	pep_exp_mr	pep_exp_z	pep_calc_mr	pep_delta	pep_miss	pep_score	pep_ident	pep_expect	pep_res_before	pep_seq	pep_res_after	pep_var_mod	pep_var_mod_pos	pep_scan_title
1135	1	IPI00942927	C3 cDNA FLJ57339, highly similar to Complement C3	597	123428	17.2	1	1	1	480.271	958.528	2	958.545	-0.0164	0	44.88	38	0.012	K	GLEVTITAR	F			File: Matt_20100726_ImmunoDe_2D_E12.wiff, Sample: 60 (sample number 1), Elution: 30.887 min, Period: 1, Cycle(s): 1704 (Experiment 2)
	1	IPI00942927	C3 cDNA FLJ57339, highly similar to Complement C3	597	123428	17.2	1	1	1	555.805	1109.6	2	1109.62	-0.0236	0	46.7	37	0.0057	K	VLLDGVQNPR	A			File: Matt_20100726_ImmunoDe_2D_E12.wiff, Sample: 60 (sample number 1), Elution: 27.098 min, Period: 1, Cycle(s): 1515 (Experiment 2)
	1	IPI00942927	C3 cDNA FLJ57339, highly similar to Complement C3	597	123428	17.2	1	1	1	604.793	1207.57	2	1207.59	-0.0226	0	40.35	37	0.027	R	YYTYLIMNK	G			File: Matt_20100726_ImmunoDe_2D_E12.wiff, Sample: 60 (sample number 1), Elution: 37.715 min, Period: 1, Cycle(s): 2055 (Experiment 2)
	1	IPI00942927	C3 cDNA FLJ57339, highly similar to Complement C3	597	123428	17.2	1	1	1	612.789	1223.56	2	1223.59	-0.027	0	48.11	37	0.0043	R	YYTYLIMNK	G	Oxidation (M)	0.000000200.0	File: Matt_20100726_ImmunoDe_2D_E12.wiff, Sample: 60 (sample number 1), Elution: 33.481 min, Period: 1, Cycle(s): 1835 (Experiment 2)
	1	IPI00942927	C3 cDNA FLJ57339, highly similar to Complement C3	597	123428	17.2	1	1	1	619.854	1237.69	2	1237.71	-0.0219	1	76.6	36	5.3e-06	R	KVLLDGVQNPR	A			File: Matt_20100726_ImmunoDe_2D_E12.wiff, Sample: 60 (sample number 1), Elution: 27.309 min, Period: 1, Cycle(s): 1526 (Experiment 2)
	1	IPI00942927	C3 cDNA FLJ57339, highly similar to Complement C3	597	123428	17.2	1	1	1	621.818	1241.62	2	1241.64	-0.023	0	40.6	37	0.025	R	QPVPGQQMTLK	I	Oxidation (M)	0.00000002000.0	File: Matt_20100726_ImmunoDe_2D_E12.wiff, Sample: 60 (sample number 1), Elution: 20.657 min, Period: 1, Cycle(s): 1171 (Experiment 2)
	1	IPI00942927	C3 cDNA FLJ57339, highly similar to Complement C3	597	123428	17.2	1	1	1	631.297	1260.58	2	1260.59	-0.0158	0	66.99	37	6.1e-05	K	QELSEAEQATR	T			File: Matt_20100726_ImmunoDe_2D_E12.wiff, Sample: 60 (sample number 1), Elution: 21.253 min, Period: 1, Cycle(s): 1203 (Experiment 2)
	1	IPI00942927	C3 cDNA FLJ57339, highly similar to Complement C3	597	123428	17.2	1	1	1	685.856	1369.7	2	1369.72	-0.0265	0	62.3	37	0.00017	K	TIYTPGSTVLYR	I			File: Matt_20100726_ImmunoDe_2D_E12.wiff, Sample: 60 (sample number 1), Elution: 34.349 min, Period: 1, Cycle(s): 1877 (Experiment 2)
	1	IPI00942927	C3 cDNA FLJ57339, highly similar to Complement C3	597	123428	17.2	1	1	1	463.896	1388.66	3	1388.69	-0.0248	1	58.87	37	0.00041	K	KQELSEAEQATR	T			File: Matt_20100726_ImmunoDe_2D_E12.wiff, Sample: 60 (sample number 1), Elution: 19.833 min, Period: 1, Cycle(s): 1126 (Experiment 2)
	1	IPI00942927	C3 cDNA FLJ57339, highly similar to Complement C3	597	123428	17.2	1	1	1	695.342	1388.67	2	1388.69	-0.0197	1	85.83	37	8.2e-07	K	KQELSEAEQATR	T			File: Matt_20100726_ImmunoDe_2D_E12.wiff, Sample: 60 (sample number 1), Elution: 19.869 min, Period: 1, Cycle(s): 1126 (Experiment 3)
	1	IPI00942927	C3 cDNA FLJ57339, highly similar to Complement C3	597	123428	17.2	1	1	1	735.882	1469.75	2	1469.77	-0.0233	0	75.67	37	7.8e-06	R	IPIEDGSGEVVLSR	K			File: Matt_20100726_ImmunoDe_2D_E12.wiff, Sample: 60 (sample number 1), Elution: 31.887 min, Period: 1, Cycle(s): 1759 (Experiment 2)
	1	IPI00942927	C3 cDNA FLJ57339, highly similar to Complement C3	597	123428	17.2	1	1	1	756.403	1510.79	2	1510.81	-0.0224	0	71.39	37	1.9e-05	R	LVAYYTLIGASGQR	E			File: Matt_20100726_ImmunoDe_2D_E12.wiff, Sample: 60 (sample number 1), Elution: 39.728 min, Period: 1, Cycle(s): 2161 (Experiment 2)
	1	IPI00942927	C3 cDNA FLJ57339, highly similar to Complement C3	597	123428	17.2	1	1	1	542.955	1625.84	3	1625.87	-0.031	1	69.59	37	2.8e-05	K	RIPIEDGSGEVVLSR	K			File: Matt_20100726_ImmunoDe_2D_E12.wiff, Sample: 60 (sample number 1), Elution: 32.646 min, Period: 1, Cycle(s): 1796 (Experiment 2)
	1	IPI00942927	C3 cDNA FLJ57339, highly similar to Complement C3	597	123428	17.2	1	1	1	820.428	1638.84	2	1638.87	-0.0228	0	43.36	36	0.012	R	TVMVNIENPEGIPVK	Q			File: Matt_20100726_ImmunoDe_2D_E12.wiff, Sample: 60 (sample number 1), Elution: 36.452 min, Period: 1, Cycle(s): 1984 (Experiment 2)
	1	IPI00942927	C3 cDNA FLJ57339, highly similar to Complement C3	597	123428	17.2	1	1	1	828.424	1654.83	2	1654.86	-0.0255	0	39.57	37	0.03	R	TVMVNIENPEGIPVK	Q	Oxidation (M)	0.002000000000000.0	File: Matt_20100726_ImmunoDe_2D_E12.wiff, Sample: 60 (sample number 1), Elution: 34.17 min, Period: 1, Cycle(s): 1870 (Experiment 2)
	1	IPI00942927	C3 cDNA FLJ57339, highly similar to Complement C3	597	123428	17.2	1	1	1	596.654	1786.94	3	1786.96	-0.0228	0	54.3	37	0.001	R	SGIPIVTSPYQIHFTK	T			File: Matt_20100726_ImmunoDe_2D_E12.wiff, Sample: 60 (sample number 1), Elution: 40.398 min, Period: 1, Cycle(s): 2197 (Experiment 2)
	1	IPI00942927	C3 cDNA FLJ57339, highly similar to Complement C3	597	123428	17.2	1	1	1	631.019	1890.03	3	1890.07	-0.0342	0	59.8	35	0.0002	K	LSINTHPSQKPLSITVR	T			File: Matt_20100726_ImmunoDe_2D_E12.wiff, Sample: 60 (sample number 1), Elution: 32.081 min, Period: 1, Cycle(s): 1768 (Experiment 2)
	1	IPI00942927	C3 cDNA FLJ57339, highly similar to Complement C3	597	123428	17.2	1	1	1	733.362	2197.06	3	2197.12	-0.0596	0	59.02	36	0.00026	R	VPVAVQGEDTVQSLTQGDGVAK	L			File: Matt_20100726_ImmunoDe_2D_E12.wiff, Sample: 60 (sample number 1), Elution: 36.363 min, Period: 1, Cycle(s): 1980 (Experiment 2)
	Protein hits	--------------------------------------------------------
	prot_hit_num	prot_acc	prot_desc	prot_score	prot_mass	prot_cover	pep_rank	pep_isbold	pep_isunique	pep_exp_mz	pep_exp_mr	pep_exp_z	pep_calc_mr	pep_delta	pep_miss	pep_score	pep_ident	pep_expect	pep_res_before	pep_seq	pep_res_after	pep_var_mod	pep_var_mod_pos	pep_scan_title
1139	1	IPI00021841	APOA1 Apolipoprotein A-I	55	30759	4.9	1	1	1	700.823	1399.63	2	1399.66	-0.0307	0	55.23	37	0.0008	R	DYVSQFEGSALGK	Q			File: Matt_20100726_ImmunoDe_2D_F1.wiff, Sample: 61 (sample number 1), Elution: 37.568 min, Period: 1, Cycle(s): 2117 (Experiment 2)
	Protein hits	--------------------------------------------------------
	prot_hit_num	prot_acc	prot_desc	prot_score	prot_mass	prot_cover	pep_rank	pep_isbold	pep_isunique	pep_exp_mz	pep_exp_mr	pep_exp_z	pep_calc_mr	pep_delta	pep_miss	pep_score	pep_ident	pep_expect	pep_res_before	pep_seq	pep_res_after	pep_var_mod	pep_var_mod_pos	pep_scan_title
1140	1	IPI00021841	APOA1 Apolipoprotein A-I	232	30759	41.2	1	1	1	405.872	1214.59	3	1214.61	-0.0198	0	40.01	38	0.032	K	ATEHLSTLSEK	A			File: Matt_20100726_ImmunoDe_2D_F2.wiff, Sample: 62 (sample number 1), Elution: 22.015 min, Period: 1, Cycle(s): 1248 (Experiment 2)
	1	IPI00021841	APOA1 Apolipoprotein A-I	232	30759	41.2	1	1	1	434.54	1300.6	3	1300.64	-0.0427	0	55.41	37	0.00085	R	THLAPYSDELR	Q			File: Matt_20100726_ImmunoDe_2D_F2.wiff, Sample: 62 (sample number 1), Elution: 28.927 min, Period: 1, Cycle(s): 1510 (Experiment 3)
	1	IPI00021841	APOA1 Apolipoprotein A-I	232	30759	41.2	1	1	1	651.314	1300.61	2	1300.64	-0.028	0	53.56	37	0.0013	R	THLAPYSDELR	Q			File: Matt_20100726_ImmunoDe_2D_F2.wiff, Sample: 62 (sample number 1), Elution: 28.889 min, Period: 1, Cycle(s): 1510 (Experiment 2)
	1	IPI00021841	APOA1 Apolipoprotein A-I	232	30759	41.2	1	1	1	693.848	1385.68	2	1385.71	-0.0272	0	59.85	37	0.00031	K	VSFLSALEEYTK	K			File: Matt_20100726_ImmunoDe_2D_F2.wiff, Sample: 62 (sample number 1), Elution: 49.633 min, Period: 1, Cycle(s): 2100 (Experiment 2)
	1	IPI00021841	APOA1 Apolipoprotein A-I	232	30759	41.2	1	1	1	700.825	1399.64	2	1399.66	-0.0258	0	48.09	37	0.0042	R	DYVSQFEGSALGK	Q			File: Matt_20100726_ImmunoDe_2D_F2.wiff, Sample: 62 (sample number 1), Elution: 37.527 min, Period: 1, Cycle(s): 1706 (Experiment 2)
	1	IPI00021841	APOA1 Apolipoprotein A-I	232	30759	41.2	1	1	1	806.881	1611.75	2	1611.78	-0.0315	0	41.13	37	0.022	K	LLDNWDSVTSTFSK	L			File: Matt_20100726_ImmunoDe_2D_F2.wiff, Sample: 62 (sample number 1), Elution: 42.299 min, Period: 1, Cycle(s): 1808 (Experiment 2)
	Protein hits	--------------------------------------------------------
	prot_hit_num	prot_acc	prot_desc	prot_score	prot_mass	prot_cover	pep_rank	pep_isbold	pep_isunique	pep_exp_mz	pep_exp_mr	pep_exp_z	pep_calc_mr	pep_delta	pep_miss	pep_score	pep_ident	pep_expect	pep_res_before	pep_seq	pep_res_after	pep_var_mod	pep_var_mod_pos	pep_scan_title
1155	1	IPI00783987	C3 Complement C3 (Fragment)	350	188569	5.2	1	1	1	555.805	1109.6	2	1109.62	-0.0236	0	43.81	37	0.011	K	VLLDGVQNPR	A			File: Matt_20100726_ImmunoDe_2D_F5.wiff, Sample: 65 (sample number 1), Elution: 29.266 min, Period: 1, Cycle(s): 1642 (Experiment 2)
	1	IPI00783987	C3 Complement C3 (Fragment)	350	188569	5.2	1	1	1	612.789	1223.56	2	1223.59	-0.027	0	38.38	37	0.041	R	YYTYLIMNK	G	Oxidation (M)	0.000000200.0	File: Matt_20100726_ImmunoDe_2D_F5.wiff, Sample: 65 (sample number 1), Elution: 33.908 min, Period: 1, Cycle(s): 1903 (Experiment 2)
	1	IPI00783987	C3 Complement C3 (Fragment)	350	188569	5.2	1	1	1	685.856	1369.7	2	1369.72	-0.0265	0	38.85	37	0.038	K	TIYTPGSTVLYR	I			File: Matt_20100726_ImmunoDe_2D_F5.wiff, Sample: 65 (sample number 1), Elution: 34.785 min, Period: 1, Cycle(s): 1950 (Experiment 2)
	1	IPI00783987	C3 Complement C3 (Fragment)	350	188569	5.2	1	1	1	735.874	1469.73	2	1469.77	-0.0386	0	79.77	37	3.1e-06	R	IPIEDGSGEVVLSR	K			File: Matt_20100726_ImmunoDe_2D_F5.wiff, Sample: 65 (sample number 1), Elution: 33.066 min, Period: 1, Cycle(s): 1857 (Experiment 2)
	1	IPI00783987	C3 Complement C3 (Fragment)	350	188569	5.2	1	1	1	828.416	1654.82	2	1654.86	-0.0417	0	60.44	37	0.00025	R	TVMVNIENPEGIPVK	Q	Oxidation (M)	0.002000000000000.0	File: Matt_20100726_ImmunoDe_2D_F5.wiff, Sample: 65 (sample number 1), Elution: 34.749 min, Period: 1, Cycle(s): 1949 (Experiment 2)
	Protein hits	--------------------------------------------------------
	prot_hit_num	prot_acc	prot_desc	prot_score	prot_mass	prot_cover	pep_rank	pep_isbold	pep_isunique	pep_exp_mz	pep_exp_mr	pep_exp_z	pep_calc_mr	pep_delta	pep_miss	pep_score	pep_ident	pep_expect	pep_res_before	pep_seq	pep_res_after	pep_var_mod	pep_var_mod_pos	pep_scan_title
1165	1	IPI00478003	A2M Alpha-2-macroglobulin	282	164614	4.2	1	1	1	552.295	1102.58	2	1102.6	-0.0231	0	52.87	38	0.0018	R	SSGSLLNNAIK	G			File: Matt_20100726_ImmunoDe_2D_F7.wiff, Sample: 67 (sample number 1), Elution: 31.386 min, Period: 1, Cycle(s): 1748 (Experiment 2)
	1	IPI00478003	A2M Alpha-2-macroglobulin	282	164614	4.2	1	1	1	567.778	1133.54	2	1133.58	-0.0339	0	56.43	38	0.00075	R	SASNMAIVDVK	M			File: Matt_20100726_ImmunoDe_2D_F7.wiff, Sample: 67 (sample number 1), Elution: 30.418 min, Period: 1, Cycle(s): 1696 (Experiment 2)
	1	IPI00478003	A2M Alpha-2-macroglobulin	282	164614	4.2	1	1	1	575.779	1149.54	2	1149.57	-0.0255	0	79.66	37	3.2e-06	R	SASNMAIVDVK	M	Oxidation (M)	0.00002000000.0	File: Matt_20100726_ImmunoDe_2D_F7.wiff, Sample: 67 (sample number 1), Elution: 24.651 min, Period: 1, Cycle(s): 1394 (Experiment 2)
	1	IPI00478003	A2M Alpha-2-macroglobulin	282	164614	4.2	1	1	1	628.314	1254.61	2	1254.64	-0.0225	0	64.51	37	0.0001	K	AIGYLNTGYQR	Q			File: Matt_20100726_ImmunoDe_2D_F7.wiff, Sample: 67 (sample number 1), Elution: 31.35 min, Period: 1, Cycle(s): 1747 (Experiment 2)
	2	IPI00022434	ALB Putative uncharacterized protein ALB	161	73881	5.1	1	1	1	467.249	932.483	2	932.511	-0.0281	0	39.97	38	0.034	K	LCTVATLR	E			File: Matt_20100726_ImmunoDe_2D_F7.wiff, Sample: 67 (sample number 1), Elution: 28.07 min, Period: 1, Cycle(s): 1581 (Experiment 2)
	2	IPI00022434	ALB Putative uncharacterized protein ALB	161	73881	5.1	1	1	1	480.775	959.535	2	959.555	-0.0201	0	53.5	38	0.0016	K	FQNALLVR	Y			File: Matt_20100726_ImmunoDe_2D_F7.wiff, Sample: 67 (sample number 1), Elution: 33.888 min, Period: 1, Cycle(s): 1882 (Experiment 2)
	Protein hits	--------------------------------------------------------
	prot_hit_num	prot_acc	prot_desc	prot_score	prot_mass	prot_cover	pep_rank	pep_isbold	pep_isunique	pep_exp_mz	pep_exp_mr	pep_exp_z	pep_calc_mr	pep_delta	pep_miss	pep_score	pep_ident	pep_expect	pep_res_before	pep_seq	pep_res_after	pep_var_mod	pep_var_mod_pos	pep_scan_title
1167	1	IPI00431645	HP HP protein	212	31647	19.9	1	1	1	490.739	979.463	2	979.488	-0.0249	0	50.31	37	0.0025	R	VGYVSGWGR	N			File: Matt_20100726_ImmunoDe_2D_F8.wiff, Sample: 68 (sample number 1), Elution: 32.184 min, Period: 1, Cycle(s): 1793 (Experiment 2)
	1	IPI00431645	HP HP protein	212	31647	19.9	1	1	1	602.311	1202.61	2	1202.63	-0.0224	0	40.2	38	0.033	K	VTSIQDWVQK	T			File: Matt_20100726_ImmunoDe_2D_F8.wiff, Sample: 68 (sample number 1), Elution: 35.08 min, Period: 1, Cycle(s): 1952 (Experiment 2)
	1	IPI00431645	HP HP protein	212	31647	19.9	1	1	1	673.318	1344.62	2	1344.64	-0.0164	0	39.62	37	0.032	K	SCAVAEYGVYVK	V			File: Matt_20100726_ImmunoDe_2D_F8.wiff, Sample: 68 (sample number 1), Elution: 32.466 min, Period: 1, Cycle(s): 1808 (Experiment 2)
	2	IPI00022434	ALB Putative uncharacterized protein ALB	41	73881	1.3	1	1	1	480.773	959.531	2	959.555	-0.0242	0	40.99	38	0.029	K	FQNALLVR	Y			File: Matt_20100726_ImmunoDe_2D_F8.wiff, Sample: 68 (sample number 1), Elution: 33.974 min, Period: 1, Cycle(s): 1892 (Experiment 2)
	Protein hits	--------------------------------------------------------
	prot_hit_num	prot_acc	prot_desc	prot_score	prot_mass	prot_cover	pep_rank	pep_isbold	pep_isunique	pep_exp_mz	pep_exp_mr	pep_exp_z	pep_calc_mr	pep_delta	pep_miss	pep_score	pep_ident	pep_expect	pep_res_before	pep_seq	pep_res_after	pep_var_mod	pep_var_mod_pos	pep_scan_title
1173	2	IPI00431645	HP HP protein	48	31647	3.6	1	1	1	602.306	1202.6	2	1202.63	-0.0316	0	48.04	38	0.0054	K	VTSIQDWVQK	T			File: Matt_20100726_ImmunoDe_2D_F9.wiff, Sample: 69 (sample number 1), Elution: 35.119 min, Period: 1, Cycle(s): 1972 (Experiment 2)
	Protein hits	--------------------------------------------------------
	prot_hit_num	prot_acc	prot_desc	prot_score	prot_mass	prot_cover	pep_rank	pep_isbold	pep_isunique	pep_exp_mz	pep_exp_mr	pep_exp_z	pep_calc_mr	pep_delta	pep_miss	pep_score	pep_ident	pep_expect	pep_res_before	pep_seq	pep_res_after	pep_var_mod	pep_var_mod_pos	pep_scan_title
1175	1	IPI00022463	TF Serotransferrin	937	79280	42.4	1	1	1	489.734	977.454	2	977.482	-0.0282	0	57.42	37	0.00057	K	DGAGDVAFVK	H			File: Matt_20100726_ImmunoDe_2D_F10.wiff, Sample: 70 (sample number 1), Elution: 28.145 min, Period: 1, Cycle(s): 1484 (Experiment 2)
	1	IPI00022463	TF Serotransferrin	937	79280	42.4	1	1	1	598.264	1194.51	2	1194.55	-0.0311	0	49.21	37	0.0032	K	DSGFQMNQLR	G			File: Matt_20100726_ImmunoDe_2D_F10.wiff, Sample: 70 (sample number 1), Elution: 32.033 min, Period: 1, Cycle(s): 1607 (Experiment 2)
	1	IPI00022463	TF Serotransferrin	937	79280	42.4	1	1	1	606.263	1210.51	2	1210.54	-0.0294	0	71.33	36	1.7e-05	K	DSGFQMNQLR	G	Oxidation (M)	0.0000020000.0	File: Matt_20100726_ImmunoDe_2D_F10.wiff, Sample: 70 (sample number 1), Elution: 24.258 min, Period: 1, Cycle(s): 1333 (Experiment 2)
	1	IPI00022463	TF Serotransferrin	937	79280	42.4	1	1	1	606.754	1211.49	2	1211.52	-0.03	0	48.25	35	0.003	K	DSGFQMNQLR	G	Deamidated (NQ); Oxidation (M)	0.0000021000.0	File: Matt_20100726_ImmunoDe_2D_F10.wiff, Sample: 70 (sample number 1), Elution: 23.934 min, Period: 1, Cycle(s): 1318 (Experiment 2)
	1	IPI00022463	TF Serotransferrin	937	79280	42.4	1	1	1	625.296	1248.58	2	1248.6	-0.0213	0	63.92	37	0.00012	K	SASDLTWDNLK	G			File: Matt_20100726_ImmunoDe_2D_F10.wiff, Sample: 70 (sample number 1), Elution: 35.764 min, Period: 1, Cycle(s): 1761 (Experiment 2)
	1	IPI00022463	TF Serotransferrin	937	79280	42.4	1	1	1	637.319	1272.62	2	1272.65	-0.0229	0	45.24	37	0.0094	K	HSTIFENLANK	A			File: Matt_20100726_ImmunoDe_2D_F10.wiff, Sample: 70 (sample number 1), Elution: 33.347 min, Period: 1, Cycle(s): 1662 (Experiment 2)
	1	IPI00022463	TF Serotransferrin	937	79280	42.4	1	1	1	638.808	1275.6	2	1275.62	-0.0228	0	56.51	37	0.0007	K	EFQLFSSPHGK	D			File: Matt_20100726_ImmunoDe_2D_F10.wiff, Sample: 70 (sample number 1), Elution: 36.461 min, Period: 1, Cycle(s): 1785 (Experiment 2)
	1	IPI00022463	TF Serotransferrin	937	79280	42.4	1	1	1	640.769	1279.52	2	1279.55	-0.0268	0	49.34	36	0.0028	K	CDEWSVNSVGK	I			File: Matt_20100726_ImmunoDe_2D_F10.wiff, Sample: 70 (sample number 1), Elution: 30.053 min, Period: 1, Cycle(s): 1544 (Experiment 2)
	1	IPI00022463	TF Serotransferrin	937	79280	42.4	1	1	1	642.274	1282.53	2	1282.56	-0.028	0	54.58	36	0.00078	K	EGYYGYTGAFR	C			File: Matt_20100726_ImmunoDe_2D_F10.wiff, Sample: 70 (sample number 1), Elution: 34.572 min, Period: 1, Cycle(s): 1711 (Experiment 2)
	1	IPI00022463	TF Serotransferrin	937	79280	42.4	1	1	1	677.808	1353.6	2	1353.62	-0.0212	0	57.72	37	0.00046	K	DYELLCLDGTR	K			File: Matt_20100726_ImmunoDe_2D_F10.wiff, Sample: 70 (sample number 1), Elution: 38.711 min, Period: 1, Cycle(s): 1877 (Experiment 2)
	1	IPI00022463	TF Serotransferrin	937	79280	42.4	1	1	1	689.337	1376.66	2	1376.69	-0.035	1	76.75	37	6.4e-06	K	KSASDLTWDNLK	G			File: Matt_20100726_ImmunoDe_2D_F10.wiff, Sample: 70 (sample number 1), Elution: 33.971 min, Period: 1, Cycle(s): 1683 (Experiment 3)
	1	IPI00022463	TF Serotransferrin	937	79280	42.4	1	1	1	460.56	1378.66	3	1378.69	-0.0325	1	40.33	37	0.028	K	CLKDGAGDVAFVK	H			File: Matt_20100726_ImmunoDe_2D_F10.wiff, Sample: 70 (sample number 1), Elution: 29.448 min, Period: 1, Cycle(s): 1520 (Experiment 2)
	1	IPI00022463	TF Serotransferrin	937	79280	42.4	1	1	1	708.352	1414.69	2	1414.71	-0.0234	0	73.72	37	1.2e-05	K	SVIPSDGPSVACVK	K			File: Matt_20100726_ImmunoDe_2D_F10.wiff, Sample: 70 (sample number 1), Elution: 30.091 to 30.512 min, Period: 1, Cycle(s): 1544, 1550 (Experiment 3)
	1	IPI00022463	TF Serotransferrin	937	79280	42.4	1	1	1	747.848	1493.68	2	1493.72	-0.0408	0	60.51	37	0.00024	K	MYLGYEYVTAIR	N	Oxidation (M)	0.200000000000.0	File: Matt_20100726_ImmunoDe_2D_F10.wiff, Sample: 70 (sample number 1), Elution: 39.407 min, Period: 1, Cycle(s): 1905 (Experiment 2)
	1	IPI00022463	TF Serotransferrin	937	79280	42.4	1	1	1	766.338	1530.66	2	1530.68	-0.0198	0	87.82	36	4.1e-07	K	CSTSSLLEACTFR	R			File: Matt_20100726_ImmunoDe_2D_F10.wiff, Sample: 70 (sample number 1), Elution: 36.443 min, Period: 1, Cycle(s): 1784 (Experiment 3)
	1	IPI00022463	TF Serotransferrin	937	79280	42.4	1	1	1	770.336	1538.66	2	1538.7	-0.0453	0	74.75	36	7.5e-06	R	DQYELLCLDNTR	K			File: Matt_20100726_ImmunoDe_2D_F10.wiff, Sample: 70 (sample number 1), Elution: 38.109 min, Period: 1, Cycle(s): 1851 (Experiment 2)
	1	IPI00022463	TF Serotransferrin	937	79280	42.4	1	1	1	789.311	1576.61	2	1576.65	-0.0432	0	70.86	34	1.1e-05	R	FDEFFSEGCAPGSK	K			File: Matt_20100726_ImmunoDe_2D_F10.wiff, Sample: 70 (sample number 1), Elution: 36.241 min, Period: 1, Cycle(s): 1779 (Experiment 2)
	1	IPI00022463	TF Serotransferrin	937	79280	42.4	1	1	1	529.586	1585.74	3	1585.77	-0.0311	0	85.57	37	7.7e-07	R	KPVEEYANCHLAR	A			File: Matt_20100726_ImmunoDe_2D_F10.wiff, Sample: 70 (sample number 1), Elution: 23.716 min, Period: 1, Cycle(s): 1313 (Experiment 2)
	1	IPI00022463	TF Serotransferrin	937	79280	42.4	1	1	1	815.391	1628.77	2	1628.81	-0.0406	0	55.24	37	0.00086	K	EDPQTFYYAVAVVK	K			File: Matt_20100726_ImmunoDe_2D_F10.wiff, Sample: 70 (sample number 1), Elution: 41.139 min, Period: 1, Cycle(s): 1995 (Experiment 2)
	1	IPI00022463	TF Serotransferrin	937	79280	42.4	1	1	1	553.924	1658.75	3	1658.78	-0.0257	1	51.31	37	0.002	R	KCSTSSLLEACTFR	R			File: Matt_20100726_ImmunoDe_2D_F10.wiff, Sample: 70 (sample number 1), Elution: 34.683 min, Period: 1, Cycle(s): 1712 (Experiment 3)
	1	IPI00022463	TF Serotransferrin	937	79280	42.4	1	1	1	563.947	1688.82	3	1688.84	-0.0222	0	43.92	37	0.011	K	DCHLAQVPSHTVVAR	S			File: Matt_20100726_ImmunoDe_2D_F10.wiff, Sample: 70 (sample number 1), Elution: 25.99 min, Period: 1, Cycle(s): 1400 (Experiment 2)
	1	IPI00022463	TF Serotransferrin	937	79280	42.4	1	1	1	853.875	1705.74	2	1705.76	-0.0232	0	51.91	36	0.0014	K	LCMGSGLNLCEPNNK	E			File: Matt_20100726_ImmunoDe_2D_F10.wiff, Sample: 70 (sample number 1), Elution: 34.61 min, Period: 1, Cycle(s): 1711 (Experiment 3)
	1	IPI00022463	TF Serotransferrin	937	79280	42.4	1	1	1	861.872	1721.73	2	1721.75	-0.0232	0	90.77	36	1.8e-07	K	LCMGSGLNLCEPNNK	E	Oxidation (M)	0.002000000000000.0	File: Matt_20100726_ImmunoDe_2D_F10.wiff, Sample: 70 (sample number 1), Elution: 29.027 min, Period: 1, Cycle(s): 1503 (Experiment 3)
	1	IPI00022463	TF Serotransferrin	937	79280	42.4	1	1	1	863.373	1724.73	2	1724.76	-0.0285	0	87.81	36	3.5e-07	K	IECVSAETTEDCIAK	I			File: Matt_20100726_ImmunoDe_2D_F10.wiff, Sample: 70 (sample number 1), Elution: 27.962 min, Period: 1, Cycle(s): 1481 (Experiment 2)
	1	IPI00022463	TF Serotransferrin	937	79280	42.4	1	1	1	627.947	1880.82	3	1880.87	-0.0484	1	43.75	36	0.0093	K	ADRDQYELLCLDNTR	K			File: Matt_20100726_ImmunoDe_2D_F10.wiff, Sample: 70 (sample number 1), Elution: 36.516 min, Period: 1, Cycle(s): 1786 (Experiment 2)
	1	IPI00022463	TF Serotransferrin	937	79280	42.4	1	1	1	691.299	2070.88	3	2070.92	-0.0441	0	39.58	35	0.018	K	SDNCEDTPEAGYFAVAVVK	K			File: Matt_20100726_ImmunoDe_2D_F10.wiff, Sample: 70 (sample number 1), Elution: 39.206 min, Period: 1, Cycle(s): 1899 (Experiment 2)
	Protein hits	--------------------------------------------------------
	prot_hit_num	prot_acc	prot_desc	prot_score	prot_mass	prot_cover	pep_rank	pep_isbold	pep_isunique	pep_exp_mz	pep_exp_mr	pep_exp_z	pep_calc_mr	pep_delta	pep_miss	pep_score	pep_ident	pep_expect	pep_res_before	pep_seq	pep_res_after	pep_var_mod	pep_var_mod_pos	pep_scan_title
562	1	IPI00022463	TF Serotransferrin	891	79280	47.6	1	1	1	489.734	977.454	2	977.482	-0.0282	0	80.86	37	2.6e-06	K	DGAGDVAFVK	H			File: Matt_20100726_ImmunoDe_2D_F11.wiff, Sample: 71 (sample number 1), Elution: 28.294 min, Period: 1, Cycle(s): 1566 (Experiment 2)
	1	IPI00022463	TF Serotransferrin	891	79280	47.6	1	1	1	499.228	996.442	2	996.47	-0.0277	0	40.47	37	0.024	K	ASYLDCIR	A			File: Matt_20100726_ImmunoDe_2D_F11.wiff, Sample: 71 (sample number 1), Elution: 32.189 min, Period: 1, Cycle(s): 1743 (Experiment 2)
	1	IPI00022463	TF Serotransferrin	891	79280	47.6	1	1	1	563.273	1124.53	2	1124.56	-0.0337	1	44.74	37	0.0088	K	KASYLDCIR	A			File: Matt_20100726_ImmunoDe_2D_F11.wiff, Sample: 71 (sample number 1), Elution: 29.708 min, Period: 1, Cycle(s): 1627 (Experiment 2)
	1	IPI00022463	TF Serotransferrin	891	79280	47.6	1	1	1	598.26	1194.5	2	1194.55	-0.0403	0	43.79	37	0.011	K	DSGFQMNQLR	G			File: Matt_20100726_ImmunoDe_2D_F11.wiff, Sample: 71 (sample number 1), Elution: 32.081 min, Period: 1, Cycle(s): 1738 (Experiment 2)
	1	IPI00022463	TF Serotransferrin	891	79280	47.6	1	1	1	606.26	1210.51	2	1210.54	-0.034	0	70.88	36	1.8e-05	K	DSGFQMNQLR	G	Oxidation (M)	0.0000020000.0	File: Matt_20100726_ImmunoDe_2D_F11.wiff, Sample: 71 (sample number 1), Elution: 24.362 min, Period: 1, Cycle(s): 1369 (Experiment 2)
	1	IPI00022463	TF Serotransferrin	891	79280	47.6	1	1	1	625.289	1248.56	2	1248.6	-0.0354	0	56.44	37	0.00066	K	SASDLTWDNLK	G			File: Matt_20100726_ImmunoDe_2D_F11.wiff, Sample: 71 (sample number 1), Elution: 35.88 min, Period: 1, Cycle(s): 1915 (Experiment 2)
	1	IPI00022463	TF Serotransferrin	891	79280	47.6	1	1	1	637.312	1272.61	2	1272.65	-0.0371	0	50.64	37	0.0027	K	HSTIFENLANK	A			File: Matt_20100726_ImmunoDe_2D_F11.wiff, Sample: 71 (sample number 1), Elution: 33.444 min, Period: 1, Cycle(s): 1804 (Experiment 2)
	1	IPI00022463	TF Serotransferrin	891	79280	47.6	1	1	1	638.803	1275.59	2	1275.62	-0.0323	0	37.32	37	0.057	K	EFQLFSSPHGK	D			File: Matt_20100726_ImmunoDe_2D_F11.wiff, Sample: 71 (sample number 1), Elution: 36.613 min, Period: 1, Cycle(s): 1944 (Experiment 2)
	1	IPI00022463	TF Serotransferrin	891	79280	47.6	1	1	1	640.764	1279.51	2	1279.55	-0.0363	0	56.85	36	0.00047	K	CDEWSVNSVGK	I			File: Matt_20100726_ImmunoDe_2D_F11.wiff, Sample: 71 (sample number 1), Elution: 30.177 min, Period: 1, Cycle(s): 1649 (Experiment 2)
	1	IPI00022463	TF Serotransferrin	891	79280	47.6	1	1	1	642.272	1282.53	2	1282.56	-0.0327	0	48.89	36	0.0028	K	EGYYGYTGAFR	C			File: Matt_20100726_ImmunoDe_2D_F11.wiff, Sample: 71 (sample number 1), Elution: 34.597 min, Period: 1, Cycle(s): 1859 (Experiment 2)
	1	IPI00022463	TF Serotransferrin	891	79280	47.6	1	1	1	677.799	1353.58	2	1353.62	-0.0407	0	58.38	37	0.00038	K	DYELLCLDGTR	K			File: Matt_20100726_ImmunoDe_2D_F11.wiff, Sample: 71 (sample number 1), Elution: 38.778 min, Period: 1, Cycle(s): 2036 (Experiment 3)
	1	IPI00022463	TF Serotransferrin	891	79280	47.6	1	1	1	708.349	1414.68	2	1414.71	-0.0284	0	51.15	37	0.0022	K	SVIPSDGPSVACVK	K			File: Matt_20100726_ImmunoDe_2D_F11.wiff, Sample: 71 (sample number 1), Elution: 30.232 min, Period: 1, Cycle(s): 1651 (Experiment 2)
	1	IPI00022463	TF Serotransferrin	891	79280	47.6	1	1	1	739.854	1477.69	2	1477.73	-0.0341	0	67.03	37	6e-05	K	MYLGYEYVTAIR	N			File: Matt_20100726_ImmunoDe_2D_F11.wiff, Sample: 71 (sample number 1), Elution: 42.238 min, Period: 1, Cycle(s): 2198 (Experiment 2)
	1	IPI00022463	TF Serotransferrin	891	79280	47.6	1	1	1	747.851	1493.69	2	1493.72	-0.0356	0	59.44	37	0.00031	K	MYLGYEYVTAIR	N	Oxidation (M)	0.200000000000.0	File: Matt_20100726_ImmunoDe_2D_F11.wiff, Sample: 71 (sample number 1), Elution: 39.364 min, Period: 1, Cycle(s): 2058 (Experiment 4)
	1	IPI00022463	TF Serotransferrin	891	79280	47.6	1	1	1	507.901	1520.68	3	1520.73	-0.0489	1	38.89	37	0.036	R	LKCDEWSVNSVGK	I			File: Matt_20100726_ImmunoDe_2D_F11.wiff, Sample: 71 (sample number 1), Elution: 30.323 min, Period: 1, Cycle(s): 1655 (Experiment 2)
	1	IPI00022463	TF Serotransferrin	891	79280	47.6	1	1	1	766.325	1530.63	2	1530.68	-0.0458	0	93.06	36	1e-07	K	CSTSSLLEACTFR	R			File: Matt_20100726_ImmunoDe_2D_F11.wiff, Sample: 71 (sample number 1), Elution: 36.503 min, Period: 1, Cycle(s): 1941 (Experiment 2)
	1	IPI00022463	TF Serotransferrin	891	79280	47.6	1	1	1	770.344	1538.67	2	1538.7	-0.0297	0	67.14	36	4.7e-05	R	DQYELLCLDNTR	K			File: Matt_20100726_ImmunoDe_2D_F11.wiff, Sample: 71 (sample number 1), Elution: 38.173 min, Period: 1, Cycle(s): 2014 (Experiment 4)
	1	IPI00022463	TF Serotransferrin	891	79280	47.6	1	1	1	789.313	1576.61	2	1576.65	-0.0379	0	63.47	34	6.3e-05	R	FDEFFSEGCAPGSK	K			File: Matt_20100726_ImmunoDe_2D_F11.wiff, Sample: 71 (sample number 1), Elution: 36.32 min, Period: 1, Cycle(s): 1936 (Experiment 2)
	1	IPI00022463	TF Serotransferrin	891	79280	47.6	1	1	1	529.58	1585.72	3	1585.77	-0.0505	0	54.55	37	0.00095	R	KPVEEYANCHLAR	A			File: Matt_20100726_ImmunoDe_2D_F11.wiff, Sample: 71 (sample number 1), Elution: 23.922 min, Period: 1, Cycle(s): 1346 (Experiment 2)
	1	IPI00022463	TF Serotransferrin	891	79280	47.6	1	1	1	797.393	1592.77	2	1592.8	-0.0317	0	40.75	37	0.025	R	TAGWNIPMGLLYNK	I	Oxidation (M)	0.00000002000000.0	File: Matt_20100726_ImmunoDe_2D_F11.wiff, Sample: 71 (sample number 1), Elution: 42.744 min, Period: 1, Cycle(s): 2225 (Experiment 2)
	1	IPI00022463	TF Serotransferrin	891	79280	47.6	1	1	1	815.391	1628.77	2	1628.81	-0.0406	0	45.79	37	0.0076	K	EDPQTFYYAVAVVK	K			File: Matt_20100726_ImmunoDe_2D_F11.wiff, Sample: 71 (sample number 1), Elution: 41.05 min, Period: 1, Cycle(s): 2140 (Experiment 2)
	1	IPI00022463	TF Serotransferrin	891	79280	47.6	1	1	1	563.938	1688.79	3	1688.84	-0.0489	0	54.52	37	0.00098	K	DCHLAQVPSHTVVAR	S			File: Matt_20100726_ImmunoDe_2D_F11.wiff, Sample: 71 (sample number 1), Elution: 26.188 min, Period: 1, Cycle(s): 1467 (Experiment 2)
	1	IPI00022463	TF Serotransferrin	891	79280	47.6	1	1	1	853.872	1705.73	2	1705.76	-0.0287	0	67.3	36	4.1e-05	K	LCMGSGLNLCEPNNK	E			File: Matt_20100726_ImmunoDe_2D_F11.wiff, Sample: 71 (sample number 1), Elution: 34.56 min, Period: 1, Cycle(s): 1858 (Experiment 2)
	1	IPI00022463	TF Serotransferrin	891	79280	47.6	1	1	1	861.87	1721.72	2	1721.75	-0.0287	0	69.09	36	2.6e-05	K	LCMGSGLNLCEPNNK	E	Oxidation (M)	0.002000000000000.0	File: Matt_20100726_ImmunoDe_2D_F11.wiff, Sample: 71 (sample number 1), Elution: 29.185 min, Period: 1, Cycle(s): 1601 (Experiment 2)
	1	IPI00022463	TF Serotransferrin	891	79280	47.6	1	1	1	862.36	1722.7	2	1722.74	-0.0329	0	38.8	35	0.022	K	LCMGSGLNLCEPNNK	E	Deamidated (NQ); Oxidation (M)	0.002000010000000.0	File: Matt_20100726_ImmunoDe_2D_F11.wiff, Sample: 71 (sample number 1), Elution: 29.764 min, Period: 1, Cycle(s): 1627 (Experiment 4)
	1	IPI00022463	TF Serotransferrin	891	79280	47.6	1	1	1	863.367	1724.72	2	1724.76	-0.0396	0	55.37	35	0.00057	K	IECVSAETTEDCIAK	I			File: Matt_20100726_ImmunoDe_2D_F11.wiff, Sample: 71 (sample number 1), Elution: 28.094 min, Period: 1, Cycle(s): 1562 (Experiment 2)
	1	IPI00022463	TF Serotransferrin	891	79280	47.6	1	1	1	627.95	1880.83	3	1880.87	-0.0413	1	55.37	36	0.00065	K	ADRDQYELLCLDNTR	K			File: Matt_20100726_ImmunoDe_2D_F11.wiff, Sample: 71 (sample number 1), Elution: 36.54 min, Period: 1, Cycle(s): 1942 (Experiment 2)
	1	IPI00022463	TF Serotransferrin	891	79280	47.6	1	1	1	651.639	1951.9	3	1951.93	-0.035	1	47.98	36	0.0037	K	NLNEKDYELLCLDGTR	K			File: Matt_20100726_ImmunoDe_2D_F11.wiff, Sample: 71 (sample number 1), Elution: 38.117 min, Period: 1, Cycle(s): 2014 (Experiment 2)
	1	IPI00022463	TF Serotransferrin	891	79280	47.6	1	1	1	691.299	2070.88	3	2070.92	-0.0441	0	54.1	35	0.00065	K	SDNCEDTPEAGYFAVAVVK	K			File: Matt_20100726_ImmunoDe_2D_F11.wiff, Sample: 71 (sample number 1), Elution: 39.235 min, Period: 1, Cycle(s): 2057 (Experiment 2)
	Protein hits	--------------------------------------------------------
	prot_hit_num	prot_acc	prot_desc	prot_score	prot_mass	prot_cover	pep_rank	pep_isbold	pep_isunique	pep_exp_mz	pep_exp_mr	pep_exp_z	pep_calc_mr	pep_delta	pep_miss	pep_score	pep_ident	pep_expect	pep_res_before	pep_seq	pep_res_after	pep_var_mod	pep_var_mod_pos	pep_scan_title
1204	1	IPI00384397	- Myosin-reactive immunoglobulin light chain variable region (Fragment)	45	12881	11.4	1	1	1	652.3	1302.59	2	1302.61	-0.0241	0	44.92	37	0.0095	R	FSGSGSGTDFTLK	I			File: Matt_20100726_ImmunoDe_2D_F12.wiff, Sample: 72 (sample number 1), Elution: 32.01 min, Period: 1, Cycle(s): 1796 (Experiment 2)
	Protein hits	--------------------------------------------------------
	prot_hit_num	prot_acc	prot_desc	prot_score	prot_mass	prot_cover	pep_rank	pep_isbold	pep_isunique	pep_exp_mz	pep_exp_mr	pep_exp_z	pep_calc_mr	pep_delta	pep_miss	pep_score	pep_ident	pep_expect	pep_res_before	pep_seq	pep_res_after	pep_var_mod	pep_var_mod_pos	pep_scan_title
1488	1	IPI00783987	C3 Complement C3 (Fragment)	549	188569	17.9	1	1	1	436.253	870.492	2	870.517	-0.0251	0	53.51	37	0.0012	R	QGALELIK	K			File: Matt_20100726_ImmunoDe_2D_G12.wiff, Sample: 84 (sample number 1), Elution: 33.686 min, Period: 1, Cycle(s): 1850 (Experiment 2)
	1	IPI00783987	C3 Complement C3 (Fragment)	549	188569	17.9	1	1	1	501.764	1001.51	2	1001.54	-0.0266	0	69.63	38	3.9e-05	K	TGLQEVEVK	A			File: Matt_20100726_ImmunoDe_2D_G12.wiff, Sample: 84 (sample number 1), Elution: 26.97 min, Period: 1, Cycle(s): 1517 (Experiment 2)
	1	IPI00783987	C3 Complement C3 (Fragment)	549	188569	17.9	1	1	1	512.75	1023.49	2	1023.51	-0.0208	0	38.44	37	0.039	R	FISLGEACK	K			File: Matt_20100726_ImmunoDe_2D_G12.wiff, Sample: 84 (sample number 1), Elution: 32.037 min, Period: 1, Cycle(s): 1769 (Experiment 2)
	1	IPI00783987	C3 Complement C3 (Fragment)	549	188569	17.9	1	1	1	542.271	1082.53	2	1082.55	-0.0226	0	49.9	37	0.0028	K	GYTQQLAFR	Q			File: Matt_20100726_ImmunoDe_2D_G12.wiff, Sample: 84 (sample number 1), Elution: 32.091 min, Period: 1, Cycle(s): 1771 (Experiment 2)
	1	IPI00783987	C3 Complement C3 (Fragment)	549	188569	17.9	1	1	1	546.806	1091.6	2	1091.62	-0.0257	0	46.96	38	0.0065	R	NTLIIYLDK	V			File: Matt_20100726_ImmunoDe_2D_G12.wiff, Sample: 84 (sample number 1), Elution: 39.418 min, Period: 1, Cycle(s): 2161 (Experiment 2)
	1	IPI00783987	C3 Complement C3 (Fragment)	549	188569	17.9	1	1	1	576.794	1151.57	2	1151.6	-0.0233	0	61.11	37	0.00022	R	QPSSAFAAFVK	R			File: Matt_20100726_ImmunoDe_2D_G12.wiff, Sample: 84 (sample number 1), Elution: 38.497 min, Period: 1, Cycle(s): 2113 (Experiment 2)
	1	IPI00783987	C3 Complement C3 (Fragment)	549	188569	17.9	1	1	1	595.798	1189.58	2	1189.61	-0.0325	0	48.15	38	0.0049	K	DFDFVPPVVR	W			File: Matt_20100726_ImmunoDe_2D_G12.wiff, Sample: 84 (sample number 1), Elution: 42.797 min, Period: 1, Cycle(s): 2346 (Experiment 2)
	1	IPI00783987	C3 Complement C3 (Fragment)	549	188569	17.9	1	1	1	606.323	1210.63	2	1210.65	-0.0152	1	45.52	37	0.0078	K	KGYTQQLAFR	Q			File: Matt_20100726_ImmunoDe_2D_G12.wiff, Sample: 84 (sample number 1), Elution: 30.149 min, Period: 1, Cycle(s): 1669 (Experiment 2)
	1	IPI00783987	C3 Complement C3 (Fragment)	549	188569	17.9	1	1	1	633.805	1265.6	2	1265.61	-0.0153	0	52.35	37	0.0016	K	NTMILEICTR	Y	Oxidation (M)	0.0020000000.0	File: Matt_20100726_ImmunoDe_2D_G12.wiff, Sample: 84 (sample number 1), Elution: 33.114 min, Period: 1, Cycle(s): 1823 (Experiment 2)
	1	IPI00783987	C3 Complement C3 (Fragment)	549	188569	17.9	1	1	1	641.289	1280.56	2	1280.59	-0.0255	0	63.64	37	0.00012	K	ENEGFTVTAEGK	G			File: Matt_20100726_ImmunoDe_2D_G12.wiff, Sample: 84 (sample number 1), Elution: 26.707 min, Period: 1, Cycle(s): 1503 (Experiment 2)
	1	IPI00783987	C3 Complement C3 (Fragment)	549	188569	17.9	1	1	1	649.765	1297.51	2	1297.54	-0.0284	0	37.4	35	0.034	R	CAEENCFIQK	S			File: Matt_20100726_ImmunoDe_2D_G12.wiff, Sample: 84 (sample number 1), Elution: 26.303 min, Period: 1, Cycle(s): 1481 (Experiment 2)
	1	IPI00783987	C3 Complement C3 (Fragment)	549	188569	17.9	1	1	1	650.78	1299.55	2	1299.58	-0.0341	0	62.64	36	0.00013	K	ACEPGVDYVYK	T			File: Matt_20100726_ImmunoDe_2D_G12.wiff, Sample: 84 (sample number 1), Elution: 29.706 min, Period: 1, Cycle(s): 1650 (Experiment 2)
	1	IPI00783987	C3 Complement C3 (Fragment)	549	188569	17.9	1	1	1	491.241	1470.7	3	1470.74	-0.0349	0	46.37	37	0.007	K	AAVYHHFISDGVR	K			File: Matt_20100726_ImmunoDe_2D_G12.wiff, Sample: 84 (sample number 1), Elution: 28.827 min, Period: 1, Cycle(s): 1603 (Experiment 3)
	1	IPI00783987	C3 Complement C3 (Fragment)	549	188569	17.9	1	1	1	497.916	1490.73	3	1490.76	-0.0288	0	39.38	37	0.035	K	GQGTLSVVTMYHAK	A			File: Matt_20100726_ImmunoDe_2D_G12.wiff, Sample: 84 (sample number 1), Elution: 33.436 min, Period: 1, Cycle(s): 1838 (Experiment 2)
	1	IPI00783987	C3 Complement C3 (Fragment)	549	188569	17.9	1	1	1	829.366	1656.72	2	1656.76	-0.0384	0	53.82	36	0.00097	K	AGDFLEANYMNLQR	S	Oxidation (M)	0.00000000020000.0	File: Matt_20100726_ImmunoDe_2D_G12.wiff, Sample: 84 (sample number 1), Elution: 37.037 min, Period: 1, Cycle(s): 2033 (Experiment 2)
	1	IPI00783987	C3 Complement C3 (Fragment)	549	188569	17.9	1	1	1	834.357	1666.7	2	1666.73	-0.0302	0	70.78	36	1.7e-05	K	VYAYYNLEESCTR	F			File: Matt_20100726_ImmunoDe_2D_G12.wiff, Sample: 84 (sample number 1), Elution: 33.933 min, Period: 1, Cycle(s): 1861 (Experiment 2)
	1	IPI00783987	C3 Complement C3 (Fragment)	549	188569	17.9	1	1	1	895.421	1788.83	2	1788.86	-0.0285	0	65.8	37	6.9e-05	K	DICEEQVNSLPGSITK	A			File: Matt_20100726_ImmunoDe_2D_G12.wiff, Sample: 84 (sample number 1), Elution: 33.151 min, Period: 1, Cycle(s): 1824 (Experiment 2)
	1	IPI00783987	C3 Complement C3 (Fragment)	549	188569	17.9	1	1	1	619.279	1854.82	3	1854.85	-0.0316	1	47.02	36	0.0044	R	SEETKENEGFTVTAEGK	G			File: Matt_20100726_ImmunoDe_2D_G12.wiff, Sample: 84 (sample number 1), Elution: 25.847 min, Period: 1, Cycle(s): 1457 (Experiment 2)
	2	IPI00216773	ALB ALB protein	60	46442	6.6	1	1	0	467.251	932.487	2	932.511	-0.0241	0	38.79	38	0.045	K	LCTVATLR	E			File: Matt_20100726_ImmunoDe_2D_G12.wiff, Sample: 84 (sample number 1), Elution: 27.918 min, Period: 1, Cycle(s): 1567 (Experiment 2)
	2	IPI00216773	ALB ALB protein	60	46442	6.6	1	1	0	480.771	959.527	2	959.555	-0.0283	0	45.13	38	0.011	K	FQNALLVR	Y			File: Matt_20100726_ImmunoDe_2D_G12.wiff, Sample: 84 (sample number 1), Elution: 33.862 min, Period: 1, Cycle(s): 1858 (Experiment 2)
	Protein hits	--------------------------------------------------------
	prot_hit_num	prot_acc	prot_desc	prot_score	prot_mass	prot_cover	pep_rank	pep_isbold	pep_isunique	pep_exp_mz	pep_exp_mr	pep_exp_z	pep_calc_mr	pep_delta	pep_miss	pep_score	pep_ident	pep_expect	pep_res_before	pep_seq	pep_res_after	pep_var_mod	pep_var_mod_pos	pep_scan_title
1515	1	IPI00745872	ALB Isoform 1 of Serum albumin	932	71317	54.4	1	1	0	440.717	879.419	2	879.434	-0.0146	0	50.73	38	0.0027	K	AEFAEVSK	L			File: Matt_20100726_ImmunoDe_2D_H1.wiff, Sample: 85 (sample number 1), Elution: 23.107 min, Period: 1, Cycle(s): 1273 (Experiment 2)
	1	IPI00745872	ALB Isoform 1 of Serum albumin	932	71317	54.4	1	1	0	480.777	959.539	2	959.555	-0.016	0	51.52	38	0.0025	K	FQNALLVR	Y			File: Matt_20100726_ImmunoDe_2D_H1.wiff, Sample: 85 (sample number 1), Elution: 33.35 min, Period: 1, Cycle(s): 1689 (Experiment 2) (Charge not auto determined)
	1	IPI00745872	ALB Isoform 1 of Serum albumin	932	71317	54.4	1	1	0	492.74	983.466	2	983.481	-0.0151	0	41.69	37	0.017	K	TYETTLEK	C			File: Matt_20100726_ImmunoDe_2D_H1.wiff, Sample: 85 (sample number 1), Elution: 22.729 min, Period: 1, Cycle(s): 1260 (Experiment 2)
	1	IPI00745872	ALB Isoform 1 of Serum albumin	932	71317	54.4	1	1	0	500.792	999.569	2	999.596	-0.0271	0	66.12	37	7.5e-05	K	QTALVELVK	H			File: Matt_20100726_ImmunoDe_2D_H1.wiff, Sample: 85 (sample number 1), Elution: 34.982 min, Period: 1, Cycle(s): 1753 (Experiment 2)
	1	IPI00745872	ALB Isoform 1 of Serum albumin	932	71317	54.4	1	1	0	509.26	1016.51	2	1016.53	-0.0237	0	62.28	38	0.00022	K	SLHTLFGDK	L			File: Matt_20100726_ImmunoDe_2D_H1.wiff, Sample: 85 (sample number 1), Elution: 33.057 min, Period: 1, Cycle(s): 1685 (Experiment 2)
	1	IPI00745872	ALB Isoform 1 of Serum albumin	932	71317	54.4	1	1	0	537.765	1073.51	2	1073.54	-0.0206	1	47.06	38	0.0069	K	LDELRDEGK	A			File: Matt_20100726_ImmunoDe_2D_H1.wiff, Sample: 85 (sample number 1), Elution: 19.981 min, Period: 1, Cycle(s): 1124 (Experiment 2)
	1	IPI00745872	ALB Isoform 1 of Serum albumin	932	71317	54.4	1	1	0	564.84	1127.67	2	1127.69	-0.0258	1	64.11	37	0.0001	K	KQTALVELVK	H			File: Matt_20100726_ImmunoDe_2D_H1.wiff, Sample: 85 (sample number 1), Elution: 32.213 min, Period: 1, Cycle(s): 1662 (Experiment 2)
	1	IPI00745872	ALB Isoform 1 of Serum albumin	932	71317	54.4	1	1	0	569.745	1137.48	2	1137.49	-0.0152	0	77.28	37	5e-06	K	CCTESLVNR	R			File: Matt_20100726_ImmunoDe_2D_H1.wiff, Sample: 85 (sample number 1), Elution: 22.266 min, Period: 1, Cycle(s): 1243 (Experiment 2)
	1	IPI00745872	ALB Isoform 1 of Serum albumin	932	71317	54.4	1	1	0	575.298	1148.58	2	1148.61	-0.0257	0	66.19	38	7.9e-05	K	LVNEVTEFAK	T			File: Matt_20100726_ImmunoDe_2D_H1.wiff, Sample: 85 (sample number 1), Elution: 32.525 min, Period: 1, Cycle(s): 1672 (Experiment 2)
	1	IPI00745872	ALB Isoform 1 of Serum albumin	932	71317	54.4	1	1	0	575.791	1149.57	2	1149.59	-0.0248	0	61.82	37	0.0002	K	LVNEVTEFAK	T	Deamidated (NQ)	0.0010000000.0	File: Matt_20100726_ImmunoDe_2D_H1.wiff, Sample: 85 (sample number 1), Elution: 31.443 min, Period: 1, Cycle(s): 1636 (Experiment 2)
	1	IPI00745872	ALB Isoform 1 of Serum albumin	932	71317	54.4	1	1	0	656.359	1310.7	2	1310.73	-0.0309	0	60.8	37	0.00023	R	HPDYSVVLLLR	L			File: Matt_20100726_ImmunoDe_2D_H1.wiff, Sample: 85 (sample number 1), Elution: 42.486 min, Period: 1, Cycle(s): 2085 (Experiment 2)
	1	IPI00745872	ALB Isoform 1 of Serum albumin	932	71317	54.4	1	1	0	671.806	1341.6	2	1341.63	-0.0295	0	51.39	37	0.0019	K	AVMDDFAAFVEK	C			File: Matt_20100726_ImmunoDe_2D_H1.wiff, Sample: 85 (sample number 1), Elution: 43.855 min, Period: 1, Cycle(s): 2159 (Experiment 2)
	1	IPI00745872	ALB Isoform 1 of Serum albumin	932	71317	54.4	1	1	0	679.801	1357.59	2	1357.62	-0.0345	0	80.02	37	2.8e-06	K	AVMDDFAAFVEK	C	Oxidation (M)	0.002000000000.0	File: Matt_20100726_ImmunoDe_2D_H1.wiff, Sample: 85 (sample number 1), Elution: 39.382 min, Period: 1, Cycle(s): 1942 (Experiment 2)
	1	IPI00745872	ALB Isoform 1 of Serum albumin	932	71317	54.4	1	1	0	679.806	1357.6	2	1357.62	-0.0247	0	72.86	37	1.5e-05	K	AVMDDFAAFVEK	C	Oxidation (M)	0.002000000000.0	File: Matt_20100726_ImmunoDe_2D_H1.wiff, Sample: 85 (sample number 1), Elution: 37.933 min, Period: 1, Cycle(s): 1876 (Experiment 2)
	1	IPI00745872	ALB Isoform 1 of Serum albumin	932	71317	54.4	1	1	0	686.271	1370.53	2	1370.56	-0.0319	0	45.73	34	0.0039	K	AAFTECCQAADK	A			File: Matt_20100726_ImmunoDe_2D_H1.wiff, Sample: 85 (sample number 1), Elution: 21.824 min, Period: 1, Cycle(s): 1222 (Experiment 2)
	1	IPI00745872	ALB Isoform 1 of Serum albumin	932	71317	54.4	1	1	0	717.761	1433.51	2	1433.53	-0.0193	0	60.71	32	6.7e-05	R	ETYGEMADCCAK	Q			File: Matt_20100726_ImmunoDe_2D_H1.wiff, Sample: 85 (sample number 1), Elution: 24.578 min, Period: 1, Cycle(s): 1342 (Experiment 2)
	1	IPI00745872	ALB Isoform 1 of Serum albumin	932	71317	54.4	1	1	0	722.308	1442.6	2	1442.63	-0.0328	0	66.51	36	4.8e-05	K	YICENQDSISSK	L			File: Matt_20100726_ImmunoDe_2D_H1.wiff, Sample: 85 (sample number 1), Elution: 21.228 min, Period: 1, Cycle(s): 1190 (Experiment 2)
	1	IPI00745872	ALB Isoform 1 of Serum albumin	932	71317	54.4	1	1	0	725.754	1449.49	2	1449.52	-0.0285	0	52.98	29	0.00025	R	ETYGEMADCCAK	Q	Oxidation (M)	0.000002000000.0	File: Matt_20100726_ImmunoDe_2D_H1.wiff, Sample: 85 (sample number 1), Elution: 18.927 min, Period: 1, Cycle(s): 1069 (Experiment 3)
	1	IPI00745872	ALB Isoform 1 of Serum albumin	932	71317	54.4	1	1	0	489.942	1466.8	3	1466.84	-0.0329	1	47.92	36	0.004	R	RHPDYSVVLLLR	L			File: Matt_20100726_ImmunoDe_2D_H1.wiff, Sample: 85 (sample number 1), Elution: 40.519 min, Period: 1, Cycle(s): 1991 (Experiment 2)
	1	IPI00745872	ALB Isoform 1 of Serum albumin	932	71317	54.4	1	1	0	749.774	1497.53	2	1497.57	-0.0369	0	106.91	32	1.6e-09	K	TCVADESAENCDK	S			File: Matt_20100726_ImmunoDe_2D_H1.wiff, Sample: 85 (sample number 1), Elution: 18.046 min, Period: 1, Cycle(s): 1026 (Experiment 2)
	1	IPI00745872	ALB Isoform 1 of Serum albumin	932	71317	54.4	1	1	1	500.536	1498.59	3	1498.62	-0.0381	1	58.24	34	0.00022	K	ADDKETCFAEEGK	K			File: Matt_20100726_ImmunoDe_2D_H1.wiff, Sample: 85 (sample number 1), Elution: 21.068 min, Period: 1, Cycle(s): 1183 (Experiment 2)
	1	IPI00745872	ALB Isoform 1 of Serum albumin	932	71317	54.4	1	1	0	756.414	1510.81	2	1510.84	-0.0229	0	47.51	36	0.0044	K	VPQVSTPTLVEVSR	N			File: Matt_20100726_ImmunoDe_2D_H1.wiff, Sample: 85 (sample number 1), Elution: 34.028 min, Period: 1, Cycle(s): 1713 (Experiment 2)
	1	IPI00745872	ALB Isoform 1 of Serum albumin	932	71317	54.4	1	1	0	518.194	1551.56	3	1551.59	-0.0313	0	40.65	32	0.007	K	CCAAADPHECYAK	V			File: Matt_20100726_ImmunoDe_2D_H1.wiff, Sample: 85 (sample number 1), Elution: 18.713 min, Period: 1, Cycle(s): 1061 (Experiment 2)
	1	IPI00745872	ALB Isoform 1 of Serum albumin	932	71317	54.4	1	1	0	547.306	1638.9	3	1638.93	-0.0354	1	58.68	36	0.00029	K	KVPQVSTPTLVEVSR	N			File: Matt_20100726_ImmunoDe_2D_H1.wiff, Sample: 85 (sample number 1), Elution: 32.911 min, Period: 1, Cycle(s): 1681 (Experiment 4)
	1	IPI00745872	ALB Isoform 1 of Serum albumin	932	71317	54.4	1	1	0	829.366	1656.72	2	1656.75	-0.0272	0	89.96	36	2.4e-07	K	QNCELFEQLGEYK	F			File: Matt_20100726_ImmunoDe_2D_H1.wiff, Sample: 85 (sample number 1), Elution: 39.748 min, Period: 1, Cycle(s): 1958 (Experiment 2)
	1	IPI00745872	ALB Isoform 1 of Serum albumin	932	71317	54.4	1	1	0	637.636	1909.89	3	1909.92	-0.038	0	44.71	36	0.0084	R	RPCFSALEVDETYVPK	E			File: Matt_20100726_ImmunoDe_2D_H1.wiff, Sample: 85 (sample number 1), Elution: 37.603 min, Period: 1, Cycle(s): 1870 (Experiment 2)
	1	IPI00745872	ALB Isoform 1 of Serum albumin	932	71317	54.4	1	1	0	682.355	2044.04	3	2044.09	-0.0445	0	39.2	36	0.028	K	VFDEFKPLVEEPQNLIK	Q			File: Matt_20100726_ImmunoDe_2D_H1.wiff, Sample: 85 (sample number 1), Elution: 43.602 min, Period: 1, Cycle(s): 2146 (Experiment 2)
	1	IPI00745872	ALB Isoform 1 of Serum albumin	932	71317	54.4	1	1	0	696.274	2085.8	3	2085.83	-0.0291	0	54.52	31	0.00024	K	VHTECCHGDLLECADDR	A			File: Matt_20100726_ImmunoDe_2D_H1.wiff, Sample: 85 (sample number 1), Elution: 27.553 min, Period: 1, Cycle(s): 1478 (Experiment 2)
	1	IPI00745872	ALB Isoform 1 of Serum albumin	932	71317	54.4	1	1	0	667.302	2665.18	4	2665.25	-0.072	0	48.05	34	0.0023	R	LVRPEVDVMCTAFHDNEETFLK	K	Oxidation (M)	0.0000000020000000000000.0	File: Matt_20100726_ImmunoDe_2D_H1.wiff, Sample: 85 (sample number 1), Elution: 37.64 min, Period: 1, Cycle(s): 1871 (Experiment 2)
	2	IPI00022434	ALB Putative uncharacterized protein ALB	905	73881	51	1	0	0	440.717	879.419	2	879.434	-0.0146	0	50.73	38	0.0027	K	AEFAEVSK	L			File: Matt_20100726_ImmunoDe_2D_H1.wiff, Sample: 85 (sample number 1), Elution: 23.107 min, Period: 1, Cycle(s): 1273 (Experiment 2)
	2	IPI00022434	ALB Putative uncharacterized protein ALB	905	73881	51	1	0	0	480.777	959.539	2	959.555	-0.016	0	51.52	38	0.0025	K	FQNALLVR	Y			File: Matt_20100726_ImmunoDe_2D_H1.wiff, Sample: 85 (sample number 1), Elution: 33.35 min, Period: 1, Cycle(s): 1689 (Experiment 2) (Charge not auto determined)
	2	IPI00022434	ALB Putative uncharacterized protein ALB	905	73881	51	1	0	0	492.74	983.466	2	983.481	-0.0151	0	41.69	37	0.017	K	TYETTLEK	C			File: Matt_20100726_ImmunoDe_2D_H1.wiff, Sample: 85 (sample number 1), Elution: 22.729 min, Period: 1, Cycle(s): 1260 (Experiment 2)
	2	IPI00022434	ALB Putative uncharacterized protein ALB	905	73881	51	1	0	0	500.792	999.569	2	999.596	-0.0271	0	66.12	37	7.5e-05	K	QTALVELVK	H			File: Matt_20100726_ImmunoDe_2D_H1.wiff, Sample: 85 (sample number 1), Elution: 34.982 min, Period: 1, Cycle(s): 1753 (Experiment 2)
	2	IPI00022434	ALB Putative uncharacterized protein ALB	905	73881	51	1	0	0	509.26	1016.51	2	1016.53	-0.0237	0	62.28	38	0.00022	K	SLHTLFGDK	L			File: Matt_20100726_ImmunoDe_2D_H1.wiff, Sample: 85 (sample number 1), Elution: 33.057 min, Period: 1, Cycle(s): 1685 (Experiment 2)
	2	IPI00022434	ALB Putative uncharacterized protein ALB	905	73881	51	1	0	0	537.765	1073.51	2	1073.54	-0.0206	1	47.06	38	0.0069	K	LDELRDEGK	A			File: Matt_20100726_ImmunoDe_2D_H1.wiff, Sample: 85 (sample number 1), Elution: 19.981 min, Period: 1, Cycle(s): 1124 (Experiment 2)
	2	IPI00022434	ALB Putative uncharacterized protein ALB	905	73881	51	1	0	0	564.84	1127.67	2	1127.69	-0.0258	1	64.11	37	0.0001	K	KQTALVELVK	H			File: Matt_20100726_ImmunoDe_2D_H1.wiff, Sample: 85 (sample number 1), Elution: 32.213 min, Period: 1, Cycle(s): 1662 (Experiment 2)
	2	IPI00022434	ALB Putative uncharacterized protein ALB	905	73881	51	1	0	0	569.745	1137.48	2	1137.49	-0.0152	0	77.28	37	5e-06	K	CCTESLVNR	R			File: Matt_20100726_ImmunoDe_2D_H1.wiff, Sample: 85 (sample number 1), Elution: 22.266 min, Period: 1, Cycle(s): 1243 (Experiment 2)
	2	IPI00022434	ALB Putative uncharacterized protein ALB	905	73881	51	1	0	0	575.298	1148.58	2	1148.61	-0.0257	0	66.19	38	7.9e-05	K	LVNEVTEFAK	T			File: Matt_20100726_ImmunoDe_2D_H1.wiff, Sample: 85 (sample number 1), Elution: 32.525 min, Period: 1, Cycle(s): 1672 (Experiment 2)
	2	IPI00022434	ALB Putative uncharacterized protein ALB	905	73881	51	1	0	0	575.791	1149.57	2	1149.59	-0.0248	0	61.82	37	0.0002	K	LVNEVTEFAK	T	Deamidated (NQ)	0.0010000000.0	File: Matt_20100726_ImmunoDe_2D_H1.wiff, Sample: 85 (sample number 1), Elution: 31.443 min, Period: 1, Cycle(s): 1636 (Experiment 2)
	2	IPI00022434	ALB Putative uncharacterized protein ALB	905	73881	51	1	0	0	656.359	1310.7	2	1310.73	-0.0309	0	60.8	37	0.00023	R	HPDYSVVLLLR	L			File: Matt_20100726_ImmunoDe_2D_H1.wiff, Sample: 85 (sample number 1), Elution: 42.486 min, Period: 1, Cycle(s): 2085 (Experiment 2)
	2	IPI00022434	ALB Putative uncharacterized protein ALB	905	73881	51	1	0	0	671.806	1341.6	2	1341.63	-0.0295	0	51.39	37	0.0019	K	AVMDDFAAFVEK	C			File: Matt_20100726_ImmunoDe_2D_H1.wiff, Sample: 85 (sample number 1), Elution: 43.855 min, Period: 1, Cycle(s): 2159 (Experiment 2)
	2	IPI00022434	ALB Putative uncharacterized protein ALB	905	73881	51	1	0	0	679.801	1357.59	2	1357.62	-0.0345	0	80.02	37	2.8e-06	K	AVMDDFAAFVEK	C	Oxidation (M)	0.002000000000.0	File: Matt_20100726_ImmunoDe_2D_H1.wiff, Sample: 85 (sample number 1), Elution: 39.382 min, Period: 1, Cycle(s): 1942 (Experiment 2)
	2	IPI00022434	ALB Putative uncharacterized protein ALB	905	73881	51	1	0	0	679.806	1357.6	2	1357.62	-0.0247	0	72.86	37	1.5e-05	K	AVMDDFAAFVEK	C	Oxidation (M)	0.002000000000.0	File: Matt_20100726_ImmunoDe_2D_H1.wiff, Sample: 85 (sample number 1), Elution: 37.933 min, Period: 1, Cycle(s): 1876 (Experiment 2)
	2	IPI00022434	ALB Putative uncharacterized protein ALB	905	73881	51	1	0	0	686.271	1370.53	2	1370.56	-0.0319	0	45.73	34	0.0039	K	AAFTECCQAADK	A			File: Matt_20100726_ImmunoDe_2D_H1.wiff, Sample: 85 (sample number 1), Elution: 21.824 min, Period: 1, Cycle(s): 1222 (Experiment 2)
	2	IPI00022434	ALB Putative uncharacterized protein ALB	905	73881	51	1	0	0	717.761	1433.51	2	1433.53	-0.0193	0	60.71	32	6.7e-05	R	ETYGEMADCCAK	Q			File: Matt_20100726_ImmunoDe_2D_H1.wiff, Sample: 85 (sample number 1), Elution: 24.578 min, Period: 1, Cycle(s): 1342 (Experiment 2)
	2	IPI00022434	ALB Putative uncharacterized protein ALB	905	73881	51	1	0	0	722.308	1442.6	2	1442.63	-0.0328	0	66.51	36	4.8e-05	K	YICENQDSISSK	L			File: Matt_20100726_ImmunoDe_2D_H1.wiff, Sample: 85 (sample number 1), Elution: 21.228 min, Period: 1, Cycle(s): 1190 (Experiment 2)
	2	IPI00022434	ALB Putative uncharacterized protein ALB	905	73881	51	1	0	0	725.754	1449.49	2	1449.52	-0.0285	0	52.98	29	0.00025	R	ETYGEMADCCAK	Q	Oxidation (M)	0.000002000000.0	File: Matt_20100726_ImmunoDe_2D_H1.wiff, Sample: 85 (sample number 1), Elution: 18.927 min, Period: 1, Cycle(s): 1069 (Experiment 3)
	2	IPI00022434	ALB Putative uncharacterized protein ALB	905	73881	51	1	0	0	489.942	1466.8	3	1466.84	-0.0329	1	47.92	36	0.004	R	RHPDYSVVLLLR	L			File: Matt_20100726_ImmunoDe_2D_H1.wiff, Sample: 85 (sample number 1), Elution: 40.519 min, Period: 1, Cycle(s): 1991 (Experiment 2)
	2	IPI00022434	ALB Putative uncharacterized protein ALB	905	73881	51	1	0	0	749.774	1497.53	2	1497.57	-0.0369	0	106.91	32	1.6e-09	K	TCVADESAENCDK	S			File: Matt_20100726_ImmunoDe_2D_H1.wiff, Sample: 85 (sample number 1), Elution: 18.046 min, Period: 1, Cycle(s): 1026 (Experiment 2)
	2	IPI00022434	ALB Putative uncharacterized protein ALB	905	73881	51	1	0	0	756.414	1510.81	2	1510.84	-0.0229	0	47.51	36	0.0044	K	VPQVSTPTLVEVSR	N			File: Matt_20100726_ImmunoDe_2D_H1.wiff, Sample: 85 (sample number 1), Elution: 34.028 min, Period: 1, Cycle(s): 1713 (Experiment 2)
	2	IPI00022434	ALB Putative uncharacterized protein ALB	905	73881	51	1	0	0	518.194	1551.56	3	1551.59	-0.0313	0	40.65	32	0.007	K	CCAAADPHECYAK	V			File: Matt_20100726_ImmunoDe_2D_H1.wiff, Sample: 85 (sample number 1), Elution: 18.713 min, Period: 1, Cycle(s): 1061 (Experiment 2)
	2	IPI00022434	ALB Putative uncharacterized protein ALB	905	73881	51	1	1	1	543.237	1626.69	3	1626.68	0.0049	1	40.03	36	0.02	K	ADDKETCFAEEGQK	T			File: Matt_20100726_ImmunoDe_2D_H1.wiff, Sample: 85 (sample number 1), Elution: 19.366 min, Period: 1, Cycle(s): 1092 (Experiment 2)
	2	IPI00022434	ALB Putative uncharacterized protein ALB	905	73881	51	1	0	0	547.306	1638.9	3	1638.93	-0.0354	1	58.68	36	0.00029	K	KVPQVSTPTLVEVSR	N			File: Matt_20100726_ImmunoDe_2D_H1.wiff, Sample: 85 (sample number 1), Elution: 32.911 min, Period: 1, Cycle(s): 1681 (Experiment 4)
	2	IPI00022434	ALB Putative uncharacterized protein ALB	905	73881	51	1	0	0	829.366	1656.72	2	1656.75	-0.0272	0	89.96	36	2.4e-07	K	QNCELFEQLGEYK	F			File: Matt_20100726_ImmunoDe_2D_H1.wiff, Sample: 85 (sample number 1), Elution: 39.748 min, Period: 1, Cycle(s): 1958 (Experiment 2)
	2	IPI00022434	ALB Putative uncharacterized protein ALB	905	73881	51	1	0	0	637.636	1909.89	3	1909.92	-0.038	0	44.71	36	0.0084	R	RPCFSALEVDETYVPK	E			File: Matt_20100726_ImmunoDe_2D_H1.wiff, Sample: 85 (sample number 1), Elution: 37.603 min, Period: 1, Cycle(s): 1870 (Experiment 2)
	2	IPI00022434	ALB Putative uncharacterized protein ALB	905	73881	51	1	0	0	682.355	2044.04	3	2044.09	-0.0445	0	39.2	36	0.028	K	VFDEFKPLVEEPQNLIK	Q			File: Matt_20100726_ImmunoDe_2D_H1.wiff, Sample: 85 (sample number 1), Elution: 43.602 min, Period: 1, Cycle(s): 2146 (Experiment 2)
	2	IPI00022434	ALB Putative uncharacterized protein ALB	905	73881	51	1	0	0	696.274	2085.8	3	2085.83	-0.0291	0	54.52	31	0.00024	K	VHTECCHGDLLECADDR	A			File: Matt_20100726_ImmunoDe_2D_H1.wiff, Sample: 85 (sample number 1), Elution: 27.553 min, Period: 1, Cycle(s): 1478 (Experiment 2)
	2	IPI00022434	ALB Putative uncharacterized protein ALB	905	73881	51	1	0	0	667.302	2665.18	4	2665.25	-0.072	0	48.05	34	0.0023	R	LVRPEVDVMCTAFHDNEETFLK	K	Oxidation (M)	0.0000000020000000000000.0	File: Matt_20100726_ImmunoDe_2D_H1.wiff, Sample: 85 (sample number 1), Elution: 37.64 min, Period: 1, Cycle(s): 1871 (Experiment 2)
	Protein hits	--------------------------------------------------------
	prot_hit_num	prot_acc	prot_desc	prot_score	prot_mass	prot_cover	pep_rank	pep_isbold	pep_isunique	pep_exp_mz	pep_exp_mr	pep_exp_z	pep_calc_mr	pep_delta	pep_miss	pep_score	pep_ident	pep_expect	pep_res_before	pep_seq	pep_res_after	pep_var_mod	pep_var_mod_pos	pep_scan_title
1523	1	IPI00745872	ALB Isoform 1 of Serum albumin	759	71317	43.8	1	1	0	440.713	879.411	2	879.434	-0.0225	0	49.44	38	0.0037	K	AEFAEVSK	L			File: Matt_20100726_ImmunoDe_2D_H2.wiff, Sample: 86 (sample number 1), Elution: 23.116 min, Period: 1, Cycle(s): 1291 (Experiment 2)
	1	IPI00745872	ALB Isoform 1 of Serum albumin	759	71317	43.8	1	1	0	467.257	932.499	2	932.511	-0.0119	0	44.67	38	0.012	K	LCTVATLR	E			File: Matt_20100726_ImmunoDe_2D_H2.wiff, Sample: 86 (sample number 1), Elution: 27.565 min, Period: 1, Cycle(s): 1496 (Experiment 2)
	1	IPI00745872	ALB Isoform 1 of Serum albumin	759	71317	43.8	1	1	0	470.718	939.422	2	939.441	-0.0195	0	41.8	36	0.016	K	DDNPNLPR	L			File: Matt_20100726_ImmunoDe_2D_H2.wiff, Sample: 86 (sample number 1), Elution: 20.751 min, Period: 1, Cycle(s): 1178 (Experiment 2)
	1	IPI00745872	ALB Isoform 1 of Serum albumin	759	71317	43.8	1	1	0	480.773	959.531	2	959.555	-0.0242	0	43.24	38	0.017	K	FQNALLVR	Y			File: Matt_20100726_ImmunoDe_2D_H2.wiff, Sample: 86 (sample number 1), Elution: 32.277 min, Period: 1, Cycle(s): 1672 (Experiment 4)
	1	IPI00745872	ALB Isoform 1 of Serum albumin	759	71317	43.8	1	1	0	500.794	999.574	2	999.596	-0.0229	0	72.24	37	1.8e-05	K	QTALVELVK	H			File: Matt_20100726_ImmunoDe_2D_H2.wiff, Sample: 86 (sample number 1), Elution: 34.99 min, Period: 1, Cycle(s): 1774 (Experiment 2)
	1	IPI00745872	ALB Isoform 1 of Serum albumin	759	71317	43.8	1	1	0	528.286	1054.56	2	1054.58	-0.0236	1	42.95	37	0.014	K	KYLYEIAR	R			File: Matt_20100726_ImmunoDe_2D_H2.wiff, Sample: 86 (sample number 1), Elution: 30.865 min, Period: 1, Cycle(s): 1617 (Experiment 2)
	1	IPI00745872	ALB Isoform 1 of Serum albumin	759	71317	43.8	1	1	0	564.842	1127.67	2	1127.69	-0.0213	1	48.72	37	0.0035	K	KQTALVELVK	H			File: Matt_20100726_ImmunoDe_2D_H2.wiff, Sample: 86 (sample number 1), Elution: 32.222 min, Period: 1, Cycle(s): 1672 (Experiment 2)
	1	IPI00745872	ALB Isoform 1 of Serum albumin	759	71317	43.8	1	1	0	569.741	1137.47	2	1137.49	-0.0241	0	73.89	37	1.1e-05	K	CCTESLVNR	R			File: Matt_20100726_ImmunoDe_2D_H2.wiff, Sample: 86 (sample number 1), Elution: 22.266 min, Period: 1, Cycle(s): 1253 (Experiment 2)
	1	IPI00745872	ALB Isoform 1 of Serum albumin	759	71317	43.8	1	1	0	575.301	1148.59	2	1148.61	-0.0212	0	65.46	38	9.3e-05	K	LVNEVTEFAK	T			File: Matt_20100726_ImmunoDe_2D_H2.wiff, Sample: 86 (sample number 1), Elution: 32.552 min, Period: 1, Cycle(s): 1683 (Experiment 2)
	1	IPI00745872	ALB Isoform 1 of Serum albumin	759	71317	43.8	1	1	0	575.793	1149.57	2	1149.59	-0.0203	0	50.42	37	0.0027	K	LVNEVTEFAK	T	Deamidated (NQ)	0.0010000000.0	File: Matt_20100726_ImmunoDe_2D_H2.wiff, Sample: 86 (sample number 1), Elution: 31.452 min, Period: 1, Cycle(s): 1644 (Experiment 2)
	1	IPI00745872	ALB Isoform 1 of Serum albumin	759	71317	43.8	1	1	0	613.787	1225.56	2	1225.6	-0.0389	1	56.32	37	0.0006	R	FKDLGEENFK	A			File: Matt_20100726_ImmunoDe_2D_H2.wiff, Sample: 86 (sample number 1), Elution: 29.601 min, Period: 1, Cycle(s): 1565 (Experiment 4)
	1	IPI00745872	ALB Isoform 1 of Serum albumin	759	71317	43.8	1	1	0	409.529	1225.56	3	1225.6	-0.0336	1	41.33	37	0.019	R	FKDLGEENFK	A			File: Matt_20100726_ImmunoDe_2D_H2.wiff, Sample: 86 (sample number 1), Elution: 29.582 min, Period: 1, Cycle(s): 1565 (Experiment 3)
	1	IPI00745872	ALB Isoform 1 of Serum albumin	759	71317	43.8	1	1	0	671.801	1341.59	2	1341.63	-0.0392	0	50.49	37	0.0023	K	AVMDDFAAFVEK	C			File: Matt_20100726_ImmunoDe_2D_H2.wiff, Sample: 86 (sample number 1), Elution: 44.238 min, Period: 1, Cycle(s): 2259 (Experiment 2)
	1	IPI00745872	ALB Isoform 1 of Serum albumin	759	71317	43.8	1	1	0	679.804	1357.59	2	1357.62	-0.0296	0	60.84	37	0.00023	K	AVMDDFAAFVEK	C	Oxidation (M)	0.002000000000.0	File: Matt_20100726_ImmunoDe_2D_H2.wiff, Sample: 86 (sample number 1), Elution: 39.205 min, Period: 1, Cycle(s): 1987 (Experiment 2)
	1	IPI00745872	ALB Isoform 1 of Serum albumin	759	71317	43.8	1	1	0	686.271	1370.53	2	1370.56	-0.0319	0	89.71	34	1.6e-07	K	AAFTECCQAADK	A			File: Matt_20100726_ImmunoDe_2D_H2.wiff, Sample: 86 (sample number 1), Elution: 21.821 min, Period: 1, Cycle(s): 1236 (Experiment 2)
	1	IPI00745872	ALB Isoform 1 of Serum albumin	759	71317	43.8	1	1	0	717.756	1433.5	2	1433.53	-0.0294	0	42.85	30	0.0032	R	ETYGEMADCCAK	Q			File: Matt_20100726_ImmunoDe_2D_H2.wiff, Sample: 86 (sample number 1), Elution: 24.571 min, Period: 1, Cycle(s): 1353 (Experiment 2)
	1	IPI00745872	ALB Isoform 1 of Serum albumin	759	71317	43.8	1	1	0	722.316	1442.62	2	1442.63	-0.0177	0	77.09	36	4.7e-06	K	YICENQDSISSK	L			File: Matt_20100726_ImmunoDe_2D_H2.wiff, Sample: 86 (sample number 1), Elution: 22.159 min, Period: 1, Cycle(s): 1249 (Experiment 2)
	1	IPI00745872	ALB Isoform 1 of Serum albumin	759	71317	43.8	1	1	0	725.759	1449.5	2	1449.52	-0.0184	0	65.15	31	2e-05	R	ETYGEMADCCAK	Q	Oxidation (M)	0.000002000000.0	File: Matt_20100726_ImmunoDe_2D_H2.wiff, Sample: 86 (sample number 1), Elution: 18.877 min, Period: 1, Cycle(s): 1073 (Experiment 2)
	1	IPI00745872	ALB Isoform 1 of Serum albumin	759	71317	43.8	1	1	0	749.772	1497.53	2	1497.57	-0.042	0	86.79	31	1.6e-07	K	TCVADESAENCDK	S			File: Matt_20100726_ImmunoDe_2D_H2.wiff, Sample: 86 (sample number 1), Elution: 18.035 min, Period: 1, Cycle(s): 1028 (Experiment 2)
	1	IPI00745872	ALB Isoform 1 of Serum albumin	759	71317	43.8	1	1	1	500.538	1498.59	3	1498.62	-0.0318	1	53.28	34	0.00072	K	ADDKETCFAEEGK	K			File: Matt_20100726_ImmunoDe_2D_H2.wiff, Sample: 86 (sample number 1), Elution: 21.05 min, Period: 1, Cycle(s): 1194 (Experiment 2)
	1	IPI00745872	ALB Isoform 1 of Serum albumin	759	71317	43.8	1	1	0	756.408	1510.8	2	1510.84	-0.0332	0	57.79	37	0.00042	K	VPQVSTPTLVEVSR	N			File: Matt_20100726_ImmunoDe_2D_H2.wiff, Sample: 86 (sample number 1), Elution: 34.092 min, Period: 1, Cycle(s): 1736 (Experiment 2)
	1	IPI00745872	ALB Isoform 1 of Serum albumin	759	71317	43.8	1	1	0	518.189	1551.55	3	1551.59	-0.0441	0	38.4	31	0.0094	K	CCAAADPHECYAK	V			File: Matt_20100726_ImmunoDe_2D_H2.wiff, Sample: 86 (sample number 1), Elution: 18.788 min, Period: 1, Cycle(s): 1070 (Experiment 2)
	1	IPI00745872	ALB Isoform 1 of Serum albumin	759	71317	43.8	1	1	0	547.306	1638.9	3	1638.93	-0.0354	1	60.81	36	0.00018	K	KVPQVSTPTLVEVSR	N			File: Matt_20100726_ImmunoDe_2D_H2.wiff, Sample: 86 (sample number 1), Elution: 32.955 min, Period: 1, Cycle(s): 1693 (Experiment 2)
	1	IPI00745872	ALB Isoform 1 of Serum albumin	759	71317	43.8	1	1	0	829.361	1656.71	2	1656.75	-0.038	0	68.03	36	3.4e-05	K	QNCELFEQLGEYK	F			File: Matt_20100726_ImmunoDe_2D_H2.wiff, Sample: 86 (sample number 1), Elution: 39.927 min, Period: 1, Cycle(s): 2025 (Experiment 2)
	1	IPI00745872	ALB Isoform 1 of Serum albumin	759	71317	43.8	1	1	0	696.269	2085.79	3	2085.83	-0.0439	0	49.13	30	0.00064	K	VHTECCHGDLLECADDR	A			File: Matt_20100726_ImmunoDe_2D_H2.wiff, Sample: 86 (sample number 1), Elution: 27.602 min, Period: 1, Cycle(s): 1497 (Experiment 2)
	2	IPI00022434	ALB Putative uncharacterized protein ALB	747	73881	41	1	0	0	440.713	879.411	2	879.434	-0.0225	0	49.44	38	0.0037	K	AEFAEVSK	L			File: Matt_20100726_ImmunoDe_2D_H2.wiff, Sample: 86 (sample number 1), Elution: 23.116 min, Period: 1, Cycle(s): 1291 (Experiment 2)
	2	IPI00022434	ALB Putative uncharacterized protein ALB	747	73881	41	1	0	0	467.257	932.499	2	932.511	-0.0119	0	44.67	38	0.012	K	LCTVATLR	E			File: Matt_20100726_ImmunoDe_2D_H2.wiff, Sample: 86 (sample number 1), Elution: 27.565 min, Period: 1, Cycle(s): 1496 (Experiment 2)
	2	IPI00022434	ALB Putative uncharacterized protein ALB	747	73881	41	1	0	0	470.718	939.422	2	939.441	-0.0195	0	41.8	36	0.016	K	DDNPNLPR	L			File: Matt_20100726_ImmunoDe_2D_H2.wiff, Sample: 86 (sample number 1), Elution: 20.751 min, Period: 1, Cycle(s): 1178 (Experiment 2)
	2	IPI00022434	ALB Putative uncharacterized protein ALB	747	73881	41	1	0	0	480.773	959.531	2	959.555	-0.0242	0	43.24	38	0.017	K	FQNALLVR	Y			File: Matt_20100726_ImmunoDe_2D_H2.wiff, Sample: 86 (sample number 1), Elution: 32.277 min, Period: 1, Cycle(s): 1672 (Experiment 4)
	2	IPI00022434	ALB Putative uncharacterized protein ALB	747	73881	41	1	0	0	500.794	999.574	2	999.596	-0.0229	0	72.24	37	1.8e-05	K	QTALVELVK	H			File: Matt_20100726_ImmunoDe_2D_H2.wiff, Sample: 86 (sample number 1), Elution: 34.99 min, Period: 1, Cycle(s): 1774 (Experiment 2)
	2	IPI00022434	ALB Putative uncharacterized protein ALB	747	73881	41	1	0	0	528.286	1054.56	2	1054.58	-0.0236	1	42.95	37	0.014	K	KYLYEIAR	R			File: Matt_20100726_ImmunoDe_2D_H2.wiff, Sample: 86 (sample number 1), Elution: 30.865 min, Period: 1, Cycle(s): 1617 (Experiment 2)
	2	IPI00022434	ALB Putative uncharacterized protein ALB	747	73881	41	1	0	0	564.842	1127.67	2	1127.69	-0.0213	1	48.72	37	0.0035	K	KQTALVELVK	H			File: Matt_20100726_ImmunoDe_2D_H2.wiff, Sample: 86 (sample number 1), Elution: 32.222 min, Period: 1, Cycle(s): 1672 (Experiment 2)
	2	IPI00022434	ALB Putative uncharacterized protein ALB	747	73881	41	1	0	0	569.741	1137.47	2	1137.49	-0.0241	0	73.89	37	1.1e-05	K	CCTESLVNR	R			File: Matt_20100726_ImmunoDe_2D_H2.wiff, Sample: 86 (sample number 1), Elution: 22.266 min, Period: 1, Cycle(s): 1253 (Experiment 2)
	2	IPI00022434	ALB Putative uncharacterized protein ALB	747	73881	41	1	0	0	575.301	1148.59	2	1148.61	-0.0212	0	65.46	38	9.3e-05	K	LVNEVTEFAK	T			File: Matt_20100726_ImmunoDe_2D_H2.wiff, Sample: 86 (sample number 1), Elution: 32.552 min, Period: 1, Cycle(s): 1683 (Experiment 2)
	2	IPI00022434	ALB Putative uncharacterized protein ALB	747	73881	41	1	0	0	575.793	1149.57	2	1149.59	-0.0203	0	50.42	37	0.0027	K	LVNEVTEFAK	T	Deamidated (NQ)	0.0010000000.0	File: Matt_20100726_ImmunoDe_2D_H2.wiff, Sample: 86 (sample number 1), Elution: 31.452 min, Period: 1, Cycle(s): 1644 (Experiment 2)
	2	IPI00022434	ALB Putative uncharacterized protein ALB	747	73881	41	1	0	0	613.787	1225.56	2	1225.6	-0.0389	1	56.32	37	0.0006	R	FKDLGEENFK	A			File: Matt_20100726_ImmunoDe_2D_H2.wiff, Sample: 86 (sample number 1), Elution: 29.601 min, Period: 1, Cycle(s): 1565 (Experiment 4)
	2	IPI00022434	ALB Putative uncharacterized protein ALB	747	73881	41	1	0	0	409.529	1225.56	3	1225.6	-0.0336	1	41.33	37	0.019	R	FKDLGEENFK	A			File: Matt_20100726_ImmunoDe_2D_H2.wiff, Sample: 86 (sample number 1), Elution: 29.582 min, Period: 1, Cycle(s): 1565 (Experiment 3)
	2	IPI00022434	ALB Putative uncharacterized protein ALB	747	73881	41	1	0	0	671.801	1341.59	2	1341.63	-0.0392	0	50.49	37	0.0023	K	AVMDDFAAFVEK	C			File: Matt_20100726_ImmunoDe_2D_H2.wiff, Sample: 86 (sample number 1), Elution: 44.238 min, Period: 1, Cycle(s): 2259 (Experiment 2)
	2	IPI00022434	ALB Putative uncharacterized protein ALB	747	73881	41	1	0	0	679.804	1357.59	2	1357.62	-0.0296	0	60.84	37	0.00023	K	AVMDDFAAFVEK	C	Oxidation (M)	0.002000000000.0	File: Matt_20100726_ImmunoDe_2D_H2.wiff, Sample: 86 (sample number 1), Elution: 39.205 min, Period: 1, Cycle(s): 1987 (Experiment 2)
	2	IPI00022434	ALB Putative uncharacterized protein ALB	747	73881	41	1	0	0	686.271	1370.53	2	1370.56	-0.0319	0	89.71	34	1.6e-07	K	AAFTECCQAADK	A			File: Matt_20100726_ImmunoDe_2D_H2.wiff, Sample: 86 (sample number 1), Elution: 21.821 min, Period: 1, Cycle(s): 1236 (Experiment 2)
	2	IPI00022434	ALB Putative uncharacterized protein ALB	747	73881	41	1	0	0	717.756	1433.5	2	1433.53	-0.0294	0	42.85	30	0.0032	R	ETYGEMADCCAK	Q			File: Matt_20100726_ImmunoDe_2D_H2.wiff, Sample: 86 (sample number 1), Elution: 24.571 min, Period: 1, Cycle(s): 1353 (Experiment 2)
	2	IPI00022434	ALB Putative uncharacterized protein ALB	747	73881	41	1	0	0	722.316	1442.62	2	1442.63	-0.0177	0	77.09	36	4.7e-06	K	YICENQDSISSK	L			File: Matt_20100726_ImmunoDe_2D_H2.wiff, Sample: 86 (sample number 1), Elution: 22.159 min, Period: 1, Cycle(s): 1249 (Experiment 2)
	2	IPI00022434	ALB Putative uncharacterized protein ALB	747	73881	41	1	0	0	725.759	1449.5	2	1449.52	-0.0184	0	65.15	31	2e-05	R	ETYGEMADCCAK	Q	Oxidation (M)	0.000002000000.0	File: Matt_20100726_ImmunoDe_2D_H2.wiff, Sample: 86 (sample number 1), Elution: 18.877 min, Period: 1, Cycle(s): 1073 (Experiment 2)
	2	IPI00022434	ALB Putative uncharacterized protein ALB	747	73881	41	1	0	0	749.772	1497.53	2	1497.57	-0.042	0	86.79	31	1.6e-07	K	TCVADESAENCDK	S			File: Matt_20100726_ImmunoDe_2D_H2.wiff, Sample: 86 (sample number 1), Elution: 18.035 min, Period: 1, Cycle(s): 1028 (Experiment 2)
	2	IPI00022434	ALB Putative uncharacterized protein ALB	747	73881	41	1	0	0	756.408	1510.8	2	1510.84	-0.0332	0	57.79	37	0.00042	K	VPQVSTPTLVEVSR	N			File: Matt_20100726_ImmunoDe_2D_H2.wiff, Sample: 86 (sample number 1), Elution: 34.092 min, Period: 1, Cycle(s): 1736 (Experiment 2)
	2	IPI00022434	ALB Putative uncharacterized protein ALB	747	73881	41	1	0	0	518.189	1551.55	3	1551.59	-0.0441	0	38.4	31	0.0094	K	CCAAADPHECYAK	V			File: Matt_20100726_ImmunoDe_2D_H2.wiff, Sample: 86 (sample number 1), Elution: 18.788 min, Period: 1, Cycle(s): 1070 (Experiment 2)
	2	IPI00022434	ALB Putative uncharacterized protein ALB	747	73881	41	1	1	1	543.232	1626.67	3	1626.68	-0.0082	1	42	35	0.012	K	ADDKETCFAEEGQK	T			File: Matt_20100726_ImmunoDe_2D_H2.wiff, Sample: 86 (sample number 1), Elution: 19.368 min, Period: 1, Cycle(s): 1100 (Experiment 2)
	2	IPI00022434	ALB Putative uncharacterized protein ALB	747	73881	41	1	0	0	547.306	1638.9	3	1638.93	-0.0354	1	60.81	36	0.00018	K	KVPQVSTPTLVEVSR	N			File: Matt_20100726_ImmunoDe_2D_H2.wiff, Sample: 86 (sample number 1), Elution: 32.955 min, Period: 1, Cycle(s): 1693 (Experiment 2)
	2	IPI00022434	ALB Putative uncharacterized protein ALB	747	73881	41	1	0	0	829.361	1656.71	2	1656.75	-0.038	0	68.03	36	3.4e-05	K	QNCELFEQLGEYK	F			File: Matt_20100726_ImmunoDe_2D_H2.wiff, Sample: 86 (sample number 1), Elution: 39.927 min, Period: 1, Cycle(s): 2025 (Experiment 2)
	2	IPI00022434	ALB Putative uncharacterized protein ALB	747	73881	41	1	0	0	696.269	2085.79	3	2085.83	-0.0439	0	49.13	30	0.00064	K	VHTECCHGDLLECADDR	A			File: Matt_20100726_ImmunoDe_2D_H2.wiff, Sample: 86 (sample number 1), Elution: 27.602 min, Period: 1, Cycle(s): 1497 (Experiment 2)
	Protein hits	--------------------------------------------------------
	prot_hit_num	prot_acc	prot_desc	prot_score	prot_mass	prot_cover	pep_rank	pep_isbold	pep_isunique	pep_exp_mz	pep_exp_mr	pep_exp_z	pep_calc_mr	pep_delta	pep_miss	pep_score	pep_ident	pep_expect	pep_res_before	pep_seq	pep_res_after	pep_var_mod	pep_var_mod_pos	pep_scan_title
1481	1	IPI00745872	ALB Isoform 1 of Serum albumin	657	71317	21.7	1	1	1	467.247	932.479	2	932.511	-0.0322	0	39.68	38	0.037	K	LCTVATLR	E			File: Matt_20100726_ImmunoDe_2D_AA5.wiff, Sample: 92 (sample number 1), Elution: 27.459 min, Period: 1, Cycle(s): 1545 (Experiment 2)
	1	IPI00745872	ALB Isoform 1 of Serum albumin	657	71317	21.7	1	1	1	480.769	959.523	2	959.555	-0.0324	0	54.42	38	0.0013	K	FQNALLVR	Y			File: Matt_20100726_ImmunoDe_2D_AA5.wiff, Sample: 92 (sample number 1), Elution: 33.517 min, Period: 1, Cycle(s): 1867 (Experiment 2)
	1	IPI00745872	ALB Isoform 1 of Serum albumin	657	71317	21.7	1	1	1	492.732	983.449	2	983.481	-0.0317	0	43.75	36	0.011	K	TYETTLEK	C			File: Matt_20100726_ImmunoDe_2D_AA5.wiff, Sample: 92 (sample number 1), Elution: 22.567 min, Period: 1, Cycle(s): 1278 (Experiment 3)
	1	IPI00745872	ALB Isoform 1 of Serum albumin	657	71317	21.7	1	1	1	575.292	1148.57	2	1148.61	-0.0392	0	70.86	38	2.7e-05	K	LVNEVTEFAK	T			File: Matt_20100726_ImmunoDe_2D_AA5.wiff, Sample: 92 (sample number 1), Elution: 32.638 min, Period: 1, Cycle(s): 1821 (Experiment 2)
	1	IPI00745872	ALB Isoform 1 of Serum albumin	657	71317	21.7	1	1	1	679.794	1357.57	2	1357.62	-0.0492	0	73.55	37	1.1e-05	K	AVMDDFAAFVEK	C	Oxidation (M)	0.002000000000.0	File: Matt_20100726_ImmunoDe_2D_AA5.wiff, Sample: 92 (sample number 1), Elution: 39.527 min, Period: 1, Cycle(s): 2204 (Experiment 2)
	1	IPI00745872	ALB Isoform 1 of Serum albumin	657	71317	21.7	1	1	1	686.266	1370.52	2	1370.56	-0.0418	0	65.48	34	3.7e-05	K	AAFTECCQAADK	A			File: Matt_20100726_ImmunoDe_2D_AA5.wiff, Sample: 92 (sample number 1), Elution: 21.827 min, Period: 1, Cycle(s): 1242 (Experiment 2)
	1	IPI00745872	ALB Isoform 1 of Serum albumin	657	71317	21.7	1	1	1	722.301	1442.59	2	1442.63	-0.0479	0	66.54	35	4.2e-05	K	YICENQDSISSK	L			File: Matt_20100726_ImmunoDe_2D_AA5.wiff, Sample: 92 (sample number 1), Elution: 22.055 min, Period: 1, Cycle(s): 1254 (Experiment 2)
	1	IPI00745872	ALB Isoform 1 of Serum albumin	657	71317	21.7	1	1	1	547.297	1638.87	3	1638.93	-0.0617	1	64.02	36	9.4e-05	K	KVPQVSTPTLVEVSR	N			File: Matt_20100726_ImmunoDe_2D_AA5.wiff, Sample: 92 (sample number 1), Elution: 33.182 min, Period: 1, Cycle(s): 1851 (Experiment 2)
	Protein hits	--------------------------------------------------------
	prot_hit_num	prot_acc	prot_desc	prot_score	prot_mass	prot_cover	pep_rank	pep_isbold	pep_isunique	pep_exp_mz	pep_exp_mr	pep_exp_z	pep_calc_mr	pep_delta	pep_miss	pep_score	pep_ident	pep_expect	pep_res_before	pep_seq	pep_res_after	pep_var_mod	pep_var_mod_pos	pep_scan_title
1325	1	IPI00783987	C3 Complement C3 (Fragment)	557	188569	7.6	1	1	1	436.252	870.488	2	870.517	-0.029	0	53.24	37	0.0013	R	QGALELIK	K			File: Matt_20100726_ImmunoDe_2D_G3.wiff, Sample: 75 (sample number 1), Elution: 33.797 min, Period: 1, Cycle(s): 1883 (Experiment 2)
	1	IPI00783987	C3 Complement C3 (Fragment)	557	188569	7.6	1	1	1	542.271	1082.53	2	1082.55	-0.0226	0	52.38	37	0.0016	K	GYTQQLAFR	Q			File: Matt_20100726_ImmunoDe_2D_G3.wiff, Sample: 75 (sample number 1), Elution: 32.132 min, Period: 1, Cycle(s): 1794 (Experiment 2)
	1	IPI00783987	C3 Complement C3 (Fragment)	557	188569	7.6	1	1	1	546.804	1091.59	2	1091.62	-0.03	0	56.06	38	0.0008	R	NTLIIYLDK	V			File: Matt_20100726_ImmunoDe_2D_G3.wiff, Sample: 75 (sample number 1), Elution: 39.418 min, Period: 1, Cycle(s): 2189 (Experiment 2)
	1	IPI00783987	C3 Complement C3 (Fragment)	557	188569	7.6	1	1	1	576.792	1151.57	2	1151.6	-0.0278	0	56.83	37	0.00058	R	QPSSAFAAFVK	R			File: Matt_20100726_ImmunoDe_2D_G3.wiff, Sample: 75 (sample number 1), Elution: 38.515 min, Period: 1, Cycle(s): 2145 (Experiment 2)
	1	IPI00783987	C3 Complement C3 (Fragment)	557	188569	7.6	1	1	1	595.804	1189.59	2	1189.61	-0.0188	0	45.83	38	0.0083	K	DFDFVPPVVR	W			File: Matt_20100726_ImmunoDe_2D_G3.wiff, Sample: 75 (sample number 1), Elution: 42.834 min, Period: 1, Cycle(s): 2373 (Experiment 2)
	1	IPI00783987	C3 Complement C3 (Fragment)	557	188569	7.6	1	1	1	633.8	1265.59	2	1265.61	-0.0247	0	48.88	37	0.0036	K	NTMILEICTR	Y	Oxidation (M)	0.0020000000.0	File: Matt_20100726_ImmunoDe_2D_G3.wiff, Sample: 75 (sample number 1), Elution: 33.215 min, Period: 1, Cycle(s): 1852 (Experiment 2)
	1	IPI00783987	C3 Complement C3 (Fragment)	557	188569	7.6	1	1	1	641.291	1280.57	2	1280.59	-0.0208	0	55.06	37	0.00084	K	ENEGFTVTAEGK	G			File: Matt_20100726_ImmunoDe_2D_G3.wiff, Sample: 75 (sample number 1), Elution: 26.829 min, Period: 1, Cycle(s): 1515 (Experiment 2)
	1	IPI00783987	C3 Complement C3 (Fragment)	557	188569	7.6	1	1	1	650.783	1299.55	2	1299.58	-0.0293	0	55.21	36	0.00073	K	ACEPGVDYVYK	T			File: Matt_20100726_ImmunoDe_2D_G3.wiff, Sample: 75 (sample number 1), Elution: 29.772 min, Period: 1, Cycle(s): 1666 (Experiment 2)
	1	IPI00783987	C3 Complement C3 (Fragment)	557	188569	7.6	1	1	1	829.364	1656.71	2	1656.76	-0.0438	0	70.62	36	2e-05	K	AGDFLEANYMNLQR	S	Oxidation (M)	0.00000000020000.0	File: Matt_20100726_ImmunoDe_2D_G3.wiff, Sample: 75 (sample number 1), Elution: 37.076 min, Period: 1, Cycle(s): 2066 (Experiment 2)
	Protein hits	--------------------------------------------------------
	prot_hit_num	prot_acc	prot_desc	prot_score	prot_mass	prot_cover	pep_rank	pep_isbold	pep_isunique	pep_exp_mz	pep_exp_mr	pep_exp_z	pep_calc_mr	pep_delta	pep_miss	pep_score	pep_ident	pep_expect	pep_res_before	pep_seq	pep_res_after	pep_var_mod	pep_var_mod_pos	pep_scan_title
1350	1	IPI00745872	ALB Isoform 1 of Serum albumin	806	71317	45.6	1	1	0	440.713	879.411	2	879.434	-0.0225	0	50.14	38	0.0031	K	AEFAEVSK	L			File: Matt_20100726_ImmunoDe_2D_G4.wiff, Sample: 76 (sample number 1), Elution: 23.26 min, Period: 1, Cycle(s): 1303 (Experiment 2)
	1	IPI00745872	ALB Isoform 1 of Serum albumin	806	71317	45.6	1	1	0	464.239	926.463	2	926.486	-0.0231	0	37.93	36	0.04	K	YLYEIAR	R			File: Matt_20100726_ImmunoDe_2D_G4.wiff, Sample: 76 (sample number 1), Elution: 32.192 min, Period: 1, Cycle(s): 1747 (Experiment 2)
	1	IPI00745872	ALB Isoform 1 of Serum albumin	806	71317	45.6	1	1	0	467.249	932.483	2	932.511	-0.0281	0	42.75	38	0.018	K	LCTVATLR	E			File: Matt_20100726_ImmunoDe_2D_G4.wiff, Sample: 76 (sample number 1), Elution: 27.781 min, Period: 1, Cycle(s): 1534 (Experiment 2)
	1	IPI00745872	ALB Isoform 1 of Serum albumin	806	71317	45.6	1	1	0	480.769	959.523	2	959.555	-0.0324	0	51.76	38	0.0024	K	FQNALLVR	Y			File: Matt_20100726_ImmunoDe_2D_G4.wiff, Sample: 76 (sample number 1), Elution: 33.613 min, Period: 1, Cycle(s): 1804 (Experiment 2) (Charge not auto determined)
	1	IPI00745872	ALB Isoform 1 of Serum albumin	806	71317	45.6	1	1	0	481.258	960.501	2	960.539	-0.0379	0	44.02	38	0.014	K	FQNALLVR	Y	Deamidated (NQ)	0.00100000.0	File: Matt_20100726_ImmunoDe_2D_G4.wiff, Sample: 76 (sample number 1), Elution: 33.503 min, Period: 1, Cycle(s): 1800 (Experiment 2)
	1	IPI00745872	ALB Isoform 1 of Serum albumin	806	71317	45.6	1	1	0	492.732	983.449	2	983.481	-0.0317	0	42.42	36	0.014	K	TYETTLEK	C			File: Matt_20100726_ImmunoDe_2D_G4.wiff, Sample: 76 (sample number 1), Elution: 22.854 min, Period: 1, Cycle(s): 1284 (Experiment 2)
	1	IPI00745872	ALB Isoform 1 of Serum albumin	806	71317	45.6	1	1	0	500.79	999.565	2	999.596	-0.0313	0	83.93	37	1.2e-06	K	QTALVELVK	H			File: Matt_20100726_ImmunoDe_2D_G4.wiff, Sample: 76 (sample number 1), Elution: 35.232 min, Period: 1, Cycle(s): 1885 (Experiment 2)
	1	IPI00745872	ALB Isoform 1 of Serum albumin	806	71317	45.6	1	1	0	509.256	1016.5	2	1016.53	-0.0322	0	50.27	38	0.0035	K	SLHTLFGDK	L			File: Matt_20100726_ImmunoDe_2D_G4.wiff, Sample: 76 (sample number 1), Elution: 33.357 min, Period: 1, Cycle(s): 1795 (Experiment 2)
	1	IPI00745872	ALB Isoform 1 of Serum albumin	806	71317	45.6	1	1	0	528.284	1054.55	2	1054.58	-0.028	1	47.41	37	0.005	K	KYLYEIAR	R			File: Matt_20100726_ImmunoDe_2D_G4.wiff, Sample: 76 (sample number 1), Elution: 31.1 min, Period: 1, Cycle(s): 1690 (Experiment 2)
	1	IPI00745872	ALB Isoform 1 of Serum albumin	806	71317	45.6	1	1	0	564.838	1127.66	2	1127.69	-0.0302	1	62.94	37	0.00014	K	KQTALVELVK	H			File: Matt_20100726_ImmunoDe_2D_G4.wiff, Sample: 76 (sample number 1), Elution: 32.479 min, Period: 1, Cycle(s): 1758 (Experiment 2)
	1	IPI00745872	ALB Isoform 1 of Serum albumin	806	71317	45.6	1	1	0	569.734	1137.45	2	1137.49	-0.0375	0	49.46	36	0.0027	K	CCTESLVNR	R			File: Matt_20100726_ImmunoDe_2D_G4.wiff, Sample: 76 (sample number 1), Elution: 22.43 min, Period: 1, Cycle(s): 1265 (Experiment 2)
	1	IPI00745872	ALB Isoform 1 of Serum albumin	806	71317	45.6	1	1	0	575.296	1148.58	2	1148.61	-0.0302	0	61.09	38	0.00025	K	LVNEVTEFAK	T			File: Matt_20100726_ImmunoDe_2D_G4.wiff, Sample: 76 (sample number 1), Elution: 32.728 min, Period: 1, Cycle(s): 1770 (Experiment 2)
	1	IPI00745872	ALB Isoform 1 of Serum albumin	806	71317	45.6	1	1	0	409.525	1225.55	3	1225.6	-0.045	1	37.17	37	0.048	R	FKDLGEENFK	A			File: Matt_20100726_ImmunoDe_2D_G4.wiff, Sample: 76 (sample number 1), Elution: 29.728 min, Period: 1, Cycle(s): 1619 (Experiment 2)
	1	IPI00745872	ALB Isoform 1 of Serum albumin	806	71317	45.6	1	1	0	656.357	1310.7	2	1310.73	-0.0357	0	71.99	37	1.7e-05	R	HPDYSVVLLLR	L			File: Matt_20100726_ImmunoDe_2D_G4.wiff, Sample: 76 (sample number 1), Elution: 43.015 min, Period: 1, Cycle(s): 2294 (Experiment 2)
	1	IPI00745872	ALB Isoform 1 of Serum albumin	806	71317	45.6	1	1	0	671.799	1341.58	2	1341.63	-0.0441	0	62.48	37	0.00014	K	AVMDDFAAFVEK	C			File: Matt_20100726_ImmunoDe_2D_G4.wiff, Sample: 76 (sample number 1), Elution: 44.369 min, Period: 1, Cycle(s): 2370 (Experiment 2)
	1	IPI00745872	ALB Isoform 1 of Serum albumin	806	71317	45.6	1	1	0	679.799	1357.58	2	1357.62	-0.0394	0	59.35	37	0.00031	K	AVMDDFAAFVEK	C	Oxidation (M)	0.002000000000.0	File: Matt_20100726_ImmunoDe_2D_G4.wiff, Sample: 76 (sample number 1), Elution: 39.36 min, Period: 1, Cycle(s): 2102 (Experiment 2)
	1	IPI00745872	ALB Isoform 1 of Serum albumin	806	71317	45.6	1	1	0	686.264	1370.51	2	1370.56	-0.0467	0	58.38	34	0.00018	K	AAFTECCQAADK	A			File: Matt_20100726_ImmunoDe_2D_G4.wiff, Sample: 76 (sample number 1), Elution: 21.936 min, Period: 1, Cycle(s): 1242 (Experiment 2)
	1	IPI00745872	ALB Isoform 1 of Serum albumin	806	71317	45.6	1	1	0	717.751	1433.49	2	1433.53	-0.0394	0	51.38	30	0.00038	R	ETYGEMADCCAK	Q			File: Matt_20100726_ImmunoDe_2D_G4.wiff, Sample: 76 (sample number 1), Elution: 24.599 min, Period: 1, Cycle(s): 1369 (Experiment 2)
	1	IPI00745872	ALB Isoform 1 of Serum albumin	806	71317	45.6	1	1	0	722.306	1442.6	2	1442.63	-0.0379	0	66.2	36	5e-05	K	YICENQDSISSK	L			File: Matt_20100726_ImmunoDe_2D_G4.wiff, Sample: 76 (sample number 1), Elution: 22.253 min, Period: 1, Cycle(s): 1257 (Experiment 2)
	1	IPI00745872	ALB Isoform 1 of Serum albumin	806	71317	45.6	1	1	0	725.744	1449.47	2	1449.52	-0.0487	0	56.31	27	6.5e-05	R	ETYGEMADCCAK	Q	Oxidation (M)	0.000002000000.0	File: Matt_20100726_ImmunoDe_2D_G4.wiff, Sample: 76 (sample number 1), Elution: 18.957 min, Period: 1, Cycle(s): 1077 (Experiment 2)
	1	IPI00745872	ALB Isoform 1 of Serum albumin	806	71317	45.6	1	1	0	749.774	1497.53	2	1497.57	-0.0369	0	92.87	32	4.1e-08	K	TCVADESAENCDK	S			File: Matt_20100726_ImmunoDe_2D_G4.wiff, Sample: 76 (sample number 1), Elution: 18.115 min, Period: 1, Cycle(s): 1031 (Experiment 2)
	1	IPI00745872	ALB Isoform 1 of Serum albumin	806	71317	45.6	1	1	1	500.534	1498.58	3	1498.62	-0.0444	1	50.25	34	0.0013	K	ADDKETCFAEEGK	K			File: Matt_20100726_ImmunoDe_2D_G4.wiff, Sample: 76 (sample number 1), Elution: 21.182 min, Period: 1, Cycle(s): 1201 (Experiment 2)
	1	IPI00745872	ALB Isoform 1 of Serum albumin	806	71317	45.6	1	1	0	756.406	1510.8	2	1510.84	-0.0384	0	73.68	37	1.1e-05	K	VPQVSTPTLVEVSR	N			File: Matt_20100726_ImmunoDe_2D_G4.wiff, Sample: 76 (sample number 1), Elution: 34.271 min, Period: 1, Cycle(s): 1836 (Experiment 2)
	1	IPI00745872	ALB Isoform 1 of Serum albumin	806	71317	45.6	1	1	0	547.303	1638.89	3	1638.93	-0.042	1	71.52	36	1.5e-05	K	KVPQVSTPTLVEVSR	N			File: Matt_20100726_ImmunoDe_2D_G4.wiff, Sample: 76 (sample number 1), Elution: 33.139 min, Period: 1, Cycle(s): 1788 (Experiment 2)
	1	IPI00745872	ALB Isoform 1 of Serum albumin	806	71317	45.6	1	1	0	829.358	1656.7	2	1656.75	-0.0434	0	56.06	36	0.00053	K	QNCELFEQLGEYK	F			File: Matt_20100726_ImmunoDe_2D_G4.wiff, Sample: 76 (sample number 1), Elution: 40.027 min, Period: 1, Cycle(s): 2134 (Experiment 2)
	1	IPI00745872	ALB Isoform 1 of Serum albumin	806	71317	45.6	1	1	0	637.631	1909.87	3	1909.92	-0.0522	0	45.44	36	0.007	R	RPCFSALEVDETYVPK	E			File: Matt_20100726_ImmunoDe_2D_G4.wiff, Sample: 76 (sample number 1), Elution: 37.902 min, Period: 1, Cycle(s): 2025 (Experiment 2)
	1	IPI00745872	ALB Isoform 1 of Serum albumin	806	71317	45.6	1	1	0	696.269	2085.79	3	2085.83	-0.0439	0	30.48	30	0.047	K	VHTECCHGDLLECADDR	A			File: Matt_20100726_ImmunoDe_2D_G4.wiff, Sample: 76 (sample number 1), Elution: 27.889 min, Period: 1, Cycle(s): 1536 (Experiment 3)
	2	IPI00022434	ALB Putative uncharacterized protein ALB	778	73881	42.7	1	0	0	440.713	879.411	2	879.434	-0.0225	0	50.14	38	0.0031	K	AEFAEVSK	L			File: Matt_20100726_ImmunoDe_2D_G4.wiff, Sample: 76 (sample number 1), Elution: 23.26 min, Period: 1, Cycle(s): 1303 (Experiment 2)
	2	IPI00022434	ALB Putative uncharacterized protein ALB	778	73881	42.7	1	0	0	464.239	926.463	2	926.486	-0.0231	0	37.93	36	0.04	K	YLYEIAR	R			File: Matt_20100726_ImmunoDe_2D_G4.wiff, Sample: 76 (sample number 1), Elution: 32.192 min, Period: 1, Cycle(s): 1747 (Experiment 2)
	2	IPI00022434	ALB Putative uncharacterized protein ALB	778	73881	42.7	1	0	0	467.249	932.483	2	932.511	-0.0281	0	42.75	38	0.018	K	LCTVATLR	E			File: Matt_20100726_ImmunoDe_2D_G4.wiff, Sample: 76 (sample number 1), Elution: 27.781 min, Period: 1, Cycle(s): 1534 (Experiment 2)
	2	IPI00022434	ALB Putative uncharacterized protein ALB	778	73881	42.7	1	0	0	480.769	959.523	2	959.555	-0.0324	0	51.76	38	0.0024	K	FQNALLVR	Y			File: Matt_20100726_ImmunoDe_2D_G4.wiff, Sample: 76 (sample number 1), Elution: 33.613 min, Period: 1, Cycle(s): 1804 (Experiment 2) (Charge not auto determined)
	2	IPI00022434	ALB Putative uncharacterized protein ALB	778	73881	42.7	1	0	0	481.258	960.501	2	960.539	-0.0379	0	44.02	38	0.014	K	FQNALLVR	Y	Deamidated (NQ)	0.00100000.0	File: Matt_20100726_ImmunoDe_2D_G4.wiff, Sample: 76 (sample number 1), Elution: 33.503 min, Period: 1, Cycle(s): 1800 (Experiment 2)
	2	IPI00022434	ALB Putative uncharacterized protein ALB	778	73881	42.7	1	0	0	492.732	983.449	2	983.481	-0.0317	0	42.42	36	0.014	K	TYETTLEK	C			File: Matt_20100726_ImmunoDe_2D_G4.wiff, Sample: 76 (sample number 1), Elution: 22.854 min, Period: 1, Cycle(s): 1284 (Experiment 2)
	2	IPI00022434	ALB Putative uncharacterized protein ALB	778	73881	42.7	1	0	0	500.79	999.565	2	999.596	-0.0313	0	83.93	37	1.2e-06	K	QTALVELVK	H			File: Matt_20100726_ImmunoDe_2D_G4.wiff, Sample: 76 (sample number 1), Elution: 35.232 min, Period: 1, Cycle(s): 1885 (Experiment 2)
	2	IPI00022434	ALB Putative uncharacterized protein ALB	778	73881	42.7	1	0	0	509.256	1016.5	2	1016.53	-0.0322	0	50.27	38	0.0035	K	SLHTLFGDK	L			File: Matt_20100726_ImmunoDe_2D_G4.wiff, Sample: 76 (sample number 1), Elution: 33.357 min, Period: 1, Cycle(s): 1795 (Experiment 2)
	2	IPI00022434	ALB Putative uncharacterized protein ALB	778	73881	42.7	1	0	0	528.284	1054.55	2	1054.58	-0.028	1	47.41	37	0.005	K	KYLYEIAR	R			File: Matt_20100726_ImmunoDe_2D_G4.wiff, Sample: 76 (sample number 1), Elution: 31.1 min, Period: 1, Cycle(s): 1690 (Experiment 2)
	2	IPI00022434	ALB Putative uncharacterized protein ALB	778	73881	42.7	1	0	0	564.838	1127.66	2	1127.69	-0.0302	1	62.94	37	0.00014	K	KQTALVELVK	H			File: Matt_20100726_ImmunoDe_2D_G4.wiff, Sample: 76 (sample number 1), Elution: 32.479 min, Period: 1, Cycle(s): 1758 (Experiment 2)
	2	IPI00022434	ALB Putative uncharacterized protein ALB	778	73881	42.7	1	0	0	569.734	1137.45	2	1137.49	-0.0375	0	49.46	36	0.0027	K	CCTESLVNR	R			File: Matt_20100726_ImmunoDe_2D_G4.wiff, Sample: 76 (sample number 1), Elution: 22.43 min, Period: 1, Cycle(s): 1265 (Experiment 2)
	2	IPI00022434	ALB Putative uncharacterized protein ALB	778	73881	42.7	1	0	0	575.296	1148.58	2	1148.61	-0.0302	0	61.09	38	0.00025	K	LVNEVTEFAK	T			File: Matt_20100726_ImmunoDe_2D_G4.wiff, Sample: 76 (sample number 1), Elution: 32.728 min, Period: 1, Cycle(s): 1770 (Experiment 2)
	2	IPI00022434	ALB Putative uncharacterized protein ALB	778	73881	42.7	1	0	0	409.525	1225.55	3	1225.6	-0.045	1	37.17	37	0.048	R	FKDLGEENFK	A			File: Matt_20100726_ImmunoDe_2D_G4.wiff, Sample: 76 (sample number 1), Elution: 29.728 min, Period: 1, Cycle(s): 1619 (Experiment 2)
	2	IPI00022434	ALB Putative uncharacterized protein ALB	778	73881	42.7	1	0	0	656.357	1310.7	2	1310.73	-0.0357	0	71.99	37	1.7e-05	R	HPDYSVVLLLR	L			File: Matt_20100726_ImmunoDe_2D_G4.wiff, Sample: 76 (sample number 1), Elution: 43.015 min, Period: 1, Cycle(s): 2294 (Experiment 2)
	2	IPI00022434	ALB Putative uncharacterized protein ALB	778	73881	42.7	1	0	0	671.799	1341.58	2	1341.63	-0.0441	0	62.48	37	0.00014	K	AVMDDFAAFVEK	C			File: Matt_20100726_ImmunoDe_2D_G4.wiff, Sample: 76 (sample number 1), Elution: 44.369 min, Period: 1, Cycle(s): 2370 (Experiment 2)
	2	IPI00022434	ALB Putative uncharacterized protein ALB	778	73881	42.7	1	0	0	679.799	1357.58	2	1357.62	-0.0394	0	59.35	37	0.00031	K	AVMDDFAAFVEK	C	Oxidation (M)	0.002000000000.0	File: Matt_20100726_ImmunoDe_2D_G4.wiff, Sample: 76 (sample number 1), Elution: 39.36 min, Period: 1, Cycle(s): 2102 (Experiment 2)
	2	IPI00022434	ALB Putative uncharacterized protein ALB	778	73881	42.7	1	0	0	686.264	1370.51	2	1370.56	-0.0467	0	58.38	34	0.00018	K	AAFTECCQAADK	A			File: Matt_20100726_ImmunoDe_2D_G4.wiff, Sample: 76 (sample number 1), Elution: 21.936 min, Period: 1, Cycle(s): 1242 (Experiment 2)
	2	IPI00022434	ALB Putative uncharacterized protein ALB	778	73881	42.7	1	0	0	717.751	1433.49	2	1433.53	-0.0394	0	51.38	30	0.00038	R	ETYGEMADCCAK	Q			File: Matt_20100726_ImmunoDe_2D_G4.wiff, Sample: 76 (sample number 1), Elution: 24.599 min, Period: 1, Cycle(s): 1369 (Experiment 2)
	2	IPI00022434	ALB Putative uncharacterized protein ALB	778	73881	42.7	1	0	0	722.306	1442.6	2	1442.63	-0.0379	0	66.2	36	5e-05	K	YICENQDSISSK	L			File: Matt_20100726_ImmunoDe_2D_G4.wiff, Sample: 76 (sample number 1), Elution: 22.253 min, Period: 1, Cycle(s): 1257 (Experiment 2)
	2	IPI00022434	ALB Putative uncharacterized protein ALB	778	73881	42.7	1	0	0	725.744	1449.47	2	1449.52	-0.0487	0	56.31	27	6.5e-05	R	ETYGEMADCCAK	Q	Oxidation (M)	0.000002000000.0	File: Matt_20100726_ImmunoDe_2D_G4.wiff, Sample: 76 (sample number 1), Elution: 18.957 min, Period: 1, Cycle(s): 1077 (Experiment 2)
	2	IPI00022434	ALB Putative uncharacterized protein ALB	778	73881	42.7	1	0	0	749.774	1497.53	2	1497.57	-0.0369	0	92.87	32	4.1e-08	K	TCVADESAENCDK	S			File: Matt_20100726_ImmunoDe_2D_G4.wiff, Sample: 76 (sample number 1), Elution: 18.115 min, Period: 1, Cycle(s): 1031 (Experiment 2)
	2	IPI00022434	ALB Putative uncharacterized protein ALB	778	73881	42.7	1	0	0	756.406	1510.8	2	1510.84	-0.0384	0	73.68	37	1.1e-05	K	VPQVSTPTLVEVSR	N			File: Matt_20100726_ImmunoDe_2D_G4.wiff, Sample: 76 (sample number 1), Elution: 34.271 min, Period: 1, Cycle(s): 1836 (Experiment 2)
	2	IPI00022434	ALB Putative uncharacterized protein ALB	778	73881	42.7	1	1	1	543.232	1626.67	3	1626.68	-0.0082	1	47.37	35	0.0034	K	ADDKETCFAEEGQK	T			File: Matt_20100726_ImmunoDe_2D_G4.wiff, Sample: 76 (sample number 1), Elution: 19.483 min, Period: 1, Cycle(s): 1106 (Experiment 2)
	2	IPI00022434	ALB Putative uncharacterized protein ALB	778	73881	42.7	1	0	0	547.303	1638.89	3	1638.93	-0.042	1	71.52	36	1.5e-05	K	KVPQVSTPTLVEVSR	N			File: Matt_20100726_ImmunoDe_2D_G4.wiff, Sample: 76 (sample number 1), Elution: 33.139 min, Period: 1, Cycle(s): 1788 (Experiment 2)
	2	IPI00022434	ALB Putative uncharacterized protein ALB	778	73881	42.7	1	0	0	829.358	1656.7	2	1656.75	-0.0434	0	56.06	36	0.00053	K	QNCELFEQLGEYK	F			File: Matt_20100726_ImmunoDe_2D_G4.wiff, Sample: 76 (sample number 1), Elution: 40.027 min, Period: 1, Cycle(s): 2134 (Experiment 2)
	2	IPI00022434	ALB Putative uncharacterized protein ALB	778	73881	42.7	1	0	0	637.631	1909.87	3	1909.92	-0.0522	0	45.44	36	0.007	R	RPCFSALEVDETYVPK	E			File: Matt_20100726_ImmunoDe_2D_G4.wiff, Sample: 76 (sample number 1), Elution: 37.902 min, Period: 1, Cycle(s): 2025 (Experiment 2)
	2	IPI00022434	ALB Putative uncharacterized protein ALB	778	73881	42.7	1	0	0	696.269	2085.79	3	2085.83	-0.0439	0	30.48	30	0.047	K	VHTECCHGDLLECADDR	A			File: Matt_20100726_ImmunoDe_2D_G4.wiff, Sample: 76 (sample number 1), Elution: 27.889 min, Period: 1, Cycle(s): 1536 (Experiment 3)
	Protein hits	--------------------------------------------------------
	prot_hit_num	prot_acc	prot_desc	prot_score	prot_mass	prot_cover	pep_rank	pep_isbold	pep_isunique	pep_exp_mz	pep_exp_mr	pep_exp_z	pep_calc_mr	pep_delta	pep_miss	pep_score	pep_ident	pep_expect	pep_res_before	pep_seq	pep_res_after	pep_var_mod	pep_var_mod_pos	pep_scan_title
1356	1	IPI00745872	ALB Isoform 1 of Serum albumin	606	71317	38.6	1	1	0	440.715	879.415	2	879.434	-0.0185	0	56.06	38	0.0008	K	AEFAEVSK	L			File: Matt_20100726_ImmunoDe_2D_G5.wiff, Sample: 77 (sample number 1), Elution: 23.191 min, Period: 1, Cycle(s): 1300 (Experiment 2)
	1	IPI00745872	ALB Isoform 1 of Serum albumin	606	71317	38.6	1	1	0	480.771	959.527	2	959.555	-0.0283	0	41.51	38	0.025	K	FQNALLVR	Y			File: Matt_20100726_ImmunoDe_2D_G5.wiff, Sample: 77 (sample number 1), Elution: 33.781 min, Period: 1, Cycle(s): 1834 (Experiment 2) (Charge not auto determined)
	1	IPI00745872	ALB Isoform 1 of Serum albumin	606	71317	38.6	1	1	0	500.79	999.565	2	999.596	-0.0313	0	69.56	37	3.4e-05	K	QTALVELVK	H			File: Matt_20100726_ImmunoDe_2D_G5.wiff, Sample: 77 (sample number 1), Elution: 35.391 min, Period: 1, Cycle(s): 1916 (Experiment 2)
	1	IPI00745872	ALB Isoform 1 of Serum albumin	606	71317	38.6	1	1	0	509.26	1016.51	2	1016.53	-0.0237	0	47.04	38	0.0073	K	SLHTLFGDK	L			File: Matt_20100726_ImmunoDe_2D_G5.wiff, Sample: 77 (sample number 1), Elution: 33.604 min, Period: 1, Cycle(s): 1825 (Experiment 2)
	1	IPI00745872	ALB Isoform 1 of Serum albumin	606	71317	38.6	1	1	0	538.241	1074.47	2	1074.49	-0.0246	0	38.66	38	0.045	R	NECFLQHK	D			File: Matt_20100726_ImmunoDe_2D_G5.wiff, Sample: 77 (sample number 1), Elution: 24.022 min, Period: 1, Cycle(s): 1337 (Experiment 2)
	1	IPI00745872	ALB Isoform 1 of Serum albumin	606	71317	38.6	1	1	0	569.741	1137.47	2	1137.49	-0.0241	0	40.08	37	0.026	K	CCTESLVNR	R			File: Matt_20100726_ImmunoDe_2D_G5.wiff, Sample: 77 (sample number 1), Elution: 22.344 min, Period: 1, Cycle(s): 1259 (Experiment 2)
	1	IPI00745872	ALB Isoform 1 of Serum albumin	606	71317	38.6	1	1	0	575.301	1148.59	2	1148.61	-0.0212	0	50.9	38	0.0027	K	LVNEVTEFAK	T			File: Matt_20100726_ImmunoDe_2D_G5.wiff, Sample: 77 (sample number 1), Elution: 32.909 min, Period: 1, Cycle(s): 1794 (Experiment 2)
	1	IPI00745872	ALB Isoform 1 of Serum albumin	606	71317	38.6	1	1	0	575.788	1149.56	2	1149.59	-0.0293	0	38.7	37	0.04	K	LVNEVTEFAK	T	Deamidated (NQ)	0.0010000000.0	File: Matt_20100726_ImmunoDe_2D_G5.wiff, Sample: 77 (sample number 1), Elution: 31.743 min, Period: 1, Cycle(s): 1736 (Experiment 2)
	1	IPI00745872	ALB Isoform 1 of Serum albumin	606	71317	38.6	1	1	0	671.804	1341.59	2	1341.63	-0.0344	0	78.39	37	3.9e-06	K	AVMDDFAAFVEK	C			File: Matt_20100726_ImmunoDe_2D_G5.wiff, Sample: 77 (sample number 1), Elution: 44.601 min, Period: 1, Cycle(s): 2414 (Experiment 2)
	1	IPI00745872	ALB Isoform 1 of Serum albumin	606	71317	38.6	1	1	0	679.799	1357.58	2	1357.62	-0.0394	0	77	37	5.3e-06	K	AVMDDFAAFVEK	C	Oxidation (M)	0.002000000000.0	File: Matt_20100726_ImmunoDe_2D_G5.wiff, Sample: 77 (sample number 1), Elution: 39.581 min, Period: 1, Cycle(s): 2142 (Experiment 2)
	1	IPI00745872	ALB Isoform 1 of Serum albumin	606	71317	38.6	1	1	0	686.269	1370.52	2	1370.56	-0.0369	0	58.26	34	0.00021	K	AAFTECCQAADK	A			File: Matt_20100726_ImmunoDe_2D_G5.wiff, Sample: 77 (sample number 1), Elution: 21.903 min, Period: 1, Cycle(s): 1238 (Experiment 2)
	1	IPI00745872	ALB Isoform 1 of Serum albumin	606	71317	38.6	1	1	0	717.751	1433.49	2	1433.53	-0.0394	0	39.68	30	0.0056	R	ETYGEMADCCAK	Q			File: Matt_20100726_ImmunoDe_2D_G5.wiff, Sample: 77 (sample number 1), Elution: 24.566 min, Period: 1, Cycle(s): 1367 (Experiment 2)
	1	IPI00745872	ALB Isoform 1 of Serum albumin	606	71317	38.6	1	1	0	722.308	1442.6	2	1442.63	-0.0328	0	64.17	36	8.3e-05	K	YICENQDSISSK	L			File: Matt_20100726_ImmunoDe_2D_G5.wiff, Sample: 77 (sample number 1), Elution: 22.22 min, Period: 1, Cycle(s): 1254 (Experiment 2)
	1	IPI00745872	ALB Isoform 1 of Serum albumin	606	71317	38.6	1	1	0	725.749	1449.48	2	1449.52	-0.0386	0	43.45	28	0.0017	R	ETYGEMADCCAK	Q	Oxidation (M)	0.000002000000.0	File: Matt_20100726_ImmunoDe_2D_G5.wiff, Sample: 77 (sample number 1), Elution: 18.958 min, Period: 1, Cycle(s): 1076 (Experiment 2)
	1	IPI00745872	ALB Isoform 1 of Serum albumin	606	71317	38.6	1	1	0	749.777	1497.54	2	1497.57	-0.0317	0	107.12	32	1.7e-09	K	TCVADESAENCDK	S			File: Matt_20100726_ImmunoDe_2D_G5.wiff, Sample: 77 (sample number 1), Elution: 18.081 min, Period: 1, Cycle(s): 1029 (Experiment 2)
	1	IPI00745872	ALB Isoform 1 of Serum albumin	606	71317	38.6	1	1	1	500.538	1498.59	3	1498.62	-0.0318	1	63.82	34	6.4e-05	K	ADDKETCFAEEGK	K			File: Matt_20100726_ImmunoDe_2D_G5.wiff, Sample: 77 (sample number 1), Elution: 21.131 min, Period: 1, Cycle(s): 1196 (Experiment 2)
	1	IPI00745872	ALB Isoform 1 of Serum albumin	606	71317	38.6	1	1	0	547.303	1638.89	3	1638.93	-0.042	1	59.02	36	0.00027	K	KVPQVSTPTLVEVSR	N			File: Matt_20100726_ImmunoDe_2D_G5.wiff, Sample: 77 (sample number 1), Elution: 33.356 min, Period: 1, Cycle(s): 1814 (Experiment 2)
	1	IPI00745872	ALB Isoform 1 of Serum albumin	606	71317	38.6	1	1	0	829.372	1656.73	2	1656.75	-0.0164	0	53.76	36	0.001	K	QNCELFEQLGEYK	F			File: Matt_20100726_ImmunoDe_2D_G5.wiff, Sample: 77 (sample number 1), Elution: 40.309 min, Period: 1, Cycle(s): 2181 (Experiment 2)
	2	IPI00022434	ALB Putative uncharacterized protein ALB	581	73881	35.9	1	0	0	440.715	879.415	2	879.434	-0.0185	0	56.06	38	0.0008	K	AEFAEVSK	L			File: Matt_20100726_ImmunoDe_2D_G5.wiff, Sample: 77 (sample number 1), Elution: 23.191 min, Period: 1, Cycle(s): 1300 (Experiment 2)
	2	IPI00022434	ALB Putative uncharacterized protein ALB	581	73881	35.9	1	0	0	480.771	959.527	2	959.555	-0.0283	0	41.51	38	0.025	K	FQNALLVR	Y			File: Matt_20100726_ImmunoDe_2D_G5.wiff, Sample: 77 (sample number 1), Elution: 33.781 min, Period: 1, Cycle(s): 1834 (Experiment 2) (Charge not auto determined)
	2	IPI00022434	ALB Putative uncharacterized protein ALB	581	73881	35.9	1	0	0	500.79	999.565	2	999.596	-0.0313	0	69.56	37	3.4e-05	K	QTALVELVK	H			File: Matt_20100726_ImmunoDe_2D_G5.wiff, Sample: 77 (sample number 1), Elution: 35.391 min, Period: 1, Cycle(s): 1916 (Experiment 2)
	2	IPI00022434	ALB Putative uncharacterized protein ALB	581	73881	35.9	1	0	0	509.26	1016.51	2	1016.53	-0.0237	0	47.04	38	0.0073	K	SLHTLFGDK	L			File: Matt_20100726_ImmunoDe_2D_G5.wiff, Sample: 77 (sample number 1), Elution: 33.604 min, Period: 1, Cycle(s): 1825 (Experiment 2)
	2	IPI00022434	ALB Putative uncharacterized protein ALB	581	73881	35.9	1	0	0	538.241	1074.47	2	1074.49	-0.0246	0	38.66	38	0.045	R	NECFLQHK	D			File: Matt_20100726_ImmunoDe_2D_G5.wiff, Sample: 77 (sample number 1), Elution: 24.022 min, Period: 1, Cycle(s): 1337 (Experiment 2)
	2	IPI00022434	ALB Putative uncharacterized protein ALB	581	73881	35.9	1	0	0	569.741	1137.47	2	1137.49	-0.0241	0	40.08	37	0.026	K	CCTESLVNR	R			File: Matt_20100726_ImmunoDe_2D_G5.wiff, Sample: 77 (sample number 1), Elution: 22.344 min, Period: 1, Cycle(s): 1259 (Experiment 2)
	2	IPI00022434	ALB Putative uncharacterized protein ALB	581	73881	35.9	1	0	0	575.301	1148.59	2	1148.61	-0.0212	0	50.9	38	0.0027	K	LVNEVTEFAK	T			File: Matt_20100726_ImmunoDe_2D_G5.wiff, Sample: 77 (sample number 1), Elution: 32.909 min, Period: 1, Cycle(s): 1794 (Experiment 2)
	2	IPI00022434	ALB Putative uncharacterized protein ALB	581	73881	35.9	1	0	0	575.788	1149.56	2	1149.59	-0.0293	0	38.7	37	0.04	K	LVNEVTEFAK	T	Deamidated (NQ)	0.0010000000.0	File: Matt_20100726_ImmunoDe_2D_G5.wiff, Sample: 77 (sample number 1), Elution: 31.743 min, Period: 1, Cycle(s): 1736 (Experiment 2)
	2	IPI00022434	ALB Putative uncharacterized protein ALB	581	73881	35.9	1	0	0	671.804	1341.59	2	1341.63	-0.0344	0	78.39	37	3.9e-06	K	AVMDDFAAFVEK	C			File: Matt_20100726_ImmunoDe_2D_G5.wiff, Sample: 77 (sample number 1), Elution: 44.601 min, Period: 1, Cycle(s): 2414 (Experiment 2)
	2	IPI00022434	ALB Putative uncharacterized protein ALB	581	73881	35.9	1	0	0	679.799	1357.58	2	1357.62	-0.0394	0	77	37	5.3e-06	K	AVMDDFAAFVEK	C	Oxidation (M)	0.002000000000.0	File: Matt_20100726_ImmunoDe_2D_G5.wiff, Sample: 77 (sample number 1), Elution: 39.581 min, Period: 1, Cycle(s): 2142 (Experiment 2)
	2	IPI00022434	ALB Putative uncharacterized protein ALB	581	73881	35.9	1	0	0	686.269	1370.52	2	1370.56	-0.0369	0	58.26	34	0.00021	K	AAFTECCQAADK	A			File: Matt_20100726_ImmunoDe_2D_G5.wiff, Sample: 77 (sample number 1), Elution: 21.903 min, Period: 1, Cycle(s): 1238 (Experiment 2)
	2	IPI00022434	ALB Putative uncharacterized protein ALB	581	73881	35.9	1	0	0	717.751	1433.49	2	1433.53	-0.0394	0	39.68	30	0.0056	R	ETYGEMADCCAK	Q			File: Matt_20100726_ImmunoDe_2D_G5.wiff, Sample: 77 (sample number 1), Elution: 24.566 min, Period: 1, Cycle(s): 1367 (Experiment 2)
	2	IPI00022434	ALB Putative uncharacterized protein ALB	581	73881	35.9	1	0	0	722.308	1442.6	2	1442.63	-0.0328	0	64.17	36	8.3e-05	K	YICENQDSISSK	L			File: Matt_20100726_ImmunoDe_2D_G5.wiff, Sample: 77 (sample number 1), Elution: 22.22 min, Period: 1, Cycle(s): 1254 (Experiment 2)
	2	IPI00022434	ALB Putative uncharacterized protein ALB	581	73881	35.9	1	0	0	725.749	1449.48	2	1449.52	-0.0386	0	43.45	28	0.0017	R	ETYGEMADCCAK	Q	Oxidation (M)	0.000002000000.0	File: Matt_20100726_ImmunoDe_2D_G5.wiff, Sample: 77 (sample number 1), Elution: 18.958 min, Period: 1, Cycle(s): 1076 (Experiment 2)
	2	IPI00022434	ALB Putative uncharacterized protein ALB	581	73881	35.9	1	0	0	749.777	1497.54	2	1497.57	-0.0317	0	107.12	32	1.7e-09	K	TCVADESAENCDK	S			File: Matt_20100726_ImmunoDe_2D_G5.wiff, Sample: 77 (sample number 1), Elution: 18.081 min, Period: 1, Cycle(s): 1029 (Experiment 2)
	2	IPI00022434	ALB Putative uncharacterized protein ALB	581	73881	35.9	1	1	1	543.234	1626.68	3	1626.68	-0.0016	1	36.23	35	0.046	K	ADDKETCFAEEGQK	T			File: Matt_20100726_ImmunoDe_2D_G5.wiff, Sample: 77 (sample number 1), Elution: 19.484 min, Period: 1, Cycle(s): 1105 (Experiment 2)
	2	IPI00022434	ALB Putative uncharacterized protein ALB	581	73881	35.9	1	0	0	547.303	1638.89	3	1638.93	-0.042	1	59.02	36	0.00027	K	KVPQVSTPTLVEVSR	N			File: Matt_20100726_ImmunoDe_2D_G5.wiff, Sample: 77 (sample number 1), Elution: 33.356 min, Period: 1, Cycle(s): 1814 (Experiment 2)
	2	IPI00022434	ALB Putative uncharacterized protein ALB	581	73881	35.9	1	0	0	829.372	1656.73	2	1656.75	-0.0164	0	53.76	36	0.001	K	QNCELFEQLGEYK	F			File: Matt_20100726_ImmunoDe_2D_G5.wiff, Sample: 77 (sample number 1), Elution: 40.309 min, Period: 1, Cycle(s): 2181 (Experiment 2)
	Protein hits	--------------------------------------------------------
	prot_hit_num	prot_acc	prot_desc	prot_score	prot_mass	prot_cover	pep_rank	pep_isbold	pep_isunique	pep_exp_mz	pep_exp_mr	pep_exp_z	pep_calc_mr	pep_delta	pep_miss	pep_score	pep_ident	pep_expect	pep_res_before	pep_seq	pep_res_after	pep_var_mod	pep_var_mod_pos	pep_scan_title
1375	1	IPI00745872	ALB Isoform 1 of Serum albumin	771	71317	43.8	1	1	0	440.709	879.404	2	879.434	-0.0303	0	39.78	38	0.034	K	AEFAEVSK	L			File: Matt_20100726_ImmunoDe_2D_G6.wiff, Sample: 78 (sample number 1), Elution: 22.944 min, Period: 1, Cycle(s): 1268 (Experiment 2)
	1	IPI00745872	ALB Isoform 1 of Serum albumin	771	71317	43.8	1	1	0	476.209	950.403	2	950.434	-0.0319	0	47.62	37	0.0049	K	DLGEENFK	A			File: Matt_20100726_ImmunoDe_2D_G6.wiff, Sample: 78 (sample number 1), Elution: 26.226 min, Period: 1, Cycle(s): 1432 (Experiment 2)
	1	IPI00745872	ALB Isoform 1 of Serum albumin	771	71317	43.8	1	1	0	476.209	950.403	2	950.434	-0.0319	0	37.96	37	0.045	K	DLGEENFK	A			File: Matt_20100726_ImmunoDe_2D_G6.wiff, Sample: 78 (sample number 1), Elution: 26.441 min, Period: 1, Cycle(s): 1439 (Experiment 3)
	1	IPI00745872	ALB Isoform 1 of Serum albumin	771	71317	43.8	1	1	0	480.771	959.527	2	959.555	-0.0283	0	49.13	38	0.0044	K	FQNALLVR	Y			File: Matt_20100726_ImmunoDe_2D_G6.wiff, Sample: 78 (sample number 1), Elution: 33.585 min, Period: 1, Cycle(s): 1748 (Experiment 2) (Charge not auto determined)
	1	IPI00745872	ALB Isoform 1 of Serum albumin	771	71317	43.8	1	1	0	500.79	999.565	2	999.596	-0.0313	0	54.61	37	0.0011	K	QTALVELVK	H			File: Matt_20100726_ImmunoDe_2D_G6.wiff, Sample: 78 (sample number 1), Elution: 35.302 min, Period: 1, Cycle(s): 1826 (Experiment 2)
	1	IPI00745872	ALB Isoform 1 of Serum albumin	771	71317	43.8	1	1	1	507.29	1012.57	2	1012.59	-0.0254	0	38.57	37	0.036	K	LVAASQAALGL	-			File: Matt_20100726_ImmunoDe_2D_G6.wiff, Sample: 78 (sample number 1), Elution: 36.951 min, Period: 1, Cycle(s): 1907 (Experiment 3)
	1	IPI00745872	ALB Isoform 1 of Serum albumin	771	71317	43.8	1	1	0	509.26	1016.51	2	1016.53	-0.0237	0	45.48	38	0.01	K	SLHTLFGDK	L			File: Matt_20100726_ImmunoDe_2D_G6.wiff, Sample: 78 (sample number 1), Elution: 33.236 min, Period: 1, Cycle(s): 1742 (Experiment 2)
	1	IPI00745872	ALB Isoform 1 of Serum albumin	771	71317	43.8	1	1	0	528.282	1054.55	2	1054.58	-0.0323	1	44.93	37	0.0088	K	KYLYEIAR	R			File: Matt_20100726_ImmunoDe_2D_G6.wiff, Sample: 78 (sample number 1), Elution: 30.922 min, Period: 1, Cycle(s): 1644 (Experiment 2)
	1	IPI00745872	ALB Isoform 1 of Serum albumin	771	71317	43.8	1	1	0	564.836	1127.66	2	1127.69	-0.0347	1	49.53	37	0.003	K	KQTALVELVK	H			File: Matt_20100726_ImmunoDe_2D_G6.wiff, Sample: 78 (sample number 1), Elution: 32.432 min, Period: 1, Cycle(s): 1712 (Experiment 2)
	1	IPI00745872	ALB Isoform 1 of Serum albumin	771	71317	43.8	1	1	0	569.738	1137.46	2	1137.49	-0.0286	0	52.46	37	0.0015	K	CCTESLVNR	R			File: Matt_20100726_ImmunoDe_2D_G6.wiff, Sample: 78 (sample number 1), Elution: 22.059 min, Period: 1, Cycle(s): 1230 (Experiment 2)
	1	IPI00745872	ALB Isoform 1 of Serum albumin	771	71317	43.8	1	1	0	575.296	1148.58	2	1148.61	-0.0302	0	70.47	38	2.9e-05	K	LVNEVTEFAK	T			File: Matt_20100726_ImmunoDe_2D_G6.wiff, Sample: 78 (sample number 1), Elution: 32.688 to 32.833 min, Period: 1, Cycle(s): 1723, 1729 (Experiment 2)
	1	IPI00745872	ALB Isoform 1 of Serum albumin	771	71317	43.8	1	1	0	575.791	1149.57	2	1149.59	-0.0248	0	48.91	37	0.0038	K	LVNEVTEFAK	T	Deamidated (NQ)	0.0010000000.0	File: Matt_20100726_ImmunoDe_2D_G6.wiff, Sample: 78 (sample number 1), Elution: 31.522 min, Period: 1, Cycle(s): 1675 (Experiment 2)
	1	IPI00745872	ALB Isoform 1 of Serum albumin	771	71317	43.8	1	1	0	613.789	1225.56	2	1225.6	-0.0343	1	57.34	37	0.00047	R	FKDLGEENFK	A			File: Matt_20100726_ImmunoDe_2D_G6.wiff, Sample: 78 (sample number 1), Elution: 29.536 min, Period: 1, Cycle(s): 1576 (Experiment 3)
	1	IPI00745872	ALB Isoform 1 of Serum albumin	771	71317	43.8	1	1	0	671.799	1341.58	2	1341.63	-0.0441	0	61.4	37	0.00018	K	AVMDDFAAFVEK	C			File: Matt_20100726_ImmunoDe_2D_G6.wiff, Sample: 78 (sample number 1), Elution: 44.551 min, Period: 1, Cycle(s): 2311 (Experiment 2)
	1	IPI00745872	ALB Isoform 1 of Serum albumin	771	71317	43.8	1	1	0	679.799	1357.58	2	1357.62	-0.0394	0	57.7	37	0.00045	K	AVMDDFAAFVEK	C	Oxidation (M)	0.002000000000.0	File: Matt_20100726_ImmunoDe_2D_G6.wiff, Sample: 78 (sample number 1), Elution: 39.525 min, Period: 1, Cycle(s): 2040 (Experiment 2)
	1	IPI00745872	ALB Isoform 1 of Serum albumin	771	71317	43.8	1	1	0	686.266	1370.52	2	1370.56	-0.0418	0	50.3	34	0.0012	K	AAFTECCQAADK	A			File: Matt_20100726_ImmunoDe_2D_G6.wiff, Sample: 78 (sample number 1), Elution: 21.614 min, Period: 1, Cycle(s): 1213 (Experiment 2)
	1	IPI00745872	ALB Isoform 1 of Serum albumin	771	71317	43.8	1	1	0	717.748	1433.48	2	1433.53	-0.0444	0	55.08	29	0.00014	R	ETYGEMADCCAK	Q			File: Matt_20100726_ImmunoDe_2D_G6.wiff, Sample: 78 (sample number 1), Elution: 24.127 min, Period: 1, Cycle(s): 1324 (Experiment 2)
	1	IPI00745872	ALB Isoform 1 of Serum albumin	771	71317	43.8	1	1	0	722.301	1442.59	2	1442.63	-0.0479	0	57.88	35	0.00031	K	YICENQDSISSK	L			File: Matt_20100726_ImmunoDe_2D_G6.wiff, Sample: 78 (sample number 1), Elution: 21.881 min, Period: 1, Cycle(s): 1224 (Experiment 2)
	1	IPI00745872	ALB Isoform 1 of Serum albumin	771	71317	43.8	1	1	0	725.749	1449.48	2	1449.52	-0.0386	0	28.88	28	0.049	R	ETYGEMADCCAK	Q	Oxidation (M)	0.000002000000.0	File: Matt_20100726_ImmunoDe_2D_G6.wiff, Sample: 78 (sample number 1), Elution: 18.839 min, Period: 1, Cycle(s): 1066 (Experiment 2)
	1	IPI00745872	ALB Isoform 1 of Serum albumin	771	71317	43.8	1	1	0	749.774	1497.53	2	1497.57	-0.0369	0	88.64	32	1.1e-07	K	TCVADESAENCDK	S			File: Matt_20100726_ImmunoDe_2D_G6.wiff, Sample: 78 (sample number 1), Elution: 18.048 min, Period: 1, Cycle(s): 1025 (Experiment 2)
	1	IPI00745872	ALB Isoform 1 of Serum albumin	771	71317	43.8	1	1	1	500.532	1498.57	3	1498.62	-0.0507	1	50.72	34	0.0011	K	ADDKETCFAEEGK	K			File: Matt_20100726_ImmunoDe_2D_G6.wiff, Sample: 78 (sample number 1), Elution: 20.858 min, Period: 1, Cycle(s): 1174 (Experiment 2)
	1	IPI00745872	ALB Isoform 1 of Serum albumin	771	71317	43.8	1	1	0	756.406	1510.8	2	1510.84	-0.0384	0	91.68	37	1.8e-07	K	VPQVSTPTLVEVSR	N			File: Matt_20100726_ImmunoDe_2D_G6.wiff, Sample: 78 (sample number 1), Elution: 34.314 min, Period: 1, Cycle(s): 1780 (Experiment 2)
	1	IPI00745872	ALB Isoform 1 of Serum albumin	771	71317	43.8	1	1	0	516.258	1545.75	3	1545.79	-0.0373	1	47.05	37	0.0058	K	LKECCEKPLLEK	S			File: Matt_20100726_ImmunoDe_2D_G6.wiff, Sample: 78 (sample number 1), Elution: 23.653 min, Period: 1, Cycle(s): 1299 (Experiment 2)
	1	IPI00745872	ALB Isoform 1 of Serum albumin	771	71317	43.8	1	1	0	518.187	1551.54	3	1551.59	-0.0505	0	51.38	30	0.00042	K	CCAAADPHECYAK	V			File: Matt_20100726_ImmunoDe_2D_G6.wiff, Sample: 78 (sample number 1), Elution: 18.75 min, Period: 1, Cycle(s): 1063 (Experiment 2)
	1	IPI00745872	ALB Isoform 1 of Serum albumin	771	71317	43.8	1	1	0	547.299	1638.88	3	1638.93	-0.0552	1	71.86	36	1.5e-05	K	KVPQVSTPTLVEVSR	N			File: Matt_20100726_ImmunoDe_2D_G6.wiff, Sample: 78 (sample number 1), Elution: 33.181 min, Period: 1, Cycle(s): 1740 (Experiment 2)
	1	IPI00745872	ALB Isoform 1 of Serum albumin	771	71317	43.8	1	1	0	829.353	1656.69	2	1656.75	-0.0542	0	77.4	35	3.6e-06	K	QNCELFEQLGEYK	F			File: Matt_20100726_ImmunoDe_2D_G6.wiff, Sample: 78 (sample number 1), Elution: 40.197 min, Period: 1, Cycle(s): 2074 (Experiment 2)
	1	IPI00745872	ALB Isoform 1 of Serum albumin	771	71317	43.8	1	1	0	637.627	1909.86	3	1909.92	-0.0664	0	43.18	36	0.011	R	RPCFSALEVDETYVPK	E			File: Matt_20100726_ImmunoDe_2D_G6.wiff, Sample: 78 (sample number 1), Elution: 38.05 min, Period: 1, Cycle(s): 1962 (Experiment 2)
	1	IPI00745872	ALB Isoform 1 of Serum albumin	771	71317	43.8	1	1	0	696.264	2085.77	3	2085.83	-0.0588	0	55.55	29	0.00012	K	VHTECCHGDLLECADDR	A			File: Matt_20100726_ImmunoDe_2D_G6.wiff, Sample: 78 (sample number 1), Elution: 27.395 min, Period: 1, Cycle(s): 1486 (Experiment 2)
	2	IPI00022434	ALB Putative uncharacterized protein ALB	751	73881	41	1	0	0	440.709	879.404	2	879.434	-0.0303	0	39.78	38	0.034	K	AEFAEVSK	L			File: Matt_20100726_ImmunoDe_2D_G6.wiff, Sample: 78 (sample number 1), Elution: 22.944 min, Period: 1, Cycle(s): 1268 (Experiment 2)
	2	IPI00022434	ALB Putative uncharacterized protein ALB	751	73881	41	1	0	0	476.209	950.403	2	950.434	-0.0319	0	47.62	37	0.0049	K	DLGEENFK	A			File: Matt_20100726_ImmunoDe_2D_G6.wiff, Sample: 78 (sample number 1), Elution: 26.226 min, Period: 1, Cycle(s): 1432 (Experiment 2)
	2	IPI00022434	ALB Putative uncharacterized protein ALB	751	73881	41	1	0	0	476.209	950.403	2	950.434	-0.0319	0	37.96	37	0.045	K	DLGEENFK	A			File: Matt_20100726_ImmunoDe_2D_G6.wiff, Sample: 78 (sample number 1), Elution: 26.441 min, Period: 1, Cycle(s): 1439 (Experiment 3)
	2	IPI00022434	ALB Putative uncharacterized protein ALB	751	73881	41	1	0	0	480.771	959.527	2	959.555	-0.0283	0	49.13	38	0.0044	K	FQNALLVR	Y			File: Matt_20100726_ImmunoDe_2D_G6.wiff, Sample: 78 (sample number 1), Elution: 33.585 min, Period: 1, Cycle(s): 1748 (Experiment 2) (Charge not auto determined)
	2	IPI00022434	ALB Putative uncharacterized protein ALB	751	73881	41	1	0	0	500.79	999.565	2	999.596	-0.0313	0	54.61	37	0.0011	K	QTALVELVK	H			File: Matt_20100726_ImmunoDe_2D_G6.wiff, Sample: 78 (sample number 1), Elution: 35.302 min, Period: 1, Cycle(s): 1826 (Experiment 2)
	2	IPI00022434	ALB Putative uncharacterized protein ALB	751	73881	41	1	0	0	509.26	1016.51	2	1016.53	-0.0237	0	45.48	38	0.01	K	SLHTLFGDK	L			File: Matt_20100726_ImmunoDe_2D_G6.wiff, Sample: 78 (sample number 1), Elution: 33.236 min, Period: 1, Cycle(s): 1742 (Experiment 2)
	2	IPI00022434	ALB Putative uncharacterized protein ALB	751	73881	41	1	0	0	528.282	1054.55	2	1054.58	-0.0323	1	44.93	37	0.0088	K	KYLYEIAR	R			File: Matt_20100726_ImmunoDe_2D_G6.wiff, Sample: 78 (sample number 1), Elution: 30.922 min, Period: 1, Cycle(s): 1644 (Experiment 2)
	2	IPI00022434	ALB Putative uncharacterized protein ALB	751	73881	41	1	0	0	564.836	1127.66	2	1127.69	-0.0347	1	49.53	37	0.003	K	KQTALVELVK	H			File: Matt_20100726_ImmunoDe_2D_G6.wiff, Sample: 78 (sample number 1), Elution: 32.432 min, Period: 1, Cycle(s): 1712 (Experiment 2)
	2	IPI00022434	ALB Putative uncharacterized protein ALB	751	73881	41	1	0	0	569.738	1137.46	2	1137.49	-0.0286	0	52.46	37	0.0015	K	CCTESLVNR	R			File: Matt_20100726_ImmunoDe_2D_G6.wiff, Sample: 78 (sample number 1), Elution: 22.059 min, Period: 1, Cycle(s): 1230 (Experiment 2)
	2	IPI00022434	ALB Putative uncharacterized protein ALB	751	73881	41	1	0	0	575.296	1148.58	2	1148.61	-0.0302	0	70.47	38	2.9e-05	K	LVNEVTEFAK	T			File: Matt_20100726_ImmunoDe_2D_G6.wiff, Sample: 78 (sample number 1), Elution: 32.688 to 32.833 min, Period: 1, Cycle(s): 1723, 1729 (Experiment 2)
	2	IPI00022434	ALB Putative uncharacterized protein ALB	751	73881	41	1	0	0	575.791	1149.57	2	1149.59	-0.0248	0	48.91	37	0.0038	K	LVNEVTEFAK	T	Deamidated (NQ)	0.0010000000.0	File: Matt_20100726_ImmunoDe_2D_G6.wiff, Sample: 78 (sample number 1), Elution: 31.522 min, Period: 1, Cycle(s): 1675 (Experiment 2)
	2	IPI00022434	ALB Putative uncharacterized protein ALB	751	73881	41	1	0	0	613.789	1225.56	2	1225.6	-0.0343	1	57.34	37	0.00047	R	FKDLGEENFK	A			File: Matt_20100726_ImmunoDe_2D_G6.wiff, Sample: 78 (sample number 1), Elution: 29.536 min, Period: 1, Cycle(s): 1576 (Experiment 3)
	2	IPI00022434	ALB Putative uncharacterized protein ALB	751	73881	41	1	0	0	671.799	1341.58	2	1341.63	-0.0441	0	61.4	37	0.00018	K	AVMDDFAAFVEK	C			File: Matt_20100726_ImmunoDe_2D_G6.wiff, Sample: 78 (sample number 1), Elution: 44.551 min, Period: 1, Cycle(s): 2311 (Experiment 2)
	2	IPI00022434	ALB Putative uncharacterized protein ALB	751	73881	41	1	0	0	679.799	1357.58	2	1357.62	-0.0394	0	57.7	37	0.00045	K	AVMDDFAAFVEK	C	Oxidation (M)	0.002000000000.0	File: Matt_20100726_ImmunoDe_2D_G6.wiff, Sample: 78 (sample number 1), Elution: 39.525 min, Period: 1, Cycle(s): 2040 (Experiment 2)
	2	IPI00022434	ALB Putative uncharacterized protein ALB	751	73881	41	1	0	0	686.266	1370.52	2	1370.56	-0.0418	0	50.3	34	0.0012	K	AAFTECCQAADK	A			File: Matt_20100726_ImmunoDe_2D_G6.wiff, Sample: 78 (sample number 1), Elution: 21.614 min, Period: 1, Cycle(s): 1213 (Experiment 2)
	2	IPI00022434	ALB Putative uncharacterized protein ALB	751	73881	41	1	0	0	717.748	1433.48	2	1433.53	-0.0444	0	55.08	29	0.00014	R	ETYGEMADCCAK	Q			File: Matt_20100726_ImmunoDe_2D_G6.wiff, Sample: 78 (sample number 1), Elution: 24.127 min, Period: 1, Cycle(s): 1324 (Experiment 2)
	2	IPI00022434	ALB Putative uncharacterized protein ALB	751	73881	41	1	0	0	722.301	1442.59	2	1442.63	-0.0479	0	57.88	35	0.00031	K	YICENQDSISSK	L			File: Matt_20100726_ImmunoDe_2D_G6.wiff, Sample: 78 (sample number 1), Elution: 21.881 min, Period: 1, Cycle(s): 1224 (Experiment 2)
	2	IPI00022434	ALB Putative uncharacterized protein ALB	751	73881	41	1	0	0	725.749	1449.48	2	1449.52	-0.0386	0	28.88	28	0.049	R	ETYGEMADCCAK	Q	Oxidation (M)	0.000002000000.0	File: Matt_20100726_ImmunoDe_2D_G6.wiff, Sample: 78 (sample number 1), Elution: 18.839 min, Period: 1, Cycle(s): 1066 (Experiment 2)
	2	IPI00022434	ALB Putative uncharacterized protein ALB	751	73881	41	1	0	0	749.774	1497.53	2	1497.57	-0.0369	0	88.64	32	1.1e-07	K	TCVADESAENCDK	S			File: Matt_20100726_ImmunoDe_2D_G6.wiff, Sample: 78 (sample number 1), Elution: 18.048 min, Period: 1, Cycle(s): 1025 (Experiment 2)
	2	IPI00022434	ALB Putative uncharacterized protein ALB	751	73881	41	1	0	0	756.406	1510.8	2	1510.84	-0.0384	0	91.68	37	1.8e-07	K	VPQVSTPTLVEVSR	N			File: Matt_20100726_ImmunoDe_2D_G6.wiff, Sample: 78 (sample number 1), Elution: 34.314 min, Period: 1, Cycle(s): 1780 (Experiment 2)
	2	IPI00022434	ALB Putative uncharacterized protein ALB	751	73881	41	1	0	0	516.258	1545.75	3	1545.79	-0.0373	1	47.05	37	0.0058	K	LKECCEKPLLEK	S			File: Matt_20100726_ImmunoDe_2D_G6.wiff, Sample: 78 (sample number 1), Elution: 23.653 min, Period: 1, Cycle(s): 1299 (Experiment 2)
	2	IPI00022434	ALB Putative uncharacterized protein ALB	751	73881	41	1	0	0	518.187	1551.54	3	1551.59	-0.0505	0	51.38	30	0.00042	K	CCAAADPHECYAK	V			File: Matt_20100726_ImmunoDe_2D_G6.wiff, Sample: 78 (sample number 1), Elution: 18.75 min, Period: 1, Cycle(s): 1063 (Experiment 2)
	2	IPI00022434	ALB Putative uncharacterized protein ALB	751	73881	41	1	1	1	543.23	1626.67	3	1626.68	-0.0147	1	39.2	35	0.021	K	ADDKETCFAEEGQK	T			File: Matt_20100726_ImmunoDe_2D_G6.wiff, Sample: 78 (sample number 1), Elution: 19.331 min, Period: 1, Cycle(s): 1092 (Experiment 2)
	2	IPI00022434	ALB Putative uncharacterized protein ALB	751	73881	41	1	0	0	547.299	1638.88	3	1638.93	-0.0552	1	71.86	36	1.5e-05	K	KVPQVSTPTLVEVSR	N			File: Matt_20100726_ImmunoDe_2D_G6.wiff, Sample: 78 (sample number 1), Elution: 33.181 min, Period: 1, Cycle(s): 1740 (Experiment 2)
	2	IPI00022434	ALB Putative uncharacterized protein ALB	751	73881	41	1	0	0	829.353	1656.69	2	1656.75	-0.0542	0	77.4	35	3.6e-06	K	QNCELFEQLGEYK	F			File: Matt_20100726_ImmunoDe_2D_G6.wiff, Sample: 78 (sample number 1), Elution: 40.197 min, Period: 1, Cycle(s): 2074 (Experiment 2)
	2	IPI00022434	ALB Putative uncharacterized protein ALB	751	73881	41	1	0	0	637.627	1909.86	3	1909.92	-0.0664	0	43.18	36	0.011	R	RPCFSALEVDETYVPK	E			File: Matt_20100726_ImmunoDe_2D_G6.wiff, Sample: 78 (sample number 1), Elution: 38.05 min, Period: 1, Cycle(s): 1962 (Experiment 2)
	2	IPI00022434	ALB Putative uncharacterized protein ALB	751	73881	41	1	0	0	696.264	2085.77	3	2085.83	-0.0588	0	55.55	29	0.00012	K	VHTECCHGDLLECADDR	A			File: Matt_20100726_ImmunoDe_2D_G6.wiff, Sample: 78 (sample number 1), Elution: 27.395 min, Period: 1, Cycle(s): 1486 (Experiment 2)
	Protein hits	--------------------------------------------------------
	prot_hit_num	prot_acc	prot_desc	prot_score	prot_mass	prot_cover	pep_rank	pep_isbold	pep_isunique	pep_exp_mz	pep_exp_mr	pep_exp_z	pep_calc_mr	pep_delta	pep_miss	pep_score	pep_ident	pep_expect	pep_res_before	pep_seq	pep_res_after	pep_var_mod	pep_var_mod_pos	pep_scan_title
1378	1	IPI00887739	LOC100133511 similar to complement component C3, partial	428	145517	6.2	1	1	1	563.818	1125.62	2	1125.65	-0.0291	0	64.23	37	9.9e-05	K	VLLDGVQNLR	A			File: Matt_20100726_ImmunoDe_2D_G7.wiff, Sample: 79 (sample number 1), Elution: 35.599 min, Period: 1, Cycle(s): 1991 (Experiment 2)
	1	IPI00887739	LOC100133511 similar to complement component C3, partial	428	145517	6.2	1	1	0	612.784	1223.55	2	1223.59	-0.0363	0	39.49	37	0.031	R	YYTYLIMNK	G	Oxidation (M)	0.000000200.0	File: Matt_20100726_ImmunoDe_2D_G7.wiff, Sample: 79 (sample number 1), Elution: 33.933 min, Period: 1, Cycle(s): 1899 (Experiment 2)
	1	IPI00887739	LOC100133511 similar to complement component C3, partial	428	145517	6.2	1	1	0	631.285	1260.56	2	1260.59	-0.0394	0	76.8	37	6.1e-06	K	QELSEAEQATR	T			File: Matt_20100726_ImmunoDe_2D_G7.wiff, Sample: 79 (sample number 1), Elution: 21.582 min, Period: 1, Cycle(s): 1227 (Experiment 2)
	1	IPI00887739	LOC100133511 similar to complement component C3, partial	428	145517	6.2	1	1	0	463.885	1388.63	3	1388.69	-0.0551	1	41.79	37	0.02	K	KQELSEAEQATR	T			File: Matt_20100726_ImmunoDe_2D_G7.wiff, Sample: 79 (sample number 1), Elution: 20.146 min, Period: 1, Cycle(s): 1147 (Experiment 2)
	1	IPI00887739	LOC100133511 similar to complement component C3, partial	428	145517	6.2	1	1	0	735.874	1469.73	2	1469.77	-0.0386	0	87.46	37	5.2e-07	R	IPIEDGSGEVVLSR	K			File: Matt_20100726_ImmunoDe_2D_G7.wiff, Sample: 79 (sample number 1), Elution: 33.177 min, Period: 1, Cycle(s): 1860 (Experiment 2)
	Protein hits	--------------------------------------------------------
	prot_hit_num	prot_acc	prot_desc	prot_score	prot_mass	prot_cover	pep_rank	pep_isbold	pep_isunique	pep_exp_mz	pep_exp_mr	pep_exp_z	pep_calc_mr	pep_delta	pep_miss	pep_score	pep_ident	pep_expect	pep_res_before	pep_seq	pep_res_after	pep_var_mod	pep_var_mod_pos	pep_scan_title
1386	1	IPI00022434	ALB Putative uncharacterized protein ALB	303	73881	17.7	1	1	1	480.769	959.523	2	959.555	-0.0324	0	47.14	38	0.007	K	FQNALLVR	Y			File: Matt_20100726_ImmunoDe_2D_G8.wiff, Sample: 80 (sample number 1), Elution: 33.782 min, Period: 1, Cycle(s): 1863 (Experiment 2)
	1	IPI00022434	ALB Putative uncharacterized protein ALB	303	73881	17.7	1	1	1	492.73	983.445	2	983.481	-0.0359	0	44.93	36	0.008	K	TYETTLEK	C			File: Matt_20100726_ImmunoDe_2D_G8.wiff, Sample: 80 (sample number 1), Elution: 23 min, Period: 1, Cycle(s): 1307 (Experiment 2)
	1	IPI00022434	ALB Putative uncharacterized protein ALB	303	73881	17.7	1	1	1	500.788	999.561	2	999.596	-0.0354	0	60.34	37	0.00028	K	QTALVELVK	H			File: Matt_20100726_ImmunoDe_2D_G8.wiff, Sample: 80 (sample number 1), Elution: 35.445 min, Period: 1, Cycle(s): 1952 (Experiment 2)
	1	IPI00022434	ALB Putative uncharacterized protein ALB	303	73881	17.7	1	1	1	509.254	1016.49	2	1016.53	-0.0364	0	44.48	38	0.013	K	SLHTLFGDK	L			File: Matt_20100726_ImmunoDe_2D_G8.wiff, Sample: 80 (sample number 1), Elution: 33.499 min, Period: 1, Cycle(s): 1848 (Experiment 2)
	1	IPI00022434	ALB Putative uncharacterized protein ALB	303	73881	17.7	1	1	1	564.833	1127.65	2	1127.69	-0.0392	1	54.94	37	0.00088	K	KQTALVELVK	H			File: Matt_20100726_ImmunoDe_2D_G8.wiff, Sample: 80 (sample number 1), Elution: 32.76 min, Period: 1, Cycle(s): 1810 (Experiment 2)
	1	IPI00022434	ALB Putative uncharacterized protein ALB	303	73881	17.7	1	1	1	575.294	1148.57	2	1148.61	-0.0347	0	52.24	38	0.0019	K	LVNEVTEFAK	T			File: Matt_20100726_ImmunoDe_2D_G8.wiff, Sample: 80 (sample number 1), Elution: 32.901 min, Period: 1, Cycle(s): 1817 (Experiment 2)
	1	IPI00022434	ALB Putative uncharacterized protein ALB	303	73881	17.7	1	1	1	679.801	1357.59	2	1357.62	-0.0345	0	69.71	37	3e-05	K	AVMDDFAAFVEK	C	Oxidation (M)	0.002000000000.0	File: Matt_20100726_ImmunoDe_2D_G8.wiff, Sample: 80 (sample number 1), Elution: 39.647 min, Period: 1, Cycle(s): 2178 (Experiment 2)
	1	IPI00022434	ALB Putative uncharacterized protein ALB	303	73881	17.7	1	1	1	686.261	1370.51	2	1370.56	-0.0516	0	60.6	33	0.0001	K	AAFTECCQAADK	A			File: Matt_20100726_ImmunoDe_2D_G8.wiff, Sample: 80 (sample number 1), Elution: 22.175 min, Period: 1, Cycle(s): 1263 (Experiment 2)
	1	IPI00022434	ALB Putative uncharacterized protein ALB	303	73881	17.7	1	1	1	722.303	1442.59	2	1442.63	-0.0429	0	57.93	36	0.00033	K	YICENQDSISSK	L			File: Matt_20100726_ImmunoDe_2D_G8.wiff, Sample: 80 (sample number 1), Elution: 22.492 min, Period: 1, Cycle(s): 1279 (Experiment 2)
	1	IPI00022434	ALB Putative uncharacterized protein ALB	303	73881	17.7	1	1	1	756.401	1510.79	2	1510.84	-0.0487	0	52.4	37	0.0015	K	VPQVSTPTLVEVSR	N			File: Matt_20100726_ImmunoDe_2D_G8.wiff, Sample: 80 (sample number 1), Elution: 34.526 min, Period: 1, Cycle(s): 1903 (Experiment 2)
	1	IPI00022434	ALB Putative uncharacterized protein ALB	303	73881	17.7	1	1	1	547.301	1638.88	3	1638.93	-0.0486	1	55.14	36	0.00069	K	KVPQVSTPTLVEVSR	N			File: Matt_20100726_ImmunoDe_2D_G8.wiff, Sample: 80 (sample number 1), Elution: 33.411 min, Period: 1, Cycle(s): 1844 (Experiment 2)
