# Supplementary material for: A systematic analysis of the effects of increasing degrees of serum immunodepletion in terms of depth of coverage and other key aspects in top-down and bottom-up proteomic analyses
Source: Proteomics. 2011 Jun;11(11):2222–35. doi: 10.1002/pmic.201100005 (PMC3262148; doi:10.1002/pmic.201100005)
Supplement: Supplementary file 5 [file pmic0011-2222-SD5.xls]

## Sheet: WS 6 14 20 comparison
Protein Names	Accession numbers	Peptides (seq) WS	Peptides (seq) Mars6	Peptides (seq) Mars14	Peptides (seq) Prot20	Sequence Coverage [%]	Unique Peptides (seq) WS	Unique Peptides (seq) Mars6	Unique Peptides (seq) Mars14	Unique Peptides (seq) Prot20	Unique Sequence Coverage [%]	Mol. Weight [kDa]
14-3-3 protein zeta/delta;Protein kinase C inhibitor protein 1;cDNA, FLJ79516, highly similar to 14-3-3 protein zeta/delta	P63104;A8K1N0;B0AZS6;Q2F831	0	0	1	4	33.1	0	0	1	3	29	27.745
4F2 cell-surface antigen heavy chain;Lymphocyte activation antigen 4F2 large subunit;4F2 heavy chain antigen	P08195	0	1	1	3	8.5	0	1	1	3	8.5	71.122
72 kDa type IV collagenase;72 kDa gelatinase;Matrix metalloproteinase-2;Gelatinase A;TBE-1;MMP2	P08253;B2R6U1;Q2EF79;Q9UCJ8	1	7	6	11	29.2	1	7	6	11	29.2	73.881
78 kDa glucose-regulated protein;GRP 78;Heat shock 70 kDa protein 5;Immunoglobulin heavy chain-binding protein;Endoplasmic reticulum lumenal Ca(2+)-binding protein grp78	P11021;B0QZ61;Q2KHP4	0	5	8	11	27.3	0	5	8	11	27.3	72.421
A disintegrin and metalloproteinase with thrombospondin motifs 13;von Willebrand factor-cleaving protease;Von Willebrand factor-cleaving protease	Q76LX8-1;Q76LX8;Q76LX8-2;Q76LX8-3;Q6QNA4;Q6QNA6;Q9UGQ1	0	2	1	2	2.8	0	2	1	2	2.8	153.6
ADAMTS-like 2;ADAMTS-like protein 2;Putative uncharacterized protein ENSP00000383517	B1B0D4;Q86TH1;A8MZ67;B3KXC5	0	1	1	3	5.8	0	1	1	3	5.8	116.28
ADAMTS-like protein 4;Thrombospondin repeat-containing protein 1;ADAMTSL4 protein	Q6UY14-1;Q6UY14;A8KAH2;Q9UFG7;Q6UY14-2;B2RTT0	1	5	4	1	9.4	1	5	4	1	9.4	116.54
Adipocyte plasma membrane-associated protein;Protein BSCv;Chromosome 20 open reading frame 3	Q9HDC9;A8K514;A2A2F9	0	1	1	2	9.4	0	1	1	2	9.4	46.48
Adiponectin;Adipocyte, C1q and collagen domain-containing protein;30 kDa adipocyte complement-related protein;Adipocyte complement-related 30 kDa protein;ACRP30;Adipose most abundant gene transcript 1 protein;Gelatin-binding protein	Q15848;A8K660;B2R773	0	2	2	3	21.7	0	2	2	3	21.7	26.413
ADP-ribosyl cyclase 2;Cyclic ADP-ribose hydrolase 2;Bone marrow stromal antigen 1; Putative uncharacterized protein BST1;	A6NC48;Q10588;B2R6A2;Q1XII0	0	1	1	4	23.1	0	1	1	4	23.1	37.482
Afamin;Alpha-albumin	P43652;A8K3E1;Q4W5C5	27	46	48	36	72.5	27	46	48	36	72.5	69.068
Alpha-1-acid glycoprotein 1;Orosomucoid-1;Orosomucoid 1;Orosomucoid 1,	P02763;Q5U067;Q5T539	19	24	6	2	73.1	11	14	3	1	44.3	23.511
Alpha-1-acid glycoprotein 2;Orosomucoid-2	P19652;B2R5L2;Q5T538;Q6IB74	17	21	7	3	73.1	9	11	4	2	44.3	23.602
Alpha-1-antichymotrypsin;Cell growth-inhibiting gene 24/25 protein;Alpha-1-antichymotrypsin His-Pro-less	P01011-2;P01011;B3KS79;B3KVQ7;P01011-1	19	29	29	31	61.6	19	29	29	31	61.6	50.598
Alpha-1-antitrypsin;Alpha-1 protease inhibitor;Alpha-1-antiproteinase;Short peptide from AAT	P01009-1;P01009;B2RDQ8;P01009-2;A6YP93;A7L8C5;A7L8C6;B2D098;Q13747;Q2L9S7;Q3I0J7;Q9UCE6;Q9UCM3;P01009-3	31	30	31	7	68.4	31	30	31	7	68.4	46.736
Alpha-1B-glycoprotein;Alpha-1-B glycoprotein;cDNA FLJ31323 fis, clone LIVER2000037, highly similar to Alpha-1B-glycoprotein; cDNA FLJ78372, highly similar to Homo sapiens alpha-1-B glycoprotein (A1BG), mRNA	A8K052;Q68CK0;P04217;B3KP79;Q7Z3U3	24	32	30	20	68.7	7	9	8	6	16.2	54.253
Alpha-2-antiplasmin;Alpha-2-plasmin inhibitor	Q8N5U7;P08697;Q9UCG2;Q9UCG3	11	15	19	20	48.5	11	15	19	20	48.5	55.064
Alpha-2-HS-glycoprotein;Ba-alpha-2-glycoprotein;Alpha-2-Z-globulin;Fetuin-A;Alpha-2-HS-glycoprotein chain A;Alpha-2-HS-glycoprotein chain B	P02765;A8K9N6;B2R7G1	17	24	23	17	55.3	4	5	5	4	24.3	39.324
Alpha-2-macroglobulin;C3 and PZP-like alpha-2-macroglobulin domain-containing protein 5	P01023;Q9BQ22	76	100	78	79	78	55	73	54	56	63.8	163.28
Alpha-enolase;2-phospho-D-glycerate hydro-lyase;Non-neural enolase;Enolase 1;Phosphopyruvate hydratase;C-myc promoter-binding protein;MBP-1;MPB-1;Plasminogen-binding protein	P06733-1;P06733;A4QMW8;A4UCS8;B2RD59;Q53FT9;Q53HR3;Q96GV1;Q9BT62;Q9UCG5;Q9UCH6;P06733-2	0	1	4	6	33.2	0	1	3	5	29	47.168
Alpha-N-acetylglucosaminidase;N-acetyl-alpha-glucosaminidase;Alpha-N-acetylglucosaminidase 82 kDa form;Alpha-N-acetylglucosaminidase 77 kDa form;Huntingtin interacting protein-1-related	P54802;Q14769;Q59FD0	0	0	0	5	12.7	0	0	0	5	12.7	82.166
Aminoacylase-1;N-acyl-L-amino-acid amidohydrolase;ACY-1	Q03154	0	0	3	0	8.8	0	0	3	0	8.8	45.884
Aminopeptidase N;Alanyl aminopeptidase;Microsomal aminopeptidase;Aminopeptidase M;gp150;Myeloid plasma membrane glycoprotein CD13	P15144;Q59E93;Q71E46;Q8IVL7	0	3	2	14	21.9	0	3	2	14	21.9	109.54
Angiotensinogen;Serpin A8;Angiotensin-1;Angiotensin I;Angiotensin-2;Angiotensin II;Angiotensin-3;Angiotensin III;Des-Asp[1]-angiotensin II	P01019;A7L3A3;A7L3A4;A7L3A5;B0ZBE2;B2R5S1;Q53GY3;Q53YY1;Q59EP2;Q86U78	7	17	18	19	59.8	7	17	18	19	59.8	53.154
Antithrombin;Antithrombin III	Q7KYQ5;Q7KYY4;Q8IZZ8;Q8IZZ9;Q8J000;Q8J001;Q8TCE1;Q9UBW9	10	13	14	14	51.4	4	4	5	5	11.2	29.092
APOB protein	Q7Z7Q0	28	53	55	37	76.3	2	4	4	1	4.7	92.618
Apolipoprotein A-I;Apolipoprotein A-I(1-242);Apolipoprotein A-1 A175P variant	P02647;A8K866;Q6LEJ8;Q9UCT8;Q8TDB0;Q9Y355	31	58	49	41	92.1	31	58	49	41	92.1	30.777
Apolipoprotein A-II;Apolipoprotein A-II(1-76)	P02652;B2R524	13	15	14	10	77	13	15	14	10	77	11.175
Apolipoprotein A-IV	P06727;Q13784	37	69	70	42	92.2	2	3	3	2	5.3	45.398
Apolipoprotein A-V;Apolipoprotein A5;Regeneration-associated protein 3	Q6Q788;A8K9M4;B0YIV9;B0YIW1	0	2	0	1	11.7	0	2	0	1	11.7	41.212
Apolipoprotein B-100;Apolipoprotein B-48	P04114;A8K479;P78482;Q13789;Q13828;Q4ZG63;Q53QC8;Q59HB3;Q9UE51;Q9UE52;Q9UE53	78	203	225	193	62.9	52	154	174	157	49.3	515.56
Apolipoprotein C-I	P02654;B2R526	1	3	1	4	26.5	1	3	1	4	26.5	9.3318
Apolipoprotein C-II	P02655;Q6P163	5	7	4	4	50.5	5	7	4	4	50.5	11.284
Apolipoprotein C-III variant 1;Apolipoprotein C-III	B0YIW2;P02656;A3KPE2	5	7	5	6	49.6	5	7	5	6	49.6	12.815
Apolipoprotein C-IV	P55056;A5YAK2;B3KWY6;Q53YY8	2	3	2	5	40.9	2	3	2	5	40.9	14.553
Apolipoprotein D	P05090;B2R579	10	13	5	8	41.3	10	13	5	8	41.3	21.275
Apolipoprotein E;MRNA for apolipoprotein E (apo E);Apolipoprotein E3	P02649;B2RC15;Q6LBZ1;Q13791;Q6LA97;Q8TCZ8	14	30	31	22	77.9	14	30	31	22	77.9	36.154
Apolipoprotein F;Lipid transfer inhibitor protein; cDNA, FLJ95794, highly similar to Homo sapiens apolipoprotein F (APOF), mRNA;	B2RC09;Q13790	1	3	3	3	22.1	1	3	3	3	22.1	35.399
Apolipoprotein L1;Apolipoprotein L-I;Apolipoprotein L	O14791-2;O14791;A5PL32;B2R9E5;Q1WWL5;Q29RW7;O14791-1;A5PLQ4;Q2KHQ6	5	10	5	13	49	5	10	5	13	49	45.871
Apolipoprotein M;Protein G3a;Apolipoprotein M, isoform CRA_a	O95445;B0UX98;Q5SRP4;Q5SRP5	7	11	7	11	72.9	7	11	7	11	72.9	21.253
Asialoglycoprotein receptor 2;Hepatic lectin H2;HBxAg-binding protein	A8MT12;P07307-1;P07307;A6NLV8;Q7Z4G9;P07307-2;P07307-3	0	1	1	3	13.5	0	1	1	3	13.5	35.149
Attractin;Mahogany homolog;DPPT-L	O75882-2;O75882;O75882-1;A8KAE5;O75882-3;Q9UC75;Q9UDF5	7	12	16	34	33.8	7	12	16	34	33.8	141.43
Basement membrane-specific heparan sulfate proteoglycan core protein;Perlecan	P98160;Q2VPA1;Q59EG0;Q5SZI3	1	6	13	17	9.5	1	6	13	17	9.5	468.82
Beta-1,4-galactosyltransferase 1;UDP-galactose:beta-N-acetylglucosamine beta-1,4-galactosyltransferase 1;UDP-Gal:beta-GlcNAc beta-1,4-galactosyltransferase 1;Lactose synthase A protein;N-acetyllactosamine synthase;Nal synthetase;Beta-N-acetylglucosaminylg	P15291-1;P15291;B2R710;Q86XA6;P15291-2	0	1	2	2	17.3	0	1	2	2	17.3	43.92
Beta-2-glycoprotein 1;Beta-2-glycoprotein I;Apolipoprotein H;Activated protein C-binding protein;APC inhibitor;Anticardiolipin cofactor	P02749;B2R9M3	23	26	29	22	78	23	26	29	22	78	38.298
Beta-2-microglobulin;Beta-2-microglobulin form pI 5.3	A6XMH5;Q6IAT8;Q9UCK0;Q9UD48;Q9UM88;P61769;A6XMH4;Q540F8	2	3	5	2	46.2	2	3	5	2	46.2	13.696
Beta-Ala-His dipeptidase;Carnosine dipeptidase 1;CNDP dipeptidase 1;Serum carnosinase;Glutamate carboxypeptidase-like protein 2	Q96KN2;A8K1K1	0	7	8	16	45	0	7	8	16	45	56.691
Biotinidase; Putative uncharacterized protein BTD;	A6NHF2;P43251;B2R865	0	3	3	9	24.9	0	3	3	9	24.9	65.05
Bone marrow proteoglycan;Proteoglycan 2;Eosinophil granule major basic protein; cDNA, FLJ92482, highly similar to Homo sapiens proteoglycan 2, bone marrow (natural killer cell activator, eosinophil granule major basic protein) (PRG2), mRNA	B2R5I1;P13727;A6XMW0	0	1	1	3	5.8	0	1	1	3	5.8	56.982
C4b-binding protein alpha chain;Proline-rich protein;Putative uncharacterized protein C4BPA	P04003;Q5VVQ8;A8MVU6	31	34	39	37	74.9	31	34	39	37	74.9	67.033
C4b-binding protein beta chain	P20851-1;P20851;P20851-2	4	10	11	7	44.8	4	10	11	7	44.8	28.357
Cadherin-13;Truncated cadherin;Heart cadherin;P105;Cadherin 13 soluble isoform 1;Cadherin 13 soluble isoform 2	P55290;A8W477;A8W476	3	5	6	6	21	3	5	6	6	21	78.286
Cadherin-2;Neural cadherin;CDw325;cDNA FLJ53252, highly similar to Cadherin-2;Putative uncharacterized protein CDH2	P19022;B0YIY6;A8MWK3	0	2	2	4	9.1	0	2	2	4	9.1	99.808
Cadherin-5;Vascular endothelial cadherin;7B4 antigen;CDH5 protein	P33151;Q59EA3;Q4VAI4;Q4VAI5;Q4VAI6	2	8	13	8	23.1	2	8	13	8	23.1	87.515
Carbonic anhydrase 1;Carbonic anhydrase I;Carbonate dehydratase I;Carbonic anhydrase B	P00915	0	1	2	3	24.1	0	1	2	3	24.1	28.87
Carbonic anhydrase 2;Carbonic anhydrase II;Carbonate dehydratase II;Carbonic anhydrase C	P00918;B2R7G8;Q6LD99	0	0	2	3	16.2	0	0	2	3	16.2	29.246
Carbonic anhydrase 3;Carbonic anhydrase III;Carbonate dehydratase III	P07451;B2R867;B3KUC8	1	2	2	1	18.1	1	2	2	1	18.1	29.557
Carboxypeptidase B2;Carboxypeptidase U;Thrombin-activable fibrinolysis inhibitor;Plasma carboxypeptidase B	Q96IY4-1;Q96IY4;A8K464;Q96IY4-2	1	4	7	8	35.2	1	4	7	8	35.2	48.412
Carboxypeptidase N catalytic chain;Carboxypeptidase N polypeptide 1;Carboxypeptidase N small subunit;Lysine carboxypeptidase;Arginine carboxypeptidase;Kininase-1;Serum carboxypeptidase N;Anaphylatoxin inactivator;Plasma carboxypeptidase B	P15169;B1AP59	2	12	11	14	53.1	2	12	11	14	53.1	52.286
Carboxypeptidase N subunit 2;Carboxypeptidase N polypeptide 2;Carboxypeptidase N 83 kDa chain;Carboxypeptidase N regulatory subunit;Carboxypeptidase N large subunit	P22792;B2RPE7	6	10	12	18	53.2	6	10	12	18	53.2	60.614
Cartilage acidic protein 1;68 kDa chondrocyte-expressed protein;ASPIC	Q9NQ79-1;Q9NQ79;Q5T4F8;Q9NQ79-2;B1ALN4;Q9NQ79-3;Q5T4F6	3	6	9	10	39.6	3	6	9	10	39.6	71.42
Cat eye syndrome critical region protein 1	Q9NZK5;A8K9H4;B2RAS2	0	0	2	0	3.1	0	0	2	0	3.1	58.933
Catalase	P04040;A8K6C0;B2RCZ9;Q8TAK2;Q9UC85	0	2	3	6	17.5	0	2	3	6	17.5	59.755
Cathelicidin antimicrobial peptide;18 kDa cationic antimicrobial protein;CAP-18;hCAP-18;Antibacterial protein FALL-39;FALL-39 peptide antibiotic;Antibacterial protein LL-37	P49913	1	3	1	1	16.8	1	3	1	1	16.8	19.591
Cathepsin B;Cathepsin B1;APP secretase;Cathepsin B light chain;Cathepsin B heavy chain;Putative uncharacterized protein DKFZp686N0152	P07858;A8K2H4;B3KQR5;B3KRR5;Q6LAF9;Q8TAC7;Q5HYG5	0	1	2	3	13	0	1	2	3	13	37.821
Cathepsin D;Cathepsin D light chain;Cathepsin D heavy chain	P07339	0	2	3	5	19.2	0	2	3	5	19.2	44.552
Cation-independent mannose-6-phosphate receptor;Insulin-like growth factor 2 receptor;Insulin-like growth factor II receptor;M6P/IGF2 receptor;300 kDa mannose 6-phosphate receptor;MPR 300	P11717;A0N9R6;A0N9R7;Q59EZ3	0	1	2	4	3.3	0	1	2	4	3.3	274.27
CD109 antigen;C3 and PZP-like alpha-2-macroglobulin domain-containing protein 7;150 KDa TGF-beta-1-binding protein;Platelet-specific Gov antigen;p180;r150	Q6YHK3-1;Q6YHK3;A5YKK4;B2R948;B3KW25;Q5XUM6;Q6YHK3-4;Q6YHK3-2;Q6YHK3-3;Q5XUM8;Q5XUN0;Q5XUN1	0	0	0	4	5.1	0	0	0	4	5.1	161.69
CD166 antigen;Activated leukocyte cell adhesion molecule;ALCAM protein;Activated leukocyte cell adhesion molecule soluble isoform	Q13740-1;Q13740;B2RNS3;B3KNN9;Q13740-2;Q6PEY4	1	3	2	6	23.2	1	3	2	6	23.2	65.102
CD44 antigen;Phagocytic glycoprotein I;HUTCH-I;Extracellular matrix receptor III;GP90 lymphocyte homing/adhesion receptor;Hermes antigen;Hyaluronate receptor;Heparan sulfate proteoglycan;Epican;CDw44;CD44 molecule (Indian blood group);CD44 isoform RC;CD44	P16070-1;P16070;Q9H5A5;P16070-5;P16070-7;P16070-3;P16070-4;Q9H5A7;Q9P2Z2;P16070-6;P16070-17;P16070-9;P16070-8;P16070-16;P16070-10;Q9H5A6;P16070-11;A5YRN9;P16070-13;P16070-14;P16070-12;A8K309;Q9H5A4;P16070-15;Q9H5A3;Q9UC28;Q9UC29;Q9UC30;O95370;Q86UZ1	1	3	4	4	5.3	1	3	4	4	5.3	81.553
CD5 antigen-like;SP-alpha;CT-2;IgM-associated peptide	O43866;A8K7M5	13	7	12	16	66.9	13	7	12	16	66.9	38.087
CD59 glycoprotein;Membrane attack complex inhibition factor;MAC-inhibitory protein;Protectin;MEM43 antigen;Membrane inhibitor of reactive lysis;20 kDa homologous restriction factor;HRF-20;1F5 antigen	P13987;Q6FHM9	0	1	2	1	18.8	0	1	2	1	18.8	14.177
Cell adhesion molecule 1;Immunoglobulin superfamily member 4;Nectin-like protein 2;Tumor suppressor in lung cancer 1;Synaptic cell adhesion molecule;Spermatogenic immunoglobulin superfamily	Q9BY67-2;Q9BY67;A0A4Z1;A4FVB5;Q9BY67-1;Q6MZK6	0	1	0	2	8.4	0	1	0	2	8.4	48.647
Cell surface glycoprotein MUC18;Melanoma-associated antigen MUC18;Melanoma cell adhesion molecule;Melanoma-associated antigen A32;S-endo 1 endothelial-associated antigen;Cell surface glycoprotein P1H12	P43121-1;P43121;A8K6A6;B2R642;B3KXZ9;P43121-2	1	2	6	6	20.1	1	2	6	6	20.1	71.607
Ceruloplasmin;Ferroxidase	P00450;A5PL27;A8K5A4;Q1L857;Q6NSB2	38	64	66	4	71.8	7	11	11	2	9.6	122.2
Chitinase-3-like protein 1;Cartilage glycoprotein 39;39 kDa synovial protein;YKL-40	P36222;B2R7B0	1	8	9	9	39.2	1	8	9	9	39.2	42.625
Cholinesterase;Acylcholine acylhydrolase;Choline esterase II;Butyrylcholine esterase;Pseudocholinesterase	P06276;A8K7P8	1	3	4	15	33.3	1	3	4	15	33.3	72.882
Clusterin;Complement-associated protein SP-40,40;Complement cytolysis inhibitor;NA1/NA2;Apolipoprotein J;Testosterone-repressed prostate message 2;Ku70-binding protein 1;Aging-associated gene 4 protein;Clusterin beta chain;ApoJalpha;Complement cytolysis i	B2R9Q1;P10909;B3KSE6;Q2TU75;Q6LDQ3;Q8IWL5;Q8IWM0	20	27	26	19	36.7	20	27	26	19	36.7	57.832
Coagulation factor IX;Christmas factor;Plasma thromboplastin component;Coagulation factor IXa light chain;Coagulation factor IXa heavy chain	P00740;A8K9N4;Q14316;Q19UG1;Q19UG2;Q19UG3;Q19UG4;Q19UG5;Q19UG6;Q19UG8;Q19UG9;Q19UH5;Q19UH6;Q19UH8;Q19UH9;Q19UI1;Q19UI2;Q19UI3;Q19UI4;Q19UI5;Q19UI6;Q19UJ0;Q19UJ1;Q19UJ4;Q19UJ5;Q19UJ6;Q19UJ7;Q19UK0;Q19UK3;Q19UK4;Q19UK5;Q19UK6;Q19UK8;Q19UK9;Q19UL0;Q19UL1;Q19	4	9	10	13	44.7	4	9	10	13	44.7	51.778
Coagulation factor V;Activated protein C cofactor;Proaccelerin, labile factor;Coagulation factor V heavy chain;Coagulation factor V light chain	Q5R346;P12259;A8K6E8;Q15430;Q1L610;Q2EHR5;Q2HZY9;Q2HZZ0;Q2HZZ1;Q5R347;Q8TD21;Q8WWQ6;Q8WWQ7;Q9P1A8	1	12	16	27	16.2	1	11	15	25	15	252.2
Coagulation factor X;Stuart factor;Stuart-Prower factor;Factor X light chain;Factor X heavy chain;Activated factor Xa heavy chain	P00742;Q5JVE7	3	9	9	17	43.4	3	9	9	17	43.4	54.731
Coagulation factor XI;Plasma thromboplastin antecedent;Coagulation factor XIa heavy chain;Coagulation factor XIa light chain	P03951-1;P03951;P03951-2;Q9UEG0	3	11	13	4	29.8	2	10	13	3	28.6	70.108
Coagulation factor XII;Hageman factor;Coagulation factor XIIa heavy chain;Beta-factor XIIa part 1;Beta-factor XIIa part 2;Coagulation factor XIIa light chain	P00748;Q1JR85;Q8IZZ5;Q96EF3	16	21	23	20	57.7	16	21	23	20	57.7	67.817
Coagulation factor XIII B chain;Protein-glutamine gamma-glutamyltransferase B chain;Transglutaminase B chain;Fibrin-stabilizing factor B subunit	P05160;A8K3E5	13	31	34	31	73.5	13	31	34	31	73.5	75.51
Collagen alpha-1(I) chain;Alpha-1 type I collagen	P02452;Q14042;Q6LAN8;Q9UMA6	3	5	8	13	11.5	3	5	8	13	11.5	138.91
Collagen alpha-1(VI) chain	P12109;Q05BT9;Q8TBN2	0	1	3	2	5.8	0	1	3	2	5.8	108.53
Collagen alpha-1(XVIII) chain;Endostatin;Putative uncharacterized protein COL18A1;Multi-functional protein MFP	P39060-3;P39060;P39060-1;P39060-2;A8MSA0;A8MVI4;Q8NG19	0	1	3	3	5.8	0	1	3	3	5.8	178.16
Collagen alpha-2(I) chain;Alpha-2 type I collagen	P08123;A2TIK1;Q75N18;Q7KZ71	5	6	5	6	3.7	5	6	5	6	3.7	129.52
Collagen alpha-3(VI) chain;cDNA FLJ34702 fis, clone MESAN2002790, highly similar to Collagen alpha-3(VI) chain;Putative uncharacterized protein COL6A3	P12111-1;P12111;Q53QF4;P12111-2;Q53QF6;Q59F25;Q63HQ4;Q6MZG6;Q8N4Z1;A8MT30	0	5	8	15	9.3	0	5	8	15	9.3	343.67
Collagen type V alpha 1;Collagen alpha-1(V) chain	B2ZZ86;P20908;Q59EE7;Q96HC0;Q9UML4	0	1	1	2	1.9	0	1	1	2	1.9	183.61
Collectin-11;Collectin kidney protein 1	Q9BWP8-1;Q9BWP8;B2R9M5;Q9BWP8-9;Q9BWP8-2;Q9BWP8-3;Q9BWP8-4;Q9BWP8-5;Q9BWP8-6;Q9BWP8-7;Q9BWP8-8	0	6	5	5	29.2	0	6	5	5	29.2	28.665
Complement C1q subcomponent subunit A	P02745;B2R4X2	4	8	9	1	36.3	4	8	9	1	36.3	26.016
Complement C1q subcomponent subunit B;Complement component 1, q subcomponent, B chain	P02746;Q5T960;Q6LDZ7	4	7	6	0	29.6	4	7	6	0	29.6	26.721
Complement C1q subcomponent subunit C	P02747	4	8	7	0	35.5	4	8	7	0	35.5	25.773
Complement C1r subcomponent;Complement component 1, r subcomponent;Complement C1r subcomponent heavy chain;Complement C1r subcomponent light chain	P00736;A6NJQ8;A8K5J8;Q53HT9;Q53HU9;Q68D77	21	35	37	29	62.1	20	34	36	28	62.1	80.173
Complement C1r subcomponent-like protein;C1r-like serine protease analog protein	Q9NZP8	6	9	10	12	38.2	1	2	3	1	6	53.498
Complement C1s subcomponent;C1 esterase;Complement C1s subcomponent heavy chain;Complement C1s subcomponent light chain;Putative uncharacterized protein C1S	P09871;A8K2N0;B3KNX0;A6NG18	19	29	30	24	55.1	19	28	29	23	53.9	76.684
Complement C2;C3/C5 convertase;Complement C2b fragment;Complement C2a fragment;cDNA FLJ38939 fis, clone NT2NE2015747, highly similar to COMPLEMENT C2 (EC 3.4.21.43)	P06681;Q53GZ8;Q53HP3;Q5JP69;Q95IG1;B3KTX9;Q5ST57;Q7Z685	16	24	25	33	58.6	16	24	25	33	58.6	83.267
Complement C3;C3 and PZP-like alpha-2-macroglobulin domain-containing protein 1;Complement C3 beta chain;Complement C3 alpha chain;C3a anaphylatoxin;Complement C3b alpha' chain;Complement C3c alpha' chain fragment 1;Complement C3dg fragment;Complement C3g	P01024;A7E236;Q6LDJ0	105	160	34	34	83	22	36	2	4	20.9	187.15
Complement C5;C3 and PZP-like alpha-2-macroglobulin domain-containing protein 4;Complement C5 beta chain;Complement C5 alpha chain;C5a anaphylatoxin;Complement C5 alpha' chain;Complement component 5 variant	P01031;Q59GS8	15	57	64	83	73.3	15	57	64	83	73.3	188.3
Complement component C1q receptor;Complement component 1 q subcomponent receptor 1;C1q/MBL/SPA receptor;Matrix-remodeling-associated protein 4;CDw93	Q9NPY3;Q59EB6;Q8IXK1	1	5	6	9	20.4	1	5	6	9	20.4	68.559
Complement component C6	P13671;A8K8Z4	25	54	56	50	78.2	21	48	50	47	72.9	105.75
Complement component C7	P10643;A8K2T4;B2R6W1;Q05CI3;Q8TCS7	20	39	42	40	68.3	20	39	42	40	68.3	93.517
Complement component C8 alpha chain;Complement component 8 subunit alpha	P07357;A2RUI4;A2RUI5;Q05CV2	17	27	28	27	59.8	17	27	28	27	59.8	65.163
Complement component C8 beta chain;Complement component 8 subunit beta	P07358;A1L4K7;A8K9M5;Q05CV3	12	28	29	30	65.5	12	28	29	30	65.5	67.046
Complement component C8 gamma chain;Complement component 8, gamma polypeptide	P07360;Q5SQ08	2	9	10	10	65.8	2	9	10	10	65.8	22.277
Complement component C9;Complement component C9a;Complement component C9b	P02748;Q9UGI4	18	34	34	27	60.6	16	31	31	25	58.5	63.173
Complement factor B;C3/C5 convertase;Properdin factor B;Glycine-rich beta glycoprotein;PBF2;Complement factor B Ba fragment;Complement factor B Bb fragment	P00751-1;P00751;B0QZQ6;Q53F89;B0UXW4;P00751-2	35	65	68	51	75.7	1	2	2	2	2.2	85.532
Complement factor D;C3 convertase activator;Properdin factor D;Adipsin	P00746;A6XNE2;Q6FHW3	11	9	11	12	73.8	11	9	11	12	73.8	27.779
Complement factor H;H factor 1	P08603-1;P08603;A5PL14;A8K5T0;Q14006	77	97	99	79	73.4	47	62	62	42	42.6	139.09
Complement factor H-related protein 2;H factor-like protein 2;H factor-like 3;DDESK59	P36980-1;P36980;P36980-2	9	13	14	10	72.6	4	7	8	5	41.5	30.65
Complement factor H-related protein 3;H factor-like protein 3;DOWN16	Q02985	4	9	10	8	47	0	2	2	0	25.2	37.323
Complement factor H-related protein 4; cDNA FLJ77201, highly similar to Homo sapiens complement factor H-related protein 4A (FHR4 gene);	A8K9N7;B1ALQ8;Q5DVJ7;Q92496;B1ALQ9	4	6	4	7	25.3	2	2	0	3	17.5	65.336
Complement factor H-related protein 5; cDNA, FLJ94686, highly similar to Homo sapiens complement factor H-related 5 (CFHL5), mRNA;	B2RA39;Q5VYL6;Q9BXR6;Q05CF5	2	9	11	1	21.6	1	8	10	0	19.4	67.402
Complement factor I;C3B/C4B inactivator;Complement factor I heavy chain;Complement factor I light chain	P05156;A8K3L0;Q6LAM0;Q6LAM1;Q8WW88	14	30	32	29	58.8	14	30	32	29	58.8	65.72
Corticosteroid-binding globulin;Transcortin;Serpin A6	P08185;A8K456;B2R9F2	3	3	3	10	35.3	3	3	3	10	35.3	45.14
C-reactive protein;C-reactive protein(1-205);C-reactive protein, pentraxin-related	P02741-1;P02741;A8K078;Q5VVP7;P02741-2	3	4	6	8	29	3	4	6	8	29	25.038
Creatine kinase M-type;Creatine kinase M chain;M-CK	P06732;B2R892	0	0	7	4	29.4	0	0	7	4	29.4	43.101
Cystatin-C;Cystatin-3;Neuroendocrine basic polypeptide;Gamma-trace;Post-gamma-globulin	P01034;B2R5J9	2	1	1	0	19.2	2	1	1	0	19.2	15.799
Cysteine-rich secretory protein 3;SGP28 protein	P54108;A8K9S1;B2R8I8;Q3MJ82;Q53FA9	0	1	2	4	39.1	0	1	2	4	39.1	29.119
Decay-accelerating factor splicing variant 5;Decay-accelerating factor splicing variant 4;Complement decay-accelerating factor;Decay-accelerating factor splicing variant 1;Decay-accelerating factor splicing variant 3;CD55 molecule, decay accelerating fact	Q14UF2;Q8TD11;Q8TD13;Q14UF3;Q8TD14;P08174-2;P08174;B1AP13;Q14UF6;Q14UF4;P08174-1;B1AP14;B2R658;Q14UF5;B1AP16;Q8TD12	0	0	1	5	13.2	0	0	1	5	13.2	59.037
Desmocollin-2;Desmosomal glycoprotein II and III;Desmocollin-3	Q02487-1;Q02487;A8K2P8;A9X9K9;A9X9L0;Q63HM4;Q68DY8;Q02487-2;A9X9L1	0	1	3	3	5.5	0	1	3	3	5.5	99.961
Desmoglein-2;HDGC	Q14126	0	3	4	5	9.5	0	3	4	5	9.5	122.29
Dihydropyridine receptor alpha 2 subunit;Voltage-dependent calcium channel subunit alpha-2/delta-1;Voltage-gated calcium channel subunit alpha-2/delta-1;Voltage-dependent calcium channel subunit alpha-2-1;Voltage-dependent calcium channel subunit delta-1	Q9UIU0;P54289;O95026;Q17R45;Q9UD81;Q9UDL7;Q9UDQ3;Q9UDU5	0	1	3	6	9.9	0	1	3	6	9.9	125.31
Di-N-acetylchitobiase;Chitobiase, di-N-acetyl-;Chitobiase, di-N-acetyl-, isoform CRA_a	Q01459;B2RBF5;B3KQS3;Q5VX50;Q8TC97;Q5VX51	0	0	2	6	23.9	0	0	2	6	23.9	43.759
Dipeptidase 2	Q9H4A9-1;Q9H4A9;B2RCF8;Q9H4A9-2	0	0	0	4	12.3	0	0	0	4	12.3	53.364
Dipeptidyl peptidase 4;Dipeptidyl peptidase IV;T-cell activation antigen CD26;TP103;Adenosine deaminase complexing protein 2;ADABP;Dipeptidyl peptidase 4 membrane form;Dipeptidyl peptidase IV membrane form;Dipeptidyl peptidase 4 soluble form;Dipeptidyl pe	P27487;Q53TN1	0	0	0	4	7.3	0	0	0	4	7.3	88.278
Dopamine beta-hydroxylase;Dopamine beta-monooxygenase;Soluble dopamine beta-hydroxylase	P09172	1	5	4	14	47.8	1	5	4	14	47.8	69.064
Double-stranded RNA-binding protein Staufen homolog 2	Q9NUL3-1;Q9NUL3;Q9NUL3-2;A8K276;Q9NUL3-3;Q2TBD5;Q4LE57;Q9NUL3-4	1	2	1	2	6.1	1	2	1	2	6.1	62.64
Dystroglycan;Dystrophin-associated glycoprotein 1;Alpha-dystroglycan;Beta-dystroglycan	Q14118;A8K6M7;Q969J9	1	3	3	2	7.7	1	3	3	2	7.7	97.58
E-cadherin;Cadherin-1;Epithelial cadherin;Uvomorulin;CAM 120/80;E-Cad/CTF1;E-Cad/CTF2;E-Cad/CTF3;Cadherin 1, type 1, E-cadherin (Epithelial), isoform CRA_c	Q9UII7;P12830;A5D8W4;A8K1U7;B3GN61;Q9UII8	0	4	4	5	17.6	0	4	4	5	17.6	99.692
Ecto-ADP-ribosyltransferase 3;NAD(P)(+)--arginine ADP-ribosyltransferase 3;Mono(ADP-ribosyl)transferase 3	Q13508-1;Q13508;Q53XW3;Q5J1K8;Q6FHT7;Q13508-3;Q5J1K5;Q5J1K6;Q5J1K7;Q13508-2;Q5J1K4;Q5J1L2;Q5J1P8;Q5J1Q0	0	0	0	3	13.9	0	0	0	3	13.9	43.923
Ectonucleotide pyrophosphatase/phosphodiesterase family member 2;Extracellular lysophospholipase D;Autotaxin	Q13822-2;Q13822;A8UHA1;Q13822-1;Q9UCR1;Q9UCR2;Q9UCR3;Q9UCR4	0	1	2	5	10.6	0	1	2	5	10.6	105.21
EGF-containing fibulin-like extracellular matrix protein 1;Fibulin-3;Fibrillin-like protein;Extracellular protein S1-5;cDNA FLJ35535 fis, clone SPLEN2002419, highly similar to EGF-containing fibulin-like extracellular matrix protein 1	Q12805-1;Q12805;A8K3I4;A8KAJ3;B2R6M6;Q59G97;Q12805-4;Q12805-2;Q12805-3;B3KS53;Q53TA7	4	7	8	11	45.8	4	7	8	11	45.8	54.64
Endoplasmin;Heat shock protein 90 kDa beta member 1;94 kDa glucose-regulated protein;gp96 homolog;Tumor rejection antigen 1	P14625;Q59FC6;Q5CAQ5;Q96GW1	0	0	1	3	6.6	0	0	1	3	6.6	92.468
Endothelial protein C receptor;Endothelial cell protein C receptor;Activated protein C receptor	Q9UNN8;B2RC04	0	3	2	2	14.2	0	3	2	2	14.2	30.715
Extracellular matrix protein 1;Secretory component p85	Q5T5G4;Q16610;A8K8S0;Q5T5G6;Q8IZ60;O43266;Q5T5G5	10	18	19	21	52.2	10	18	19	21	52.2	63.563
Extracellular superoxide dismutase [Cu-Zn]	P08294;B2R9V7;Q16867	1	2	1	4	40.4	1	2	1	4	40.4	25.851
Fatty acid-binding protein, adipocyte;A-FABP;Fatty acid-binding protein 4;Adipocyte lipid-binding protein	P15090;Q6IBA1	0	0	0	3	22.7	0	0	0	3	22.7	14.719
Ferritin light chain;Ferritin	P02792;B1Q387;B1Q3B3;B2R4B9;O00563;Q4FCH6;Q6DMM8;Q6IBT7;Q6NW17;Q6S4P3;Q86WI9;Q8WU07;Q96AU9;Q96CU0;B1Q3B4	0	2	0	1	8.4	0	2	0	1	8.4	21.296
Fetuin-B;Gugu;IRL685;16G2;GUGU beta form;GUGU gamma form	Q9UGM5;B2RCW6;Q5J876;Q5J875	0	5	7	9	34.6	0	5	7	9	34.6	42.054
Fibrillin-1;Fibrillin 1 variant	P35555;B2RUU0;Q75N88;Q75N89;Q9NP01;Q59HB9	0	3	7	5	4.1	0	3	7	5	4.1	312.31
Fibrinogen alpha chain;Fibrinopeptide A	P02671-1;P02671;A8K3E4;P02671-2;Q4QQH7	14	27	25	12	41.7	14	27	25	12	41.7	94.972
Fibrinogen beta chain;Fibrinopeptide B	P02675;B2R7G3;Q32Q65	16	27	18	8	66	15	24	16	7	60.7	55.928
Fibrinogen gamma chain	P02679-1;P02679;A8K057;P02679-2;Q53Y18	4	13	6	4	35.8	4	13	6	4	35.8	52.337
Fibulin-1;Fibulin 1	P23142-1;P23142;Q8NBH6;P23142-3;P23142-2;B1AHM7;B0QY43	8	22	17	18	54.3	2	7	2	5	13.7	77.261
Ficolin-2;Ficolin-B;Ficolin-beta;L-ficolin;Collagen/fibrinogen domain-containing protein 2;Serum lectin p35;37 kDa elastin-binding protein;EBP-37;Hucolin; Putative uncharacterized protein FCN2	A8MT47;Q15485-1;Q15485;A8K478;Q14CE6;Q15485-2	0	5	5	6	24.1	0	5	5	6	24.1	35.262
Ficolin-3;Collagen/fibrinogen domain-containing protein 3;Collagen/fibrinogen domain-containing lectin 3 p35;Hakata antigen	O75636-1;O75636;O75636-2;Q6UXM4;Q6UY50	4	7	11	8	53.8	4	7	11	8	53.8	32.903
FLJ00382 protein;Ig delta chain C region	Q8NF20;P01880-2;P01880;P01880-1	5	1	5	1	25.3	5	1	5	1	25.3	52.924
Follistatin-related protein 1;Follistatin-like 1	Q12841;A8K523;Q9BZQ0	0	0	2	2	10.7	0	0	2	2	10.7	34.985
Fructose-bisphosphate aldolase A;Muscle-type aldolase;Lung cancer antigen NY-LU-1	P04075;A4UCS9;A4UCT0;Q6FI10;Q9UCN2	0	1	1	2	6.9	0	1	1	2	6.9	45.26
Fructose-bisphosphate aldolase B;Liver-type aldolase;Fructose-bisphosphate aldolase	P05062;A8K430;Q5T7D6;Q8NHT3;Q5T7D5	0	3	4	4	23.1	0	3	4	4	23.1	39.473
Fumarylacetoacetase;Fumarylacetoacetate hydrolase;Beta-diketonase	P16930;B2R9X1;Q53XA7	0	2	2	0	7.6	0	2	2	0	7.6	46.374
Galectin-3-binding protein;Lectin galactoside-binding soluble 3-binding protein;Mac-2-binding protein;Tumor-associated antigen 90K;Basement membrane autoantigen p105;cDNA FLJ31415 fis, clone NT2NE2000284, highly similar to Galectin-3-binding protein	Q08380;B3KP88	8	11	9	17	42.2	8	11	9	17	42.2	65.33
Gamma-glutamyl hydrolase;Gamma-Glu-X carboxypeptidase;Conjugase;GH	Q92820;A8K335	0	1	1	7	32.1	0	1	1	7	32.1	35.964
Gelsolin;Actin-depolymerizing factor;Brevin;AGEL;Gelsolin (Amyloidosis, Finnish type);cDNA FLJ35478 fis, clone SMINT2007796, highly similar to Gelsolin	P06396-1;P06396;Q5T0I2;Q5T0I1;Q69YR8;B3KS49;Q5T0H9	26	43	54	37	75.6	3	2	3	3	3.7	85.696
Glucosidase 2 subunit beta;Glucosidase II subunit beta;Protein kinase C substrate 60.1 kDa protein heavy chain;80K-H protein;cDNA FLJ78273, highly similar to Homo sapiens protein kinase C substrate 80K-H (PRKCSH), transcript variant 2, mRNA	P14314;A8K318	0	2	2	2	6.2	0	2	2	2	6.2	59.425
Glutamate dehydrogenase 1, mitochondrial;cDNA FLJ37463 fis, clone BRAWH2011400, highly similar to Glutamate dehydrogenase 1, mitochondrial (EC 1.4.1.3);Glutamate dehydrogenase 2, mitochondrial	P00367;Q53GW3;B3KT18;B3KV55;Q14400;Q9UQV0;P49448;B2R8G0;Q9BSD0	0	0	0	6	13.4	0	0	0	6	13.4	61.397
Glutathione peroxidase 3;GSHPx-3;Extracellular glutathione peroxidase;Plasma glutathione peroxidase;GSHPx-P	P22352;Q6NXQ3	1	6	6	8	35	1	6	6	8	35	25.505
Glyceraldehyde-3-phosphate dehydrogenase;Glyceraldehyde 3-phosphate dehydrogenase	P04406;Q2TSD0;Q53X65;A4UCT1;Q16768;Q5ZEY3;Q0QET7	0	0	3	2	12.8	0	0	2	1	8.7	36.053
Guanylin;Guanylate cyclase activator 2A;Guanylate cyclase-activating protein 1;HMW-guanylin	Q02747	0	0	0	2	33.9	0	0	0	2	33.9	12.448
Haptoglobin;Haptoglobin alpha chain;Haptoglobin beta chain;HP protein;cDNA FLJ31310 fis, clone LIVER1000165, highly similar to Haptoglobin	P00738;B0AZL5;Q0VAC5;Q6PEJ8;B3KP77;Q6NSB4	39	33	28	27	70	22	17	14	12	50.5	46.723
Haptoglobin-related protein	P00739-2;P00739;P00739-1;Q14552	22	20	17	22	67.3	5	4	3	7	38.7	43.055
Hemoglobin subunit alpha;Hemoglobin alpha chain;Alpha-globin;Alpha-1 thalassemia globin gene.;Alpha-globin gene (alpha-thalassemia allelic form)	P69905;Q1HDT5;Q4ZGM8;Q7Z6G4;Q7Z7B4;Q86YQ5;Q96T46;Q9BX83;P78461;Q53F97;Q6J1Z9;Q86YL2;Q86YQ1;Q86YQ4;Q9NQT3	6	5	4	4	57	4	3	3	3	39.4	15.257
Hemoglobin subunit beta;Hemoglobin beta chain;Beta-globin;LVV-hemorphin-7;Beta-globin gene from a thalassemia patient,;Truncated beta-globin;Hemoglobin subunit delta;Hemoglobin delta chain;Delta-globin	P68871;A1YZ08;A4GX73;B2M0Y1;B2M1S6;B2M1S7;B2ZUE0;B3VL05;B3VL17;B3VL31;B3VL86;Q14477;Q3LR79;Q3Y9I8;Q4JLR8;Q4TWB7;Q4TZM4;Q52MT0;Q549N7;Q6J1Z7;Q6J1Z8;Q6R7N2;Q6V0K9;Q6VFQ5;Q6VFQ6;Q8IUL9;Q8IZI0;Q9BWU5;Q9BWV6;Q9GZL9;Q9UE58;Q9UK54;Q14473;A9YUX2;B3VL12;O95408;O95	7	7	6	8	69.4	7	7	6	8	69.4	15.998
Hemopexin;Beta-1B-glycoprotein	P02790;B2R957;Q9BS19	32	39	38	36	72.7	32	39	38	36	72.7	51.676
Hepatocyte growth factor activator;Hepatocyte growth factor activator short chain;Hepatocyte growth factor activator long chain	Q04756;Q2M1W7;Q53X47	6	18	17	21	47.9	6	18	17	21	47.9	70.681
Hepatocyte growth factor-like protein;Macrophage stimulatory protein;Macrophage-stimulating protein;Hepatocyte growth factor-like protein alpha chain;Hepatocyte growth factor-like protein beta chain;Macrophage stimulating 1 (Hepatocyte growth factor-like)	P26927;Q53GN8	3	21	24	23	60.3	3	21	24	23	60.3	80.319
Histidine-rich glycoprotein;Histidine-proline-rich glycoprotein	P04196;B2R8I2;Q68DR3	20	28	29	23	60	20	28	29	23	60	59.578
Hyaluronan-binding protein 2;Plasma hyaluronan-binding protein;Hepatocyte growth factor activator-like protein;Factor VII-activating protease;Factor seven-activating protease;Hyaluronan-binding protein 2 50 kDa heavy chain;Hyaluronan-binding protein 2 50	Q14520;A8K467	11	16	18	19	51.6	11	16	18	19	51.6	62.671
Hypoxia up-regulated protein 1;150 kDa oxygen-regulated protein;Orp150	Q9Y4L1;A8C1Z0;B3KXH0;Q05D91;Q68D25;Q6IN67;Q9BST8	0	0	0	5	7.4	0	0	0	4	6.7	111.33
Ig epsilon chain C region;Putative uncharacterized protein IGHE	P01854;A6NGU9	0	0	0	2	5.4	0	0	0	2	5.4	47.019
Ig gamma-3 chain C region;Heavy chain disease protein;HDC;Full-length cDNA clone CS0DI019YF20 of Placenta of Homo sapiens (human); Putative uncharacterized protein DKFZp686I15212;FLJ00385 protein;Putative uncharacterized protein IGHM;	Q8N4Y9;Q6N030;Q8NF17;A6NJI8;P01860;A6NGU3;Q86TT2	25	10	15	8	51.4	10	6	8	2	33	57.155
Ig gamma-4 chain C region;Putative uncharacterized protein IGHG4	Q8TC63;P01861;A6NNZ4	15	3	4	8	38.9	7	0	0	2	23.3	51.986
Ig heavy chain V-III	P80419	2	0	0	0	23.7	2	0	0	0	23.7	13.087
Ig kappa chain V-I	P01602;A0N5G1;P01598;P01596	2	0	0	2	24.6	2	0	0	2	24.6	12.879
Ig kappa chain V-IV region;Ig kappa chain V-IV region B17;Ig kappa chain V-IV region JI;Ig kappa chain V-IV region Len	P06312;P06314;P06313;P01625	2	1	1	1	18.3	2	1	1	1	18.3	19.518
Ig lambda chain V-II	P01708	3	0	0	1	29.4	2	0	0	1	18.3	11.506
IgGFc-binding protein;Fcgamma-binding protein antigen	Q9Y6R7	4	21	26	23	20.3	4	21	26	23	20.3	572.06
IGL@ protein;Ig lambda chain C regions	Q8N355;P01842;A0A5C9;A0M8Q4;Q6PJR7;Q8TCJ5	17	6	11	8	71.4	2	0	0	0	12.8	24.792
Immunoglobulin J chain	P01591	4	1	2	7	64.2	4	1	2	7	64.2	18.098
Immunoglobulin superfamily containing leucine-rich repeat protein	O14498	0	0	1	5	22.7	0	0	1	5	22.7	45.997
Inducible T-cell co-stimulator ligand, isoform CRA_b;Putative uncharacterized protein ICOSLG;ICOS ligand;B7 homolog 2;B7-like protein Gl50;B7-related protein 1	A8MXJ9;O75144-2;O75144;O75144-1;A0N0L8	0	1	1	2	9.3	0	1	1	2	9.3	51.925
Insulin-like growth factor II;Somatomedin-A;Insulin-like growth factor II Ala-25 Del;Preptin	P01344-2;P01344;A8K6C9;P01344-1;B2MUX6;B3KX48	0	2	2	2	10.6	0	2	2	2	10.6	26.33
Insulin-like growth factor-binding protein 2	P18065	2	9	13	7	48.5	2	9	13	7	48.5	35.137
Insulin-like growth factor-binding protein 3;cDNA FLJ16507 fis, clone HCHON2000364, highly similar to Insulin-like growth factor-binding protein 3;cDNA FLJ31712 fis, clone NT2RI2006445, highly similar to Insulin-like growth factor-binding protein 3;cDNA F	P17936;A4D2F5;A6XND0;A6XND1;B3KWK7;B3KVF9;B3KPF0;B3KRJ8;B3KTS7;Q6ZSD0;B3KRZ1;A6XNC9;B3KTQ0;B3KTS0;B3KVY6	3	8	9	6	43.8	3	8	9	6	43.8	32.222
Insulin-like growth factor-binding protein 6	P24592;Q9H2B5	2	3	4	2	31.7	2	3	4	2	31.7	25.322
Insulin-like growth factor-binding protein 7;MAC25 protein;Prostacyclin-stimulating factor;PGI2-stimulating factor;IGFBP-rP1;Tumor-derived adhesion factor	Q16270	0	1	2	2	10.3	0	1	2	2	10.3	29.13
Insulin-like growth factor-binding protein complex acid labile chain;ALS	P35858;B0AZL7;Q8TAY0	12	16	21	22	55.5	12	16	21	22	55.5	66.034
Integrin beta-1;Fibronectin receptor subunit beta;Integrin VLA-4 subunit beta	Q8WUM6;P05556-3;P05556;P05556-4;P05556-5;A8K6N2;Q7Z3V1;P05556-1;P05556-2;Q29RW2;Q5T3E6	0	2	3	4	8.1	0	2	3	4	8.1	88.414
Inter-alpha-trypsin inhibitor heavy chain H1;Inter-alpha-trypsin inhibitor complex component III;Serum-derived hyaluronan-associated protein	P19827;A8K9N5;B2RAH9	21	41	42	39	59.9	21	41	42	39	59.9	101.39
Inter-alpha-trypsin inhibitor heavy chain H2;Inter-alpha-trypsin inhibitor complex component II;Serum-derived hyaluronan-associated protein;Inter-alpha (Globulin) inhibitor H2	P19823;A2RTY6;Q5T986;Q5T985	21	43	44	39	54.5	21	43	44	39	54.5	106.44
Inter-alpha-trypsin inhibitor heavy chain H3;Serum-derived hyaluronan-associated protein;Putative uncharacterized protein ITIH3	Q06033-1;Q06033;Q06033-2;A8MXF4	14	26	32	24	48.1	14	26	32	24	48.1	99.848
Intercellular adhesion molecule 1;Major group rhinovirus receptor;Intercelular adhesion molecule 1	P05362;B2R6M3;Q5NKV8;O00177;Q15463	1	4	4	5	14.7	1	4	4	5	14.7	57.825
Intercellular adhesion molecule 2	P13598;A8KAP5;Q59ED3;Q6FHE2	0	1	4	4	17.5	0	1	4	4	17.5	30.654
Interleukin 1 receptor accessory protein variant AcPb;Interleukin-1 receptor accessory protein transcript variant 3;Interleukin-1 receptor accessory protein	B1NLD0;Q8N9C1;Q9NPH3-1;Q9NPH3;A8K6K4;Q9NPH3-2;Q9NPH3-3;Q9NPH3-4	0	0	0	3	3.8	0	0	0	3	3.8	78.602
Interleukin-1 receptor-like 1;Protein ST2	Q01638-1;Q01638;A8VPX0;Q01638-2;A8K6B3;A8VPW9;Q01638-3	0	3	4	4	22.8	0	3	4	4	22.8	63.357
Interleukin-6 receptor subunit beta;Interleukin-6 signal transducer;Membrane glycoprotein 130;CDw130;Oncostatin-M receptor subunit alpha	P40189-1;P40189;A0N0L4;Q17RA0;P40189-2;Q5FC04	0	0	0	3	5.3	0	0	0	3	5.3	103.52
Kallistatin;Kallikrein inhibitor;Protease inhibitor 4;Serpin A4	P29622;B2R815	1	13	14	19	52.5	1	13	14	19	52.5	48.541
Keratin, type II cytoskeletal 1;Cytokeratin-1;Keratin-1;67 kDa cytokeratin;Hair alpha protein	P04264;B2RA01	0	0	0	4	7.8	0	0	0	2	4	66.017
Kininogen-1;High molecular weight kininogen;Williams-Fitzgerald-Flaujeac factor;Fitzgerald factor;Alpha-2-thiol proteinase inhibitor;Kininogen-1 heavy chain;T-kinin;Ile-Ser-Bradykinin;Bradykinin;Kallidin I;Lysyl-bradykinin;Kallidin II;Kininogen-1 light ch	P01042-1;P01042	32	40	40	31	54.2	4	4	4	3	10.2	71.957
Lactotransferrin;Talalactoferrin;Kaliocin-1;Lactoferroxin-A;Lactoferroxin-B;Lactoferroxin-C;Truncated lactoferrin	P02788;A8K494;A8K9U8;B2MV13;B3VMW0;Q2TUW9;Q5DSM0;Q5EK51;B2MV14	6	20	27	0	49.6	0	2	2	0	6.5	78.383
Laminin subunit beta-1	P07942;Q8TAS6	0	0	0	3	3.3	0	0	0	3	3.3	200.48
Latent-transforming growth factor beta-binding protein 1;Transforming growth factor beta-1-binding protein 1	P22064;A1L3V1;Q53SF3;Q53SG1;Q59HF7;Q53SD8;Q14766	0	1	0	2	2.7	0	1	0	2	2.7	186.84
Leucine-rich alpha-2-glycoprotein	P02750;Q68CK4	18	21	22	17	64.8	18	21	22	17	64.8	38.177
Leukocyte elastase inhibitor;Monocyte/neutrophil elastase inhibitor;Serpin B1	P30740;A8K5L2	1	0	1	2	9.2	1	0	1	2	9.2	42.741
Leukocyte immunoglobulin-like receptor subfamily B member 1;Immunoglobulin-like transcript 2;Monocyte/macrophage immunoglobulin-like receptor 7;CD85 antigen-like family member J;MIR-7;Putative uncharacterized protein LILRB1;	A8MXT0;Q8NHL6-3;Q8NHL6;A2IXV4;Q8NHL6-2;Q8NHL6-1;A8MVE2;Q8N6C8;O75019-1;O75019;O75019-2;Q8NHJ5	0	0	0	2	4.6	0	0	0	2	4.6	76.003
Leukotriene A-4 hydrolase;Leukotriene A(4) hydrolase;Leukotriene A4 hydrolase variant	P09960-1;P09960;Q6IAT6;P09960-2;Q59ES1	0	0	0	4	7.5	0	0	0	4	7.5	69.284
Lipopolysaccharide-binding protein	P18428;B2R938;Q8TCF0	2	10	11	7	29.1	2	10	11	7	29.1	53.383
L-lactate dehydrogenase B chain;LDH heart subunit;Renal carcinoma antigen NY-REN-46;Putative uncharacterized protein LDHB	P07195;Q5U077;A8MW50	1	0	1	5	25.7	1	0	1	5	25.7	36.638
Low affinity immunoglobulin gamma Fc region receptor II-a;Fc-gamma RII-a;Fc-gamma-RIIa;CDw32;Low affinity immunoglobulin gamma Fc region receptor II-c;Fc-gamma RII-c;Fc-gamma-RIIc;Low affinity immunoglobulin gamma Fc region receptor II-b;Fc-gamma RII-b;Fc	P12318;Q8WUN1;Q8WW64;P31995-1;P31995;P31994-1;P31994;P31994-3;P31994-2;A6H8N3;P31995-2;P31995-3;Q8NI89;P31995-4;Q8IU78;Q8IU79;Q8IXE8;Q8IXE9	0	3	3	3	18.6	0	3	3	3	18.6	35
Low affinity immunoglobulin gamma Fc region receptor III-A;IgG Fc receptor III-2;Fc-gamma RIII-alpha;FcR-10;CD16a antigen	Q53FJ0;Q53FL6;Q5EBR4;P08637;Q6PIJ0;Q9ULV2;A2N6W9;Q65ZM6;Q9UN20	2	3	5	1	17.6	1	1	2	1	7.9	32.69
L-selectin;Lymph node homing receptor;Leukocyte adhesion molecule 1;Leukocyte surface antigen Leu-8;TQ1;gp90-MEL;Leukocyte-endothelial cell adhesion molecule 1;CD62 antigen-like family member L	P14151;B2R6Q8;Q6ULR8;Q8WW79;Q9UJ43	3	8	7	6	20.5	3	8	7	6	20.5	43.617
Lumican;Keratan sulfate proteoglycan lumican	P51884;B2R6R5;Q53FV4	6	18	20	14	45.9	6	18	20	14	45.9	38.429
Lymphatic vessel endothelial hyaluronic acid receptor 1;Cell surface retention sequence-binding protein 1;Hyaluronic acid receptor;Extracellular link domain-containing protein 1	Q9Y5Y7;B2R672	2	2	2	5	17.1	2	2	2	5	17.1	35.213
Lysosomal-associated membrane protein 2C;Lysosomal-associated membrane protein 2, isoform CRA_b;Lysosome-associated membrane glycoprotein 2;CD107 antigen-like family member B	Q6Q3G8;P13473-1;P13473;A8K4X5;P13473-2;Q9UD93	0	1	1	4	9.2	0	1	1	4	9.2	45.17
Lysozyme C;1,4-beta-N-acetylmuramidase C	P61626;B2R4C5	3	5	1	3	50	3	5	1	3	50	16.537
Macrophage colony-stimulating factor 1 receptor;Fms proto-oncogene;c-fms	P07333;A2VDG3;Q59HE0;Q6LEI2;Q86VW7	0	1	0	3	4.2	0	1	0	3	4.2	107.98
Macrophage mannose receptor 1;C-type lectin domain family 13 member D;Macrophage mannose receptor 1-like protein 1;C-type lectin domain family 13 member D-like;Mannose receptor	P22897;Q5VSJ2;Q5VSK2-1;Q5VSK2;Q0Z8D6	0	1	3	5	6.2	0	1	3	5	6.2	166.01
MAN1A1 protein;Mannosidase, alpha, class 1A, member 1, isoform CRA_a;Mannosyl-oligosaccharide 1,2-alpha-mannosidase IA;Processing alpha-1,2-mannosidase IA;Mannosidase alpha class 1A member 1;Man(9)-alpha-mannosidase	Q6P052;P33908	0	3	4	7	14.9	0	3	4	7	14.9	75.372
Mannan-binding lectin serine protease 1;Mannose-binding lectin-associated serine protease-1;Mannose-binding protein-associated serine protease;Complement factor MASP-3;Serine protease 5;Complement-activating component of Ra-reactive factor;Ra-reactive fac	P48740	2	10	10	17	30	0	0	2	4	8	91.613
Mannan-binding lectin serine protease 2;Mannose-binding protein-associated serine protease 2;MBL-associated serine protease 2;Mannan-binding lectin serine protease 2 A chain;Mannan-binding lectin serine protease 2 B chain;Putative uncharacterized protein	O00187-1;O00187;A8K458;A8MWJ2;O00187-2;Q9UC48	1	2	4	6	18.8	1	2	4	6	18.8	75.733
Mannose-binding protein C;MBP1;Mannan-binding protein;Mannose-binding lectin	P11226;B1PN75;Q4VB12;Q4VB13;Q5SQS3;Q9HCS8	2	3	2	11	48.4	2	3	2	11	48.4	26.143
Matrix metalloproteinase-9;92 kDa type IV collagenase;92 kDa gelatinase;Gelatinase B;67 kDa matrix metalloproteinase-9;82 kDa matrix metalloproteinase-9	P14780;B2R7V9;Q9UCJ9;Q9Y354	1	10	9	16	31	1	10	9	16	31	78.398
Membrane primary amine oxidase;Copper amine oxidase;Semicarbazide-sensitive amine oxidase;Vascular adhesion protein 1;HPAO	Q16853;B2RCI5;Q9UEU7	0	1	2	1	2.4	0	1	2	1	2.4	84.621
Metalloproteinase inhibitor 1;Tissue inhibitor of metalloproteinases;TIMP-1;Erythroid-potentiating activity;Fibroblast collagenase inhibitor;TIMP metallopeptidase inhibitor 1	P01033;B3KQF4;Q58P21;Q6FGX5;Q5H9A7;Q5H9A8	1	3	4	7	57.5	1	3	4	7	57.5	23.171
Mimecan;Osteoglycin;Osteoinductive factor	P20774;A8K0R3;Q7Z532;Q5TBF5	0	1	2	3	14.1	0	1	2	3	14.1	33.922
Monocyte differentiation antigen CD14;Myeloid cell-specific leucine-rich glycoprotein;Monocyte differentiation antigen CD14, urinary form;Monocyte differentiation antigen CD14, membrane-bound form	P08571;B2R888;Q53XT5	3	11	7	11	45.3	3	11	7	11	45.3	40.076
Multimerin-1;Endothelial cell multimerin;EMILIN-4;Elastin microfibril interface located protein 4;Platelet glycoprotein Ia*;155 kDa platelet multimerin	Q13201;Q4W5L1;Q6ZUL9	2	2	3	4	5.6	2	2	3	4	5.6	138.11
Multimerin-2;EMILIN-3;Elastin microfibril interface located protein 3;EndoGlyx-1 p125/p140 subunit	Q9H8L6	0	1	1	2	4.8	0	1	1	2	4.8	104.42
Multiple epidermal growth factor-like domains 8;EGF-like domain-containing protein 4;Multiple EGF-like domain protein 4	Q7Z7M0-2;Q7Z7M0;A8KAY0;Q05BT0;Q7Z7M0-1	0	0	1	3	1.7	0	0	1	3	1.7	295.93
Multiple inositol polyphosphate phosphatase 1;Inositol (1,3,4,5)-tetrakisphosphate 3-phosphatase;Ins(1,3,4,5)P(4) 3-phosphatase	Q9UNW1-1;Q9UNW1;B2R7D2	0	4	4	5	23	0	4	4	5	23	55.051
Myeloperoxidase;89 kDa myeloperoxidase;84 kDa myeloperoxidase;Myeloperoxidase light chain;Myeloperoxidase heavy chain;Putative uncharacterized protein MPO	P05164-3;P05164;P05164-1;A1L4B8;Q9UCL7;P05164-2;A8MUK8	1	4	13	0	25.4	1	4	13	0	25.4	87.248
Myocilin;Trabecular meshwork-induced glucocorticoid response protein	Q99972;B2RD84;Q6PKX1;Q8N854	0	1	2	3	12.1	0	1	2	3	12.1	56.971
Myoglobin;MB protein	P02144;B2RA67;B0QYF8;B0QYU8;Q8WVH6;B0QYF7	0	2	4	2	24	0	2	4	2	24	17.184
Myosin-reactive immunoglobulin heavy chain variable region	Q9UL88	4	0	1	1	29.8	2	0	0	0	14.5	14.142
Myosin-reactive immunoglobulin light chain variable region	Q9UL82	2	0	0	1	28	2	0	0	1	28	11.445
Myosin-reactive immunoglobulin light chain variable region;Ig kappa chain V-I region WEA;Ig kappa chain V-I region WAT;Ig kappa chain V-I region Hau;Anti-streptococcal/anti-myosin immunoglobulin kappa light;Putative uncharacterized protein ENSP00000374793;	A6NED6;Q9UL70;P01610;P80362;P01600;Q96SA9;Q9UL77;Q9UL81	3	0	0	1	44.9	3	0	0	1	44.9	12.808
N-acetylglucosamine-1-phosphate transferase, gamma subunit, isoform CRA_b;Similar to protein kinase C substrate;N-acetylglucosamine-1-phosphotransferase subunit gamma;GlcNAc-1-phosphotransferase subunit gamma;UDP-N-acetylglucosamine-1-phosphotransferase s	Q96RZ2;Q9UJJ9;A2VDJ4;B2R556	0	1	3	1	21.1	0	1	3	1	21.1	36.798
N-acetyllactosaminide beta-1,3-N-acetylglucosaminyltransferase;Poly-N-acetyllactosamine extension enzyme;I-beta-1,3-N-acetylglucosaminyltransferase;UDP-GlcNAc:betaGal beta-1,3-N-acetylglucosaminyltransferase 1	O43505;B3KQQ7	0	0	1	2	7.2	0	0	1	2	7.2	47.119
N-acetylmuramoyl-L-alanine amidase;Peptidoglycan recognition protein long;Peptidoglycan recognition protein 2	Q96PD5-2;Q96PD5;B2RMZ2;Q96PD5-1;A8K050;A8K8C7;Q68CK1	11	23	25	16	55.2	10	20	22	14	48.3	68
Neogenin;Immunoglobulin superfamily DCC subclass member 2;Neogenin homolog 1 variant	Q92859-1;Q92859;Q59FP8;Q92859-2	0	1	2	4	5.7	0	1	2	4	5.7	160.01
Neural cell adhesion molecule 1	P13591-2;P13591;P13591-1;P13591-3;P13591-4;P13591-5;P13591-6	0	1	3	7	21	0	1	3	7	21	94.573
Neural cell adhesion molecule L1-like protein;Close homolog of L1;Processed neural cell adhesion molecule L1-like protein	O00533-2;O00533;O00533-1;B3KX75	0	4	5	12	18.4	0	4	5	12	18.4	136.65
Neuropilin-1;Vascular endothelial cell growth factor 165 receptor;Neuropilin 1;Muscle type neuropilin 1; cDNA FLJ77207	A8K9V7;B0LPG9;Q59F20;Q5T7F3;Q68DN3;Q6X907;Q86T59;O14786-1;O14786;Q5JWQ6;Q9H2D7;Q5T7F0;Q9H2E1;O14786-2;Q5T7F2;Q71SW6;Q5T7F1;Q6AWA9;Q7Z5M2;Q96I90;Q9H2E0	0	3	2	5	9	0	3	2	5	9	103.13
Neutrophil defensin 1;HNP-1;Defensin, alpha 1;HP 1-56;Neutrophil defensin 2;HNP-2;Neutrophil defensin 3;HNP-3;Defensin, alpha 3;HP 3-56	P59665;Q6EZF6;P59666;Q6EZE9	1	4	5	3	58.5	1	4	5	3	58.5	10.201
Neutrophil gelatinase-associated lipocalin;p25;25 kDa alpha-2-microglobulin-related subunit of MMP-9;Lipocalin-2;Oncogene 24p3; Putative uncharacterized protein LCN2;	A6NII8;B2ZDQ1;Q5SYV9;P80188;Q5SYW0;Q6FGL5	1	3	3	6	42.5	1	3	3	6	42.5	22.788
Nidogen-1;Entactin	P14543-1;P14543;P14543-2	0	4	6	5	12.9	0	4	6	5	12.9	136.45
Noelin;Neuronal olfactomedin-related ER localized protein;Olfactomedin-1;cDNA FLJ33499 fis, clone BRAMY2004351, highly similar to Noelin	Q99784-1;Q99784;Q99784-2;Q6IMJ4;Q8N8R0;Q99784-3;A8K104;A8K1K6;Q53XZ8;Q6IMJ8;B3KR22;Q6IMJ5;Q96BL8	0	1	1	4	10.9	0	1	1	4	10.9	55.4
Non-secretory ribonuclease;Ribonuclease US;Eosinophil-derived neurotoxin;RNase UpI-2;Ribonuclease 2;Eosinophil cationic-related protein	P10153;Q12762	0	1	2	2	19.9	0	1	2	2	19.9	18.354
Oncoprotein-induced transcript 3 protein;Liver-specific zona pellucida domain-containing protein	Q8WWZ8-1;Q8WWZ8;Q8WWZ8-2	0	1	2	1	3.9	0	1	2	1	3.9	60.021
Osteoclast-associated immunoglobulin-like receptor;Polymeric immunoglobulin receptor 3;Putative uncharacterized protein OSCAR	Q8IYS5-5;Q8IYS5;Q8IYS5-4;Q8IYS5-3;Q8IYS5-2;Q8IYS5-6;Q8IYS5-1;A8MPS0	0	0	0	2	13.8	0	0	0	2	13.8	29.831
Out at first protein homolog;HCV NS5A-transactivated protein 13 target protein 2	Q86UD1	0	2	2	2	13.6	0	2	2	2	13.6	30.688
Pantetheinase;Pantetheine hydrolase;Vascular non-inflammatory molecule 1;Tiff66	O95497;A8K310;B2RAN2	1	1	2	6	21.6	1	1	2	6	21.6	57.011
Pentraxin-related protein PTX3;Pentaxin-related protein PTX3;Tumor necrosis factor-inducible gene 14 protein	P26022;B2R6T6	0	2	4	4	26.8	0	2	4	4	26.8	42.019
Peptidase inhibitor 16;Cysteine-rich secretory protein 9;PSP94-binding protein	Q6UXB8-1;Q6UXB8;B2R701;Q6UXB8-2	4	5	6	10	26.6	4	5	6	10	26.6	49.471
Peptidyl-prolyl cis-trans isomerase A;Cyclophilin A;Cyclosporin A-binding protein;Peptidyl-prolyl cis-trans isomerase	P62937;A8K220;A8K486;B2RE56;Q567Q0;Q71V99	0	3	4	2	36.8	0	3	4	2	36.8	24.376
Phosphatidylcholine-sterol acyltransferase;Lecithin-cholesterol acyltransferase;Phospholipid-cholesterol acyltransferase	P04180;Q53XQ3;Q9Y5N3	4	7	7	8	28.4	4	7	7	8	28.4	49.577
Phosphatidylethanolamine-binding protein 4;Protein cousin-of-RKIP 1	Q96S96	2	4	5	5	44.5	2	4	5	5	44.5	25.733
Phosphatidylinositol-glycan-specific phospholipase D;Glycoprotein phospholipase D;Glycosyl-phosphatidylinositol-specific phospholipase D	P80108-1;P80108	1	11	8	23	46.8	1	11	8	23	46.8	92.335
Phosphoglycerate kinase 1;Primer recognition protein 2;Cell migration-inducing gene 10 protein	P00558;A8K4W6	0	1	3	4	15.3	0	1	3	4	15.3	44.614
Phosphoinositide-3-kinase-interacting protein 1;Kringle domain-containing protein HGFL	Q96FE7-1;Q96FE7;Q96FE7-2	0	0	0	2	8.4	0	0	0	2	8.4	28.248
Phospholipid transfer protein;Lipid transfer protein II	P55058-1;P55058;B3KUE5;Q53H91;P55058-2;A8K006	1	4	2	9	25.5	1	4	2	9	25.5	56.634
Pigment epithelium-derived factor;Serpin-F1;EPC-1	P36955;Q2TU83	12	23	22	16	63.4	12	23	22	16	63.4	46.342
Plasma kallikrein;Plasma prekallikrein;Kininogenin;Fletcher factor;Plasma kallikrein heavy chain;Plasma kallikrein light chain	P03952;A8K9A9;B2R8H9;Q17RE8;Q4W5C3	20	31	27	30	66	19	30	27	29	64.9	71.369
Plasma protease C1 inhibitor;C1 esterase inhibitor;C1-inhibiting factor;Serine/cysteine proteinase inhibitor clade G member 1 splice variant 2	P05155;Q5UGI6	7	19	18	20	49.6	7	19	18	20	49.6	55.154
Plasma serine protease inhibitor;Serpin A5;Protein C inhibitor;Plasminogen activator inhibitor 3;Acrosomal serine protease inhibitor;cDNA FLJ38812 fis, clone LIVER2006469, highly similar to PLASMA SERINE PROTEASE INHIBITOR	P05154;B3KTV6	0	3	5	4	15.8	0	3	5	4	15.8	45.701
Plasminogen;Plasmin heavy chain A;Activation peptide;Angiostatin;Plasmin heavy chain A, short form;Plasmin light chain B	P00747;B2R7F8;Q68DS2;Q9UMI2	47	70	74	1	75.9	47	70	74	1	75.9	90.568
Plastin-2;L-plastin;Lymphocyte cytosolic protein 1;LC64P	P13796;B2R613;B3KUI1;Q53FI1;Q59GX5;Q5TBN4	1	8	14	27	66.3	1	8	14	27	66.3	70.289
Platelet basic protein;C-X-C motif chemokine 7;Small-inducible cytokine B7;Leukocyte-derived growth factor;Macrophage-derived growth factor;Connective tissue-activating peptide III;Low-affinity platelet factor IV;LA-PF4;TC-2;Connective tissue-activating p	P02775;B2R5F3	4	3	3	1	38.3	4	3	3	1	38.3	13.894
Platelet factor 4;C-X-C motif chemokine 4;Oncostatin-A;Iroplact;Platelet factor 4, short form	P02776;Q9UC64;Q9UC65	3	3	5	1	36.6	3	3	5	1	36.6	10.845
Platelet glycoprotein Ib alpha chain;Antigen CD42b-alpha;Glycocalicin	P07359;A5CKE2;Q06AK0	2	2	6	6	19.9	2	2	6	6	19.9	70.247
Platelet glycoprotein V	P40197	0	8	9	5	35.9	0	8	9	5	35.9	60.958
Plexin domain-containing protein 2;Tumor endothelial marker 7-related protein	Q6UX71-1;Q6UX71;Q6UX71-2;Q6UX71-3	0	0	1	3	8.1	0	0	1	3	8.1	59.582
Poliovirus receptor;Nectin-like protein 5	P15151-1;P15151;A8K4I1;B3KSS4;P15151-4;P15151-2;P15151-3	1	0	2	0	10.3	1	0	2	0	10.3	45.302
Pregnancy zone protein;C3 and PZP-like alpha-2-macroglobulin domain-containing protein 6;Putative uncharacterized protein PZP	P20742-1;P20742;B2R950;A6ND27;P20742-2	8	24	27	36	37	4	17	19	27	30.8	163.83
Prenylcysteine oxidase 1;Prenylcysteine lyase	Q9UHG3;B2RB14;Q53ST0;Q584P1	0	0	1	2	9.7	0	0	1	2	9.7	56.639
Probable G-protein coupled receptor 116	Q8IZF2-1;Q8IZF2;A8K0D8;Q5TF06;Q8IZF2-2;Q4G0K7	0	1	2	2	3	0	1	2	2	3	149.46
Procollagen C-endopeptidase enhancer 1;Procollagen COOH-terminal proteinase enhancer 1;Type I procollagen COOH-terminal proteinase enhancer;Type 1 procollagen C-proteinase enhancer protein	Q15113;A4D2D2;B2R9E1	0	4	4	3	20.3	0	4	4	3	20.3	47.972
Profilin-1;Profilin I	P07737;Q53Y44;P02584	0	1	4	0	49.3	0	1	4	0	49.3	15.054
Proline-rich protein 12	Q9ULL5-1;Q9ULL5	1	1	1	2	1.7	1	1	1	2	1.7	211.04
Prolow-density lipoprotein receptor-related protein 1;Alpha-2-macroglobulin receptor;Apolipoprotein E receptor;Low-density lipoprotein receptor-related protein 1 85 kDa subunit;Low-density lipoprotein receptor-related protein 1 515 kDa subunit;Low-density	Q07954;Q59FG2;Q6LAF4;Q6LBN5	0	1	2	2	0.7	0	1	2	2	0.7	504.57
Prolylcarboxypeptidase (Angiotensinase C), isoform CRA_b;Putative uncharacterized protein PRCP;Lysosomal Pro-X carboxypeptidase;Prolylcarboxypeptidase;Proline carboxypeptidase;Angiotensinase C;Lysosomal carboxypeptidase C	A8MU24;B2R7B7;B3KRK5;P42785;B3KR26	0	1	0	3	10.1	0	1	0	3	10.1	58.099
Properdin;Complement factor P	P27918;B3KVK6	6	8	10	7	29.2	6	8	10	7	29.2	51.276
Prostaglandin D2 synthase 21kDa (Brain);Prostaglandin-H2 D-isomerase;Lipocalin-type prostaglandin-D synthase;Glutathione-independent PGD synthetase;Prostaglandin-D2 synthase;PGDS2;Beta-trace protein;Cerebrin-28	Q5SQ09;P41222;B2R727;Q5SQ11	1	5	5	5	41.8	1	5	5	5	41.8	22.836
Protein AMBP;Alpha-1-microglobulin;Complex-forming glycoprotein heterogeneous in charge;Alpha-1 microglycoprotein;Inter-alpha-trypsin inhibitor light chain;Bikunin;HI-30;Uronic-acid-rich protein;EDC1;Trypstatin	P02760;P78492	20	33	31	18	60.5	20	33	31	18	60.5	38.999
Protein disulfide-isomerase A3;Disulfide isomerase ER-60;ERp60;58 kDa microsomal protein;p58;ERp57;58 kDa glucose-regulated protein;cDNA PSEC0148 fis, clone PLACE1007202, highly similar to Protein disulfide-isomerase A3 (EC 5.3.4.1)	P30101;B3KQT9;B3KQT2	0	1	2	2	9.3	0	0	2	1	7.3	56.782
Protein disulfide-isomerase;Prolyl 4-hydroxylase subunit beta;Cellular thyroid hormone-binding protein;p55	P07237;B2RDQ2	0	0	0	3	13.2	0	0	0	3	13.2	57.116
Protein HEG homolog 1	Q9ULI3-1;Q9ULI3;Q9ULI3-2	0	2	1	0	2.6	0	2	1	0	2.6	147.46
Protein kintoun	Q9NVR5-1;Q9NVR5;Q9NVR5-2	0	0	0	2	5	0	0	0	2	5	94.178
Protein S100-A8;S100 calcium-binding protein A8;Calgranulin-A;Migration inhibitory factor-related protein 8;Cystic fibrosis antigen;Leukocyte L1 complex light chain;Calprotectin L1L subunit;Urinary stone protein band A	P05109;A8K5L3;Q9UCM6	1	1	4	1	31.2	1	1	4	1	31.2	10.834
Protein S100-A9;S100 calcium-binding protein A9;Calgranulin-B;Migration inhibitory factor-related protein 14;Leukocyte L1 complex heavy chain;Calprotectin L1H subunit	P06702;B2R4M6	1	2	5	1	41.2	1	2	5	1	41.2	13.242
Protein Z-dependent protease inhibitor;Serpin A10	Q9UK55;B2RBZ5	0	7	9	13	32.6	0	7	9	13	32.6	55.113
Protein-glutamine gamma-glutamyltransferase A chain;Transglutaminase A chain;cDNA, FLJ93141, highly similar to Homo sapiens coagulation factor XIII, A1 polypeptide (F13A1), mRNA;Coagulation factor XIII A chain;	B2R6V9;Q9BX29;P00488	0	2	4	8	15.8	0	2	4	8	15.8	83.267
Proteoglycan 4;Lubricin;Megakaryocyte-stimulating factor;Superficial zone proteoglycan;Proteoglycan 4 C-terminal part	Q92954-3;Q92954;Q92954-1;Q92954-6;Q92954-4;Q92954-2;Q92954-5;B3KQ20	2	6	11	8	9.5	2	6	11	8	9.5	141.1
Prothrombin;Coagulation factor II;Activation peptide fragment 1;Activation peptide fragment 2;Thrombin light chain;Thrombin heavy chain	P00734;B2R7F7;Q15253;Q4QZ40;Q53H04;Q53H06;Q69EZ7;Q69EZ8;Q7Z7P3;Q86WA1;Q8TD58	29	44	44	37	69.1	29	44	44	37	69.1	70.036
Protocadherin gamma-A7;Protocadherin gamma-C5;Protocadherin gamma-C4;Protocadherin gamma-A10;Protocadherin gamma-A11;Protocadherin gamma-C3;Protocadherin-43;Protocadherin-2;Protocadherin gamma-A6;Protocadherin gamma-A12;Cadherin-21;Fibroblast cadherin-3;P	Q9Y5G6-1;Q9Y5G6;Q59H01;Q9Y5F6-1;Q9Y5F6;Q9Y5F7-1;Q9Y5F7;Q9Y5H3-1;Q9Y5H3;Q52LL2;Q9Y5H2-1;Q9Y5H2;Q9UN70-1;Q9UN70;Q9Y5G7-1;Q9Y5G7;A6H8K7;Q59GD1;O60330-1;O60330;Q59H32;Q9Y5G4-1;Q9Y5G4;Q9Y5G5-1;Q9Y5G5;Q9Y5H1-1;Q9Y5H1;Q9Y5H0-1;Q9Y5H0;Q9Y5H4-1;Q9Y5H4;Q2M273;Q9Y5G	0	2	0	0	8	0	2	0	0	8	101.72
P-selectin;Granule membrane protein 140;PADGEM;Leukocyte-endothelial cell adhesion molecule 3;CD62 antigen-like family member P;Selectin P (Granule membrane protein 140kDa, antigen CD62);Selectin P (Granule membrane protein 140kDa, antigen CD62), isoform	P16109;B2R785;Q5R344;Q6NUL9;Q5R349;Q8N1E9;Q5R345;Q5R341;Q5R348;Q5R342;Q5R350	0	0	0	2	2.4	0	0	0	2	2.4	90.844
Pyruvate kinase isozymes M1/M2;Pyruvate kinase muscle isozyme;Pyruvate kinase 2/3;Cytosolic thyroid hormone-binding protein;THBP1;p58;M2-PK;Tumor M2-PK;Pyruvate kinase	P14618-1;P14618;B2R5N8;B3KRY0;P14618-2;Q504U3;Q8WUW7;Q9NYI7;Q9UK31;Q9UKK4	0	1	3	1	7	0	1	3	1	7	57.936
Rab GDP dissociation inhibitor beta;Guanosine diphosphate dissociation inhibitor 2;GDP dissociation inhibitor 2;Rab GDP dissociation inhibitor alpha;Guanosine diphosphate dissociation inhibitor 1;Oligophrenin-2;Protein XAP-4;cDNA FLJ16452 fis, clone BRAWH	P50395;Q6IAT1;Q5SX87;P31150;Q6FG50;B3KVE3;Q5SX88;Q8TB95;Q5SX91	0	2	2	3	12.8	0	2	2	3	12.8	50.663
Radixin isoform b;Radixin isoform e;Radixin isoform f;Radixin, isoform CRA_a;Ezrin;p81;Cytovillin;Villin-2;Cytovillin 2;Radixin;Moesin;Membrane-organizing extension spike protein;Putative uncharacterized protein MSN	A7YIJ8;A7YIK3;P15311;B2R6J2;Q6NUR7;Q9UJZ2;Q9UJZ6;Q9UJZ7;Q9UJZ8;Q9UK20;P35241;B0YJ88;Q05CU6;Q6PKD3;Q9NST9;P26038;Q6PJT4;A8MZ70;Q9UJU1	0	1	1	2	3.1	0	1	1	2	3.1	71.048
Receptor-type tyrosine-protein phosphatase eta;HPTP eta;Protein-tyrosine phosphatase receptor type J;Density-enhanced phosphatase 1;PTPRJ protein	Q12913;Q6P4H4;Q9NPR5;Q9UDA9	0	0	0	2	1.4	0	0	0	2	1.4	151.86
Receptor-type tyrosine-protein phosphatase gamma;Putative uncharacterized protein PTPRG	P23470-1;P23470;A9QVW2;B2RU12;O60420;P23470-2;A8MV48	0	3	4	3	7	0	3	4	3	7	162.03
Retinoic acid receptor responder protein 2;Tazarotene-induced gene 2 protein;RAR-responsive protein TIG2	Q99969;Q7LE02	0	1	2	1	14.7	0	1	2	1	14.7	18.617
Retinol-binding protein 4;Plasma retinol-binding protein;Plasma retinol-binding protein(1-182);Plasma retinol-binding protein(1-181);Plasma retinol-binding protein(1-179);Plasma retinol-binding protein(1-176);Putative uncharacterized protein RBP4;Retinol	P02753;A6NCP9;Q5VY30	13	15	15	13	74.6	13	15	15	13	74.6	23.01
REV25-2	A0N7J6	2	0	0	0	22.4	2	0	0	0	22.4	14.534
Ribonuclease pancreatic;RNase 1;RNase A;RNase UpI-1;RIB-1;HP-RNase	P07998;B2R589;Q6ICS5	4	5	5	5	55.1	4	5	5	5	55.1	17.644
Roundabout homolog 4;Magic roundabout	Q8WZ75-1;Q8WZ75;A8K154;Q8WZ75-2;Q8WZ75-3	0	2	3	2	8.6	0	2	3	2	8.6	107.46
Scavenger receptor cysteine-rich type 1 protein M130;Hemoglobin scavenger receptor;Soluble CD163	Q86VB7-2;Q86VB7;Q86VB7-1;Q86VB7-4;Q86VB7-3	1	16	15	18	31.5	1	16	15	18	31.5	125.97
Selenoprotein P	P49908	2	6	6	5	17	2	6	6	5	17	45.729
Serotransferrin;Siderophilin;Beta-1 metal-binding globulin;Transferrin variant	P02787;A0PJA6;Q06AH7;Q1HBA5;Q53H26	93	0	15	8	93.4	93	0	15	8	93.4	77.049
Serpin peptidase inhibitor, clade D (Heparin cofactor), member 1;Heparin cofactor 2;Heparin cofactor II;Protease inhibitor leuserpin-2	Q8IVC0;P05546;B2RAI1	4	22	22	24	65.8	4	22	22	24	65.8	60.178
Serum amyloid A protein;Amyloid protein A;Amyloid fibril protein AA;Serum amyloid protein A(2-104);Serum amyloid protein A(3-104);Serum amyloid protein A(2-103);Serum amyloid protein A(2-102);Serum amyloid protein A(4-101)	Q9UCK9	9	10	9	9	64.8	4	5	4	3	30.3	13.527
Serum amyloid A-4 protein;Constitutively expressed serum amyloid A protein	P35542;B2R5G8;Q6FHJ4	5	11	7	6	69.2	5	11	7	6	69.2	14.807
Serum amyloid P-component;9.5S alpha-1-glycoprotein;Serum amyloid P-component(1-203)	P02743	5	7	8	10	61.9	5	7	8	10	61.9	25.387
Serum paraoxonase/arylesterase 1;Serum aryldialkylphosphatase 1;A-esterase 1;Aromatic esterase 1;K-45	P27169;B1PWC6;B2RA40;Q6B0J6;Q96P89;Q96P91;Q9UCB1	9	14	12	12	66.8	9	14	12	12	66.8	39.749
Serum paraoxonase/lactonase 3	Q15166;A4D1H8	1	2	1	2	17.8	1	2	1	2	17.8	39.607
Sex hormone-binding globulin;Sex steroid-binding protein;Testis-specific androgen-binding protein;Testosterone-estrogen-binding globulin;Testosterone-estradiol-binding globulin;Sex hormone binding globulin	P04278-1;P04278;B0FWH2;P04278-2;B0FWH4;B0FWH5	1	9	9	11	49.5	1	9	9	11	49.5	43.779
Sialic acid-binding Ig-like lectin 14;Sialic acid-binding Ig-like lectin 5;Obesity-binding protein 2;CD33 antigen-like 2	Q08ET2;O15389	0	1	1	2	4.5	0	1	1	2	4.5	43.97
Signal-regulatory protein alpha;Tyrosine-protein phosphatase non-receptor type substrate 1;Inhibitory receptor SHPS-1;Signal-regulatory protein alpha-1;Sirp-alpha-2;Sirp-alpha-3;MyD-1 antigen;Brain Ig-like molecule with tyrosine-based activation motifs;Ma	A2A2E1;P78324-3;P78324;B2R6C3;P78324-2;P78324-1;A8K411;Q2QD20;Q5TFQ8	0	0	2	0	5.9	0	0	2	0	5.9	55.394
Single chain Fv	Q9HCC1	4	0	1	3	53.6	2	0	0	1	33.9	12.243
Sodium bicarbonate cotransporter 3;Sodium bicarbonate cotransporter 2;Sodium bicarbonate cotransporter 2b;Solute carrier family 4 member 7	Q9Y6M7-2;Q9Y6M7;B2CI53;Q9Y6M7-1;A6NIA8;Q9Y6M7-3;Q9Y6M7-4;Q9Y6M7-5	1	1	1	2	2.3	1	1	1	2	2.3	127.36
SPARC;Secreted protein acidic and rich in cysteine;Osteonectin;Basement-membrane protein 40	P09486;B2RDL6;Q6IBK4;Q6QE20	2	3	7	11	57.1	2	3	7	11	57.1	34.632
SPARC-like protein 1;High endothelial venule protein;MAST 9	Q14515;Q8N4S1	0	4	3	6	19.9	0	4	3	6	19.9	75.215
Sulfhydryl oxidase 1;Quiescin Q6;Putative uncharacterized protein QSOX1	O00391-1;O00391;A8K477;A8K4C2;A8MXT8;O00391-2;A8MU52;Q13876	2	9	12	15	35.2	2	9	12	15	35.2	82.577
Talin-1	Q9Y490;Q5TCU6	0	0	3	1	1.8	0	0	3	1	1.8	269.76
Target of Nesh-SH3;Nesh-binding protein;ABI gene family member 3-binding protein	Q7Z7G0-1;Q7Z7G0;Q7Z7G0-3;Q7Z7G0-4;Q7Z7G0-2;B3KSL4	0	0	1	4	5.8	0	0	1	4	5.8	118.71
Tenascin-X;Hexabrachion-like protein;Tenascin XB	P22105-1;P22105;B0UYX3;P22105-3;B0UYQ5;O95680;Q9NPK7;Q9NPK8;Q9Y464;B0V046;A2BHY8;O95681;O95682;Q9NPK6;P22105-2;Q5JNX3;Q6IPK3;Q9UE34	0	4	10	17	5.8	0	4	10	17	5.8	464.45
Thrombospondin-1	P07996;A0PJG0;A8K6H4;Q7KYY3;Q28194	9	19	23	27	38.8	9	19	23	27	38.8	129.38
Thrombospondin-4	P35443;B2R909	2	6	5	6	21.2	2	6	5	5	19.6	105.87
Thyroxine-binding globulin;T4-binding globulin;Serpin A7	P05543	3	9	6	14	53.3	3	9	6	14	53.3	46.324
Titin;Connectin;Rhabdomyosarcoma antigen MU-RMS-40.14	Q8WZ42-8;Q8WZ42;Q8WZ42-1;Q8WZ42-2;Q8WZ42-7;Q8WZ42-4;Q8WZ42-5;Q8WZ42-3;A2TKE5;A2TKE6;B1A7R7	2	2	2	1	0.3	2	2	2	1	0.3	3829.8
TNC protein;Tenascin;Tenascin-C;Hexabrachion;Cytotactin;Neuronectin;GMEM;JI;Myotendinous antigen;Glioma-associated-extracellular matrix antigen;GP 150-225	A7MBN2;P24821-1;P24821;Q4LE33;Q5T7S3;P24821-4;P24821-3;P24821-2;P24821-5;P24821-6	1	2	2	6	7.4	1	2	2	6	7.4	210.49
Transferrin receptor protein 1;T9;p90;Transferrin receptor protein 1, serum form	P02786;A8K6Q8;Q1HE24	0	0	2	0	3.8	0	0	2	0	3.8	84.87
Transforming growth factor-beta-induced protein ig-h3;Kerato-epithelin;RGD-containing collagen-associated protein	Q15582;Q53GU8;Q53XM1;Q49AT7	0	4	6	7	25.5	0	4	6	7	25.5	74.68
Transgelin-2;SM22-alpha homolog	P37802;Q6FGI1	0	0	4	3	29.1	0	0	4	3	29.1	24.454
Trans-Golgi network integral membrane protein 2;Trans-Golgi network protein TGN51;TGN46;TGN48;TGN38 homolog	O43493-1;O43493;O43493-3;O43493-5;O43493-2;B2R686;O43493-4	1	2	2	2	8.8	1	2	2	2	8.8	51.112
Transketolase;cDNA FLJ36348 fis, clone THYMU2007025, highly similar to TRANSKETOLASE (EC 2.2.1.1);cDNA FLJ32530 fis, clone SMINT2000185, highly similar to TRANSKETOLASE (EC 2.2.1.1)	P29401;A8K089;Q53EM5;B3KSI4;Q6MZE3;B3KPZ8	0	1	2	1	5.8	0	1	2	1	5.8	67.877
Transthyretin;Prealbumin;TBPA;TTR;ATTR	A6XGL1;P02766;A6XMH1;Q53WY6;Q549C7;Q8TDB1;Q8TDB2	5	8	1	0	55.4	5	8	1	0	55.4	20.199
Tropomyosin 2 (Beta);Tropomyosin alpha-3 chain;Tropomyosin-3;Gamma-tropomyosin;Tropomyosin-5;Tropomyosin beta chain;Tropomyosin-2;Beta-tropomyosin;Tropomyosin alpha-1 chain;Tropomyosin-1;Alpha-tropomyosin;Tropomyosin alpha-4 chain;Tropomyosin-4;TM30p1;Put	Q5TCU8;P06753-1;P06753;Q5VU71;P07951-1;P07951;A7XZE4;P09493-1;P09493;Q6DV89;P09493-3;P67936-2;P67936;P07951-2;P09493-4;Q8TCG4;Q6DV90;Q3SX28;Q5KR48;Q5TCU3;Q9Y427;Q6ZN40;P06753-2;B2RDE1;Q2QD06;P67936-1;Q5U0D9;Q9UCS4;P07951-3;P09493-5;Q07413;Q1ZYL5;Q59GR8;Q7	0	0	2	0	10.6	0	0	2	0	10.6	36.747
Tyrosine-protein kinase receptor UFO;AXL oncogene	P30530-1;P30530;Q8N5L2;P30530-2;Q15839;Q9UD27	0	0	0	2	3.2	0	0	0	2	3.2	98.335
V lambda;Ig lambda chain V region 4A;V3-3 protein	A0N8J8;Q5NV80;P04211;Q5NV83	2	0	1	2	13.7	2	0	1	2	13.7	12.451
V1-19 protein	A2MYD2;A2NUT2;A2NV54	16	6	10	7	66	2	0	0	0	19.1	24.654
V1-3 protein	Q5NV84	6	0	1	1	50.4	3	0	0	1	39.5	12.644
V1-5 protein	Q5NV65	3	0	0	1	28.3	2	0	0	1	28.3	12.705
V2-17 protein;IGL@ protein	Q5NV90;Q8TBC9;Q6GMW3	16	6	11	8	60.1	2	0	0	0	8.6	24.867
Vascular cell adhesion protein 1;V-CAM 1;INCAM-100;Putative uncharacterized protein DKFZp779G2333	P19320-1;P19320;A8K6R7;Q53FL7;P19320-2;Q68DC4	4	13	14	18	45.1	4	13	14	18	45.1	81.275
Vasorin;Protein slit-like 2	Q6EMK4	2	10	10	8	22.7	2	10	10	8	22.7	71.712
Vesicular integral-membrane protein VIP36;Lectin mannose-binding 2;Glycoprotein GP36b	Q12907;A8K7T4	0	1	0	2	12.9	0	1	0	2	12.9	40.228
Vinculin;Metavinculin	P18206-1;P18206;Q5JQ13;P18206-2;B3KXA2	0	0	1	6	8.1	0	0	1	6	8.1	123.8
Vitamin D-binding protein variant;Group-specific component (Vitamin D binding protein)	Q53F31;Q6GTG1;Q6LDC6	38	55	52	40	83.1	2	2	2	2	2.7	52.917
Vitamin D-binding protein;Group-specific component;Gc-globulin	P02774	41	58	55	42	88.6	5	5	5	4	8.2	52.963
Vitamin K-dependent protein C;Autoprothrombin IIA;Anticoagulant protein C;Blood coagulation factor XIV;Vitamin K-dependent protein C light chain;Vitamin K-dependent protein C heavy chain;Activation peptide	P04070;Q53S74;Q6SPC0;Q6V7X8;Q6V7X9;Q8IXB4;Q8IXB5;Q8IXB7;Q8J002;Q8J003;Q8J004;Q8J005;Q8J006;Q8J007;Q8J008;Q9UC55	0	6	5	9	34.3	0	6	5	9	34.3	52.071
Vitamin K-dependent protein S;PS24;Truncated protein S alpha variant	P07225;A8KAC9;Q16519;Q9NSD0;Q8IXC3;Q8IXD1;Q8IXD4;Q06F35;Q16441;Q1W146;Q1W147;Q1W148;Q7KYZ1;Q86Z10;Q8IXC8;Q8IXC9;Q8IXD2	16	25	29	24	53.3	16	25	29	24	53.3	79.724
Vitamin K-dependent protein Z	P22891-2;P22891;B0YJC6;P22891-1;Q5JVF6	1	4	6	11	35.8	1	4	6	11	35.8	47.053
Vitronectin;Serum-spreading factor;V75;Vitronectin V65 subunit;Vitronectin V10 subunit;Somatomedin-B	P04004;B2R7G0	14	18	16	21	64.2	14	18	16	21	64.2	54.305
von Willebrand factor;von Willebrand antigen 2;von Willebrand antigen II	P04275;A8K7V7	38	73	69	96	54.7	1	3	3	4	2.3	309.3
Xaa-Pro dipeptidase;Proline dipeptidase;Imidodipeptidase;Peptidase D;Putative uncharacterized protein PEPD	P12955;A8K3Z1;A8K416;A8K696;A8MX47	0	4	5	6	23.9	0	4	5	6	23.9	54.548
Zinc-alpha-2-glycoprotein;Zn-alpha-2-glycoprotein	P25311	20	28	25	24	70.8	20	28	25	24	70.8	34.258
	Q9BRV0	20	1	9	11	54.6	2	0	1	0	8.6	54.153
	Q96PQ8	25	4	6	15	41.8	0	1	2	5	12.8	75.552
	Q6PIH4	17	5	9	8	50.8	2	0	0	0	6.8	25.871
	Q6P055	28	4	6	13	52.2	0	0	0	2	3.8	51.343
		39	71	67	95	54.1	2	1	1	3	1.6	309.19
		13	20	20	14	59.4	0	1	2	1	15.7	28.534
	Q569I9	16	4	8	7	54.7	2	0	1	0	14.5	25.389
		81	124	32	30	80.2	1	4	0	1	1.4	144.81

## Sheet: M14 and P20 5h runs
Protein Names	Acession number(s)	Unique Peptides (seq) MARS14	Unique Peptides (seq) Prot20	Unique Sequence Coverage [%]	Mol. Weight [kDa]
4F2 cell-surface antigen heavy chain;Lymphocyte activation antigen 4F2 large subunit;4F2 heavy chain antigen	P08195	0	2	5	71.122
6-phosphogluconolactonase	O95336	2	1	18.2	27.547
72 kDa type IV collagenase;72 kDa gelatinase;Matrix metalloproteinase-2;Gelatinase A;TBE-1;MMP2	P08253;B2R6U1;Q2EF79;Q9UCJ8	9	14	28.2	73.881
78 kDa glucose-regulated protein;GRP 78;Heat shock 70 kDa protein 5;Immunoglobulin heavy chain-binding protein;Endoplasmic reticulum lumenal Ca(2+)-binding protein grp78	P11021;B0QZ61;Q2KHP4	11	12	29.8	72.421
A disintegrin and metalloproteinase with thrombospondin motifs 13;von Willebrand factor-cleaving protease	Q76LX8-1;Q76LX8;Q76LX8-2;Q76LX8-3	8	10	13.9	153.6
Actin, alpha cardiac muscle 1;Alpha-cardiac actin;Actin, alpha skeletal muscle;Alpha-actin-1;Actin, aortic smooth muscle;Alpha-actin-2;Cell growth-inhibiting gene 46 protein;Actin, gamma-enteric smooth muscle;Smooth muscle gamma-actin;Gamma-2-actin;Alpha-actin-3;Putative uncharacterized protein ACTA1;Actin alpha 1 skeletal muscle protein;ACTA2 protein	P68032;B3KPP5;P68133;Q5T8M9;P62736;A8K3K1;B2R8A4;P63267;B2R7E7;B3KW67;Q562S2;A6NL76;Q5T8M8;Q7Z7J6;Q13707	2	1	7.2	42.019
ADAMTS-like 2;ADAMTS-like protein 2;Putative uncharacterized protein ENSP00000383517	B1B0D4;Q86TH1;A8MZ67;B3KXC5	2	2	4.6	116.28
Adipocyte plasma membrane-associated protein;Protein BSCv;Chromosome 20 open reading frame 3	Q9HDC9;A8K514;A2A2F9	1	4	14.4	46.48
Adiponectin;Adipocyte, C1q and collagen domain-containing protein;30 kDa adipocyte complement-related protein;Adipocyte complement-related 30 kDa protein;ACRP30;Adipose most abundant gene transcript 1 protein;Gelatin-binding protein	Q15848;A8K660;B2R773	2	5	33.2	26.413
ADP-ribosyl cyclase 2;Cyclic ADP-ribose hydrolase 2;Bone marrow stromal antigen 1;Putative uncharacterized protein BST1;	A6NC48;Q10588;B2R6A2;Q1XII0	7	7	33	37.482
Afamin;Alpha-albumin	P43652;A8K3E1;Q4W5C5	64	46	72.5	69.068
Alpha-1-acid glycoprotein 1;Orosomucoid-1;Orosomucoid 1;Orosomucoid 1,	P02763;Q5U067;Q5T539	3	3	32.8	23.511
Alpha-1-acid glycoprotein 2;Orosomucoid-2	P19652;B2R5L2;Q5T538;Q6IB74	5	4	34.3	23.602
Alpha-1-antichymotrypsin;Cell growth-inhibiting gene 24/25 protein;Alpha-1-antichymotrypsin His-Pro-less	P01011-2;P01011;B3KS79;B3KVQ7;P01011-1	36	31	65	50.598
Alpha-1-antitrypsin;Alpha-1 protease inhibitor;Alpha-1-antiproteinase;Short peptide from AAT	P01009-1;P01009;B2RDQ8;P01009-2;A6YP93;A7L8C5;A7L8C6;B2D098;Q13747;Q2L9S7;Q3I0J7;Q9UCE6;Q9UCM3;P01009-3	38	12	67.9	46.736
Alpha-1B-glycoprotein;Alpha-1-B glycoprotein;cDNA FLJ31323 fis, clone LIVER2000037, highly similar to Alpha-1B-glycoprotein;cDNA FLJ78372, highly similar to Homo sapiens alpha-1-B glycoprotein (A1BG), mRNA;	A8K052;Q68CK0;P04217;B3KP79;Q7Z3U3	8	6	16.2	54.253
Alpha-2-antiplasmin;Alpha-2-plasmin inhibitor	Q8N5U7;P08697;Q9UCG2;Q9UCG3	22	25	56	55.064
Alpha-2-HS-glycoprotein;Ba-alpha-2-glycoprotein;Alpha-2-Z-globulin;Fetuin-A;Alpha-2-HS-glycoprotein chain A;Alpha-2-HS-glycoprotein chain B	P02765;A8K9N6;B2R7G1	6	5	24.5	39.324
Alpha-2-macroglobulin;C3 and PZP-like alpha-2-macroglobulin domain-containing protein 5	P01023;Q9BQ22	66	67	61.1	163.28
Alpha-enolase;2-phospho-D-glycerate hydro-lyase;Non-neural enolase;Enolase 1;Phosphopyruvate hydratase;C-myc promoter-binding protein;MBP-1;MPB-1;Plasminogen-binding protein	P06733-1;P06733;A4QMW8;A4UCS8;B2RD59;Q53FT9;Q53HR3;Q96GV1;Q9BT62;Q9UCG5;Q9UCH6;P06733-2	8	3	29.3	47.168
Aminopeptidase N;Alanyl aminopeptidase;Microsomal aminopeptidase;Aminopeptidase M;gp150;Myeloid plasma membrane glycoprotein CD13	P15144;Q59E93;Q71E46;Q8IVL7	4	12	22	109.54
Amyloid beta A4 protein;Alzheimer disease amyloid protein;ABPP;APPI;PreA4;Cerebral vascular amyloid peptide;Protease nexin-II;Soluble APP-alpha;Soluble APP-beta;C99;Beta-amyloid protein 42;Beta-APP42;Beta-amyloid protein 40;Beta-APP40;C83;P3(42);P3(40);Gamma-secretase C-terminal fragment 59;Gamma-CTF(59);Amyloid intracellular domain 59;Gamma-secretase C-terminal fragment 57;Gamma-CTF(57);Amyloid …	P05067-1;P05067;B2R5V1;P05067-9;P05067-8;Q6P0P4;P05067-7;P05067-6;P05067-5;P05067-4;P05067-3;Q9BYY9;P05067-10;P05067-2	4	0	7.9	86.942
Angiopoietin-related protein 3;Angiopoietin-like 3;Angiopoietin-5	Q9Y5C1;A0JLS0;A8K061;B1ALJ0;B2RCW1	0	3	7.6	53.637
Angiotensin-converting enzyme;Dipeptidyl carboxypeptidase I;Kininase II;Angiotensin-converting enzyme, soluble form;Angiotensin I converting enzyme	P12821-1;P12821;B0LPF0;Q16425;P12821-2;Q8N710;P12821-3;Q15540;Q3KRI5	0	4	4	149.71
Angiotensinogen;Serpin A8;Angiotensin-1;Angiotensin I;Angiotensin-2;Angiotensin II;Angiotensin-3;Angiotensin III;Des-Asp[1]-angiotensin II	P01019;A7L3A3;A7L3A4;A7L3A5;B0ZBE2;B2R5S1;Q53GY3;Q53YY1;Q59EP2;Q86U78	20	23	65.8	53.154
Antithrombin;Antithrombin III	Q7KYQ5;Q7KYY4;Q8IZZ8;Q8IZZ9;Q8J000;Q8J001;Q8TCE1;Q9UBW9	5	5	11.2	29.092
Apolipoprotein A-I;Apolipoprotein A-I(1-242);Apolipoprotein A-1 A175P variant	P02647;A8K866;Q6LEJ8;Q9UCT8;Q8TDB0;Q9Y355	59	40	92.9	30.777
Apolipoprotein A-II;Apolipoprotein A-II(1-76)	P02652;B2R524	15	10	77	11.175
Apolipoprotein A-IV	P06727;Q13784	4	2	5.3	45.398
Apolipoprotein B-100;Apolipoprotein B-48	P04114;A8K479;P78482;Q13789;Q13828;Q4ZG63;Q53QC8;Q59HB3;Q9UE51;Q9UE52;Q9UE53	208	177	54.6	515.56
Apolipoprotein C-I	P02654;B2R526	2	5	37.3	9.3318
Apolipoprotein C-II	P02655;Q6P163	7	5	59.4	11.284
Apolipoprotein C-III variant 1;Apolipoprotein C-III	B0YIW2;P02656;A3KPE2	7	6	49.6	12.815
Apolipoprotein C-IV	P55056;A5YAK2;B3KWY6;Q53YY8	3	5	35.4	14.553
Apolipoprotein D	P05090;B2R579	8	9	41.3	21.275
Apolipoprotein E;MRNA for apolipoprotein E (apo E);Apolipoprotein E3	P02649;B2RC15;Q6LBZ1;Q13791;Q6LA97;Q8TCZ8	36	32	85.8	36.154
Apolipoprotein F;Lipid transfer inhibitor protein;cDNA, FLJ95794, highly similar to Homo sapiens apolipoprotein F (APOF), mRNA;	B2RC09;Q13790	3	2	22.1	35.399
Apolipoprotein L1;Apolipoprotein L-I;Apolipoprotein L	O14791-2;O14791;A5PL32;B2R9E5;Q1WWL5;Q29RW7;O14791-1;A5PLQ4;Q2KHQ6	5	9	28	45.871
Apolipoprotein M;Protein G3a;Apolipoprotein M, isoform CRA_a	O95445;B0UX98;Q5SRP5;Q5SRP4	10	12	72.9	21.253
Asialoglycoprotein receptor 2;Hepatic lectin H2;HBxAg-binding protein	A8MT12;P07307-1;P07307;A6NLV8;Q7Z4G9;P07307-2;P07307-3	1	3	15.8	35.149
Attractin;Mahogany homolog;DPPT-L	O75882-2;O75882;O75882-1;A8KAE5;O75882-3;Q9UC75;Q9UDF5	26	45	39.8	141.43
Basement membrane-specific heparan sulfate proteoglycan core protein;Perlecan	P98160;Q2VPA1;Q59EG0;Q5SZI3	23	20	9.7	468.82
Beta-1,4-galactosyltransferase 1;UDP-galactose:beta-N-acetylglucosamine beta-1,4-galactosyltransferase 1;UDP-Gal:beta-GlcNAc beta-1,4-galactosyltransferase 1;Lactose synthase A protein;N-acetyllactosamine synthase;Nal synthetase;Beta-N-acetylglucosaminylglycopeptide beta-1,4-galactosyltransferase;Beta-N-acetylglucosaminyl-glycolipid beta-1,4-galactosyltransferase;Processed beta-1,4-galactosyltran…	P15291-1;P15291;B2R710;Q86XA6;P15291-2	1	2	10.1	43.92
Beta-2-glycoprotein 1;Beta-2-glycoprotein I;Apolipoprotein H;Activated protein C-binding protein;APC inhibitor;Anticardiolipin cofactor	P02749;B2R9M3	35	26	74.2	38.298
Beta-Ala-His dipeptidase;Carnosine dipeptidase 1;CNDP dipeptidase 1;Serum carnosinase;Glutamate carboxypeptidase-like protein 2	Q96KN2;A8K1K1	16	20	50.7	56.691
Beta-type platelet-derived growth factor receptor;PDGF-R-beta;CD140 antigen-like family member B	P09619;A8KAM8;Q59F04	0	4	4.5	123.97
Biotinidase;Putative uncharacterized protein BTD;	A6NHF2;P43251;B2R865	7	9	29.7	65.05
Bone marrow proteoglycan;Proteoglycan 2;Eosinophil granule major basic protein;Pregnancy-associated major basic protein;cDNA, FLJ92482, highly similar to Homo sapiens proteoglycan 2, bone marrow (natural killer cell activator, eosinophil granule major basic protein) (PRG2), mRNA;	B2R5I1;P13727;A6XMW0	1	2	3.2	56.982
C4b-binding protein alpha chain;Proline-rich protein;Putative uncharacterized protein C4BPA	P04003;Q5VVQ8;A8MVU6	43	43	73.9	67.033
C4b-binding protein beta chain	P20851-1;P20851;P20851-2	13	11	48.8	28.357
Cadherin-13;Truncated cadherin;Heart cadherin;P105	P55290	5	7	15.1	78.286
Cadherin-2;Neural cadherin;CDw325;cDNA FLJ53252, highly similar to Cadherin-2;Putative uncharacterized protein CDH2	P19022;B0YIY6;A8MWK3	3	3	6	99.808
Cadherin-5;Vascular endothelial cadherin;7B4 antigen;CDH5 protein	P33151;Q59EA3;Q4VAI4;Q4VAI5;Q4VAI6	18	10	27	87.515
Carbonic anhydrase 1;Carbonic anhydrase I;Carbonate dehydratase I;Carbonic anhydrase B	P00915	6	3	41	28.87
Carbonic anhydrase 3;Carbonic anhydrase III;Carbonate dehydratase III	P07451;B2R867;B3KUC8	3	3	33.5	29.557
Carboxypeptidase B2;Carboxypeptidase U;Thrombin-activable fibrinolysis inhibitor;Plasma carboxypeptidase B	Q96IY4-1;Q96IY4;A8K464;Q96IY4-2	13	12	49.4	48.412
Carboxypeptidase N catalytic chain;Carboxypeptidase N polypeptide 1;Carboxypeptidase N small subunit;Lysine carboxypeptidase;Arginine carboxypeptidase;Kininase-1;Serum carboxypeptidase N;Anaphylatoxin inactivator;Plasma carboxypeptidase B	P15169;B1AP59	18	17	53.7	52.286
Carboxypeptidase N subunit 2;Carboxypeptidase N polypeptide 2;Carboxypeptidase N 83 kDa chain;Carboxypeptidase N regulatory subunit;Carboxypeptidase N large subunit	P22792;B2RPE7	12	15	33.9	60.614
Cartilage acidic protein 1;68 kDa chondrocyte-expressed protein;ASPIC	Q9NQ79-1;Q9NQ79;Q5T4F8;Q9NQ79-2;B1ALN4;Q9NQ79-3;Q5T4F6	10	14	34.2	71.42
Cartilage oligomeric matrix protein	P49747;A8K3I0;Q2NL86;Q53FR6	9	8	21.8	79.696
Catalase	P04040;A8K6C0;B2RCZ9;Q8TAK2;Q9UC85	8	7	27.3	59.755
Cathelicidin antimicrobial peptide;18 kDa cationic antimicrobial protein;CAP-18;hCAP-18;Antibacterial protein FALL-39;FALL-39 peptide antibiotic;Antibacterial protein LL-37	P49913	3	4	29.5	19.591
Cathepsin B;Cathepsin B1;APP secretase;Cathepsin B light chain;Cathepsin B heavy chain;cDNA FLJ40065 fis, clone TESOP2000400, highly similar to CATHEPSIN B (EC 3.4.22.1)	P07858;A8K2H4;B3KQR5;B3KRR5;Q6LAF9;Q8TAC7;B3KUJ8	1	6	26	37.821
Cathepsin D;Cathepsin D light chain;Cathepsin D heavy chain	P07339	3	7	21.6	44.552
Cation-independent mannose-6-phosphate receptor;Insulin-like growth factor 2 receptor;Insulin-like growth factor II receptor;M6P/IGF2 receptor;300 kDa mannose 6-phosphate receptor;MPR 300	P11717;A0N9R6;A0N9R7;Q59EZ3	2	3	1.8	274.27
CD109 antigen;C3 and PZP-like alpha-2-macroglobulin domain-containing protein 7;150 KDa TGF-beta-1-binding protein;Platelet-specific Gov antigen;p180;r150	Q6YHK3-1;Q6YHK3;A5YKK4;B2R948;B3KW25;Q5XUM6;Q6YHK3-4;Q6YHK3-3;Q5XUM8;Q5XUN0;Q5XUN1;Q6YHK3-2	0	2	1.8	161.69
CD166 antigen;Activated leukocyte cell adhesion molecule;ALCAM protein;Activated leukocyte cell adhesion molecule soluble isoform	Q13740-1;Q13740;B2RNS3;B3KNN9;Q13740-2;Q6PEY4	5	6	22	65.102
CD44 antigen;Phagocytic glycoprotein I;HUTCH-I;Extracellular matrix receptor III;GP90 lymphocyte homing/adhesion receptor;Hermes antigen;Hyaluronate receptor;Heparan sulfate proteoglycan;Epican;CDw44;CD44 molecule (Indian blood group)	P16070-1;P16070;Q9H5A5;P16070-5;P16070-7;P16070-3;P16070-4;Q9H5A7;Q9P2Z2;P16070-6;P16070-17;P16070-9;P16070-8;P16070-16;P16070-10;Q9H5A6;P16070-11;A5YRN9;P16070-13;P16070-14;P16070-12;A8K309;Q9H5A4;P16070-15;Q9H5A3;Q9UC28;Q9UC29;Q9UC30	5	3	6.3	81.553
CD5 antigen-like;SP-alpha;CT-2;IgM-associated peptide	O43866;A8K7M5	18	19	67.7	38.087
CD59 glycoprotein;Membrane attack complex inhibition factor;MAC-inhibitory protein;Protectin;MEM43 antigen;Membrane inhibitor of reactive lysis;20 kDa homologous restriction factor;HRF-20;1F5 antigen	P13987;Q6FHM9	1	2	18.8	14.177
Cell adhesion molecule 1;Immunoglobulin superfamily member 4;Nectin-like protein 2;Tumor suppressor in lung cancer 1;Synaptic cell adhesion molecule;Spermatogenic immunoglobulin superfamily	Q9BY67-2;Q9BY67;A0A4Z1;A4FVB5;Q9BY67-1;Q6MZK6	2	3	8.8	48.647
Cell surface glycoprotein MUC18;Melanoma-associated antigen MUC18;Melanoma cell adhesion molecule;Melanoma-associated antigen A32;S-endo 1 endothelial-associated antigen;Cell surface glycoprotein P1H12	P43121-1;P43121;A8K6A6;B2R642;B3KXZ9;P43121-2	10	9	32	71.607
Ceruloplasmin;Ferroxidase	P00450;A5PL27;A8K5A4;Q1L857;Q6NSB2	26	1	18.2	122.2
Chitinase-3-like protein 1;Cartilage glycoprotein 39;39 kDa synovial protein;YKL-40	P36222;B2R7B0	12	13	51.7	42.625
Cholesteryl ester transfer protein;Lipid transfer protein I	P11597-1;P11597;A8K6C1;Q53YZ1	1	2	3.4	54.756
Cholinesterase;Acylcholine acylhydrolase;Choline esterase II;Butyrylcholine esterase;Pseudocholinesterase	P06276;A8K7P8	11	19	30.5	72.882
Ciliary neurotrophic factor receptor alpha;Ciliary neurotrophic factor receptor	P26992;B3KXJ2;Q5U050;Q5T8H6	1	3	8.3	40.633
Clathrin heavy chain 1;CLH-17	Q00610-1;Q00610;Q49AL0;Q00610-2	1	2	1.4	191.61
Clusterin;Complement-associated protein SP-40,40;Complement cytolysis inhibitor;NA1/NA2;Apolipoprotein J;Testosterone-repressed prostate message 2;Ku70-binding protein 1;Aging-associated gene 4 protein;Clusterin beta chain;ApoJalpha;Complement cytolysis inhibitor a chain;Clusterin alpha chain;ApoJbeta;Complement cytolysis inhibitor b chain;Sulfated glycoprotein 2	B2R9Q1;P10909;B3KSE6;Q2TU75;Q6LDQ3;Q8IWL5;Q8IWM0	33	24	42.1	57.832
Coagulation factor IX;Christmas factor;Plasma thromboplastin component;Coagulation factor IXa light chain;Coagulation factor IXa heavy chain	P00740;A8K9N4;Q14316;Q19UG1;Q19UG2;Q19UG3;Q19UG4;Q19UG5;Q19UG6;Q19UG8;Q19UG9;Q19UH5;Q19UH6;Q19UH8;Q19UH9;Q19UI1;Q19UI2;Q19UI3;Q19UI4;Q19UI5;Q19UI6;Q19UJ0;Q19UJ1;Q19UJ4;Q19UJ5;Q19UJ6;Q19UJ7;Q19UK0;Q19UK3;Q19UK4;Q19UK5;Q19UK6;Q19UK8;Q19UK9;Q19UL0;Q19UL1;Q19UL3;Q19UL5;Q19UL6;Q19UL8;Q19UM0;Q19UM1;Q19UM2;Q5FBE1;Q7Z7N0;Q7Z7N1;Q86XR9	13	18	59.7	51.778
Coagulation factor V;Activated protein C cofactor;Proaccelerin, labile factor;Coagulation factor V heavy chain;Coagulation factor V light chain	Q5R346;P12259;A8K6E8;Q15430;Q1L610;Q2EHR5;Q2HZY9;Q2HZZ0;Q2HZZ1;Q5R347;Q8TD21;Q8WWQ6;Q8WWQ7;Q9P1A8	24	30	22.2	252.2
Coagulation factor X;Stuart factor;Stuart-Prower factor;Factor X light chain;Factor X heavy chain;Activated factor Xa heavy chain	P00742;Q5JVE7	13	19	39.3	54.731
Coagulation factor XI;Plasma thromboplastin antecedent;Coagulation factor XIa heavy chain;Coagulation factor XIa light chain	P03951-1;P03951;P03951-2;Q9UEG0	24	4	45.4	70.108
Coagulation factor XII;Hageman factor;Coagulation factor XIIa heavy chain;Beta-factor XIIa part 1;Beta-factor XIIa part 2;Coagulation factor XIIa light chain	P00748;Q1JR85;Q8IZZ5;Q96EF3	28	27	62.8	67.817
Coagulation factor XIII A chain;Protein-glutamine gamma-glutamyltransferase A chain;Transglutaminase A chain;cDNA, FLJ93141, highly similar to Homo sapiens coagulation factor XIII, A1 polypeptide (F13A1), mRNA;	B2R6V9;Q9BX29;P00488	5	9	18.4	83.267
Coagulation factor XIII B chain;Protein-glutamine gamma-glutamyltransferase B chain;Transglutaminase B chain;Fibrin-stabilizing factor B subunit	P05160;A8K3E5	36	37	66.3	75.51
Collagen alpha-1(I) chain;Alpha-1 type I collagen	P02452;Q14042;Q6LAN8;Q9UMA6	16	19	15	138.91
Collagen alpha-1(VI) chain	P12109;Q05BT9;Q8TBN2	4	8	10.4	108.53
Collagen alpha-1(XVIII) chain;Endostatin;Putative uncharacterized protein COL18A1;Multi-functional protein MFP	P39060-3;P39060;P39060-1;P39060-2;A8MSA0;A8MVI4;Q8NG19	6	6	5.8	178.16
Collagen alpha-2(I) chain;Alpha-2 type I collagen	P08123;A2TIK1;Q75N18;Q7KZ71	10	10	5.4	129.52
Collagen alpha-3(VI) chain;cDNA FLJ34702 fis, clone MESAN2002790, highly similar to Collagen alpha-3(VI) chain;Putative uncharacterized protein COL6A3	P12111-1;P12111;Q53QF4;P12111-2;Q53QF6;Q59F25;Q63HQ4;Q6MZG6;Q8N4Z1;A8MT30	7	12	7.4	343.67
Collectin-11;Collectin kidney protein 1	Q9BWP8-1;Q9BWP8;B2R9M5;Q9BWP8-9;Q9BWP8-2;Q9BWP8-3;Q9BWP8-4;Q9BWP8-5;Q9BWP8-6;Q9BWP8-7;Q9BWP8-8	7	6	29.5	28.665
Complement C1q subcomponent subunit A	P02745;B2R4X2	9	1	35.9	26.016
Complement C1q subcomponent subunit B;Complement component 1, q subcomponent, B chain	P02746;Q5T960;Q6LDZ7	5	1	13.8	26.721
Complement C1q subcomponent subunit C	P02747	6	0	30.6	25.773
Complement C1r subcomponent;Complement component 1, r subcomponent;Complement C1r subcomponent heavy chain;Complement C1r subcomponent light chain	P00736;A6NJQ8;A8K5J8;Q53HT9;Q53HU9;Q68D77	44	34	68.2	80.173
Complement C1r subcomponent-like protein;C1r-like serine protease analog protein	Q9NZP8	2	2	5.7	53.498
Complement C1s subcomponent;C1 esterase;Complement C1s subcomponent heavy chain;Complement C1s subcomponent light chain;Putative uncharacterized protein C1S	P09871;A8K2N0;B3KNX0;A6NG18	31	25	53.8	76.684
Complement C2;C3/C5 convertase;Complement C2b fragment;Complement C2a fragment;cDNA FLJ38939 fis, clone NT2NE2015747, highly similar to COMPLEMENT C2 (EC 3.4.21.43)	P06681;Q53GZ8;Q53HP3;Q5JP69;Q95IG1;B3KTX9;Q5ST57;Q7Z685	37	42	64.8	83.267
Complement C3;C3 and PZP-like alpha-2-macroglobulin domain-containing protein 1;Complement C3 beta chain;Complement C3 alpha chain;C3a anaphylatoxin;Complement C3b alpha' chain;Complement C3c alpha' chain fragment 1;Complement C3dg fragment;Complement C3g fragment;Complement C3d fragment;Complement C3f fragment;Complement C3c alpha' chain fragment 2	P01024;A7E236;Q6LDJ0	8	8	8.8	187.15
Complement C5;C3 and PZP-like alpha-2-macroglobulin domain-containing protein 4;Complement C5 beta chain;Complement C5 alpha chain;C5a anaphylatoxin;Complement C5 alpha' chain;Complement component 5 variant	P01031;Q59GS8	81	97	69.2	188.3
Complement component C1q receptor;Complement component 1 q subcomponent receptor 1;C1q/MBL/SPA receptor;Matrix-remodeling-associated protein 4;CDw93	Q9NPY3;Q59EB6;Q8IXK1	6	6	14.4	68.559
Complement component C6	P13671;A8K8Z4	58	49	69.5	105.75
Complement component C7	P10643;A8K2T4;B2R6W1;Q05CI3;Q8TCS7	60	49	72.7	93.517
Complement component C8 alpha chain;Complement component 8 subunit alpha	P07357;A2RUI4;A2RUI5;Q05CV2	33	27	65.8	65.163
Complement component C8 beta chain;Complement component 8 subunit beta	P07358;A1L4K7;A8K9M5;Q05CV3	35	26	68.7	67.046
Complement component C8 gamma chain;Complement component 8, gamma polypeptide	P07360;Q5SQ08	10	11	57.9	22.277
Complement component C9;Complement component C9a;Complement component C9b	P02748;Q9UGI4	44	31	60.5	63.173
Complement factor B;C3/C5 convertase;Properdin factor B;Glycine-rich beta glycoprotein;PBF2;Complement factor B Ba fragment;Complement factor B Bb fragment	P00751-1;P00751;B0QZQ6;Q53F89;B0UXW4;P00751-2	3	2	4.6	85.532
Complement factor D;C3 convertase activator;Properdin factor D;Adipsin	P00746;A6XNE2;Q6FHW3	17	18	64.6	27.779
Complement factor H;H factor 1	P08603-1;P08603;A5PL14;A8K5T0;Q14006	73	46	46.6	139.09
Complement factor H-related protein 2;H factor-like protein 2;H factor-like 3;DDESK59	P36980-1;P36980;P36980-2	12	8	49.3	30.65
Complement factor H-related protein 3;H factor-like protein 3;DOWN16;CFHR3 protein;Complement factor H-related 3, isoform CRA_c;Complement factor H-related 3;Complement factor H-related 3, isoform CRA_a	Q02985;Q6NSD3;B1AKF8;Q8WW96	3	0	11.5	37.323
Complement factor H-related protein 4;cDNA FLJ77201, highly similar to Homo sapiens complement factor H-related protein 4A (FHR4 gene);	A8K9N7;B1ALQ8;Q5DVJ7;Q92496;B1ALQ9	1	3	9	65.336
Complement factor H-related protein 5;cDNA, FLJ94686, highly similar to Homo sapiens complement factor H-related 5 (CFHL5), mRNA;	B2RA39;Q5VYL6;Q9BXR6;Q05CF5	13	2	30.5	67.402
Complement factor I;C3B/C4B inactivator;Complement factor I heavy chain;Complement factor I light chain	P05156;A8K3L0;Q6LAM0;Q6LAM1;Q8WW88	34	32	61.4	65.72
Contactin-1;Neural cell surface protein F3;Glycoprotein gp135	Q12860-1;Q12860;Q12860-2;Q12860-3	2	2	2.4	113.32
Corticosteroid-binding globulin;Transcortin;Serpin A6	P08185;A8K456;B2R9F2	3	10	37.3	45.14
C-reactive protein;C-reactive protein(1-205);C-reactive protein, pentraxin-related	P02741-1;P02741;A8K078;Q5VVP7;P02741-2	7	10	29	25.038
Creatine kinase M-type;Creatine kinase M chain;M-CK	P06732;B2R892	5	1	21.5	43.101
Cystatin-M;Cystatin-6;Cystatin-E	Q15828;Q540N7;Q6IBD2	3	1	30.2	16.511
Cysteine-rich secretory protein 3;SGP28 protein	P54108;A8K9S1;B2R8I8;Q3MJ82;Q53FA9	7	4	34.9	29.119
Decay-accelerating factor splicing variant 5;Decay-accelerating factor splicing variant 4;Complement decay-accelerating factor;Decay-accelerating factor splicing variant 1;Decay-accelerating factor splicing variant 3;CD55 molecule, decay accelerating factor for complement (Cromer blood group)	Q14UF2;Q8TD11;Q8TD13;Q14UF3;Q8TD14;P08174-2;P08174;B1AP13;Q14UF6;Q14UF4;P08174-1;B1AP14;B2R658;Q14UF5;B1AP16	2	7	15.6	59.037
Desmocollin-2;Desmosomal glycoprotein II and III;Desmocollin-3	Q02487-1;Q02487;A8K2P8;A9X9K9;A9X9L0;Q63HM4;Q68DY8;Q02487-2;A9X9L1	2	3	4.7	99.961
Desmoglein-2;HDGC	Q14126	3	5	7.5	122.29
Dihydropyridine receptor alpha 2 subunit;Voltage-dependent calcium channel subunit alpha-2/delta-1;Voltage-gated calcium channel subunit alpha-2/delta-1;Voltage-dependent calcium channel subunit alpha-2-1;Voltage-dependent calcium channel subunit delta-1	Q9UIU0;P54289;O95026;Q17R45;Q9UD81;Q9UDL7;Q9UDQ3;Q9UDU5	5	7	12.2	125.31
Di-N-acetylchitobiase;Chitobiase, di-N-acetyl-;Chitobiase, di-N-acetyl-, isoform CRA_a	Q01459;B2RBF5;B3KQS3;Q5VX50;Q8TC97;Q5VX51	3	6	18.2	43.759
Dipeptidase 2	Q9H4A9-1;Q9H4A9;B2RCF8;Q9H4A9-2	1	3	10.1	53.364
Dipeptidyl peptidase 4;Dipeptidyl peptidase IV;T-cell activation antigen CD26;TP103;Adenosine deaminase complexing protein 2;ADABP;Dipeptidyl peptidase 4 membrane form;Dipeptidyl peptidase IV membrane form;Dipeptidyl peptidase 4 soluble form;Dipeptidyl peptidase IV soluble form	P27487;Q53TN1	0	2	3.3	88.278
Dopamine beta-hydroxylase;Dopamine beta-monooxygenase;Soluble dopamine beta-hydroxylase	P09172	5	18	44.6	69.064
Dystroglycan;Dystrophin-associated glycoprotein 1;Alpha-dystroglycan;Beta-dystroglycan	Q14118;A8K6M7;Q969J9	6	4	11.3	97.58
E-cadherin;Cadherin-1;Epithelial cadherin;Uvomorulin;CAM 120/80;E-Cad/CTF1;E-Cad/CTF2;E-Cad/CTF3;Cadherin 1, type 1, E-cadherin (Epithelial), isoform CRA_c	Q9UII7;P12830;A5D8W4;A8K1U7;B3GN61;Q9UII8	5	4	9.1	99.692
Ecto-ADP-ribosyltransferase 3;NAD(P)(+)--arginine ADP-ribosyltransferase 3;Mono(ADP-ribosyl)transferase 3	Q13508-1;Q13508;Q53XW3;Q5J1K8;Q6FHT7;Q13508-3;Q5J1K5;Q5J1K6;Q5J1K7;Q13508-2;Q5J1K4;Q5J1L2;Q5J1P8;Q5J1Q0	1	3	16.2	43.923
Ectonucleotide pyrophosphatase/phosphodiesterase family member 2;Extracellular lysophospholipase D;Autotaxin	A8UHA1;Q13822-1;Q13822;Q9UCR1;Q9UCR2;Q9UCR3;Q9UCR4;Q13822-2	0	9	13.7	102.04
EGF-containing fibulin-like extracellular matrix protein 1;Fibulin-3;Fibrillin-like protein;Extracellular protein S1-5;cDNA FLJ35535 fis, clone SPLEN2002419, highly similar to EGF-containing fibulin-like extracellular matrix protein 1	Q12805-1;Q12805;A8K3I4;A8KAJ3;B2R6M6;Q59G97;Q12805-3;Q12805-4;Q12805-2;B3KS53;Q53TA7	13	12	51.7	54.64
Endoplasmin;Heat shock protein 90 kDa beta member 1;94 kDa glucose-regulated protein;gp96 homolog;Tumor rejection antigen 1	P14625;Q59FC6;Q5CAQ5;Q96GW1	6	3	10.7	92.468
Endothelial protein C receptor;Endothelial cell protein C receptor;Activated protein C receptor	Q9UNN8;B2RC04	3	3	17.1	30.715
Ephrin-B1;EPH-related receptor tyrosine kinase ligand 2;EFL-3	P98172	2	1	5.8	38.006
Extracellular matrix protein 1;Secretory component p85	Q16610;A8K8S0;Q5T5G6;Q8IZ60;Q5T5G4;O43266;Q5T5G5	29	26	70.6	60.673
Extracellular superoxide dismutase [Cu-Zn]	P08294;B2R9V7;Q16867	4	4	40.4	25.851
Fatty acid-binding protein, adipocyte;A-FABP;Fatty acid-binding protein 4;Adipocyte lipid-binding protein	P15090;Q6IBA1	3	2	22.7	14.719
Fatty acid-binding protein, heart;Heart-type fatty acid-binding protein;Muscle fatty acid-binding protein;Mammary-derived growth inhibitor	P05413;B2RAB6;Q6IBD7	2	1	21.8	14.858
FERM, RhoGEF and pleckstrin domain-containing protein 1;Chondrocyte-derived ezrin-like protein;FERM, RhoGEF (ARHGEF) and pleckstrin domain protein 1 (Chondrocyte-derived)	Q9Y4F1-2;Q9Y4F1;Q9Y4F1-1;Q5JV94	2	0	1.6	122.11
Fetuin-B;Gugu;IRL685;16G2;GUGU beta form;GUGU gamma form	Q9UGM5;B2RCW6;Q5J876;Q5J875	5	9	39.8	42.054
Fibrillin-1;Fibrillin 1 variant	P35555;B2RUU0;Q75N88;Q75N89;Q9NP01;Q59HB9	2	3	1.4	312.31
Fibrinogen alpha chain;Fibrinopeptide A	P02671-1;P02671;A8K3E4;P02671-2;Q4QQH7	33	13	43.8	94.972
Fibrinogen beta chain;Fibrinopeptide B	P02675;B2R7G3;Q32Q65	21	6	54	55.928
Fibrinogen gamma chain	P02679-1;P02679;A8K057;P02679-2;Q53Y18	11	5	34.1	52.337
Fibulin-1;Fibulin 1	P23142-1;P23142;Q8NBH6;P23142-3;P23142-2;B1AHM7;B0QY43	4	8	14.9	77.261
Ficolin-2;Ficolin-B;Ficolin-beta;L-ficolin;Collagen/fibrinogen domain-containing protein 2;Serum lectin p35;37 kDa elastin-binding protein;EBP-37;Hucolin;Putative uncharacterized protein FCN2;	A8MT47;Q15485-1;Q15485;A8K478;Q14CE6;Q15485-2	8	8	34.1	35.262
Ficolin-3;Collagen/fibrinogen domain-containing protein 3;Collagen/fibrinogen domain-containing lectin 3 p35;Hakata antigen	O75636-1;O75636;O75636-2;Q6UXM4;Q6UY50	10	12	51.2	32.903
FLJ00382 protein;Ig delta chain C region	Q8NF20;P01880-2;P01880;P01880-1	6	2	28.6	52.924
Follistatin-related protein 1;Follistatin-like 1	Q12841;A8K523;Q9BZQ0	5	3	18.2	34.985
Fructose-bisphosphate aldolase A;Muscle-type aldolase;Lung cancer antigen NY-LU-1	P04075;A4UCS9;A4UCT0;Q6FI10;Q9UCN2	2	5	16.3	45.26
Fructose-bisphosphate aldolase B;Liver-type aldolase;Fructose-bisphosphate aldolase	P05062;A8K430;Q5T7D6;Q8NHT3;Q5T7D5	4	1	20.1	39.473
Galectin-3-binding protein;Lectin galactoside-binding soluble 3-binding protein;Mac-2-binding protein;Tumor-associated antigen 90K;Basement membrane autoantigen p105;cDNA FLJ31415 fis, clone NT2NE2000284, highly similar to Galectin-3-binding protein	Q08380;B3KP88	12	17	43.2	65.33
Gamma-glutamyl hydrolase;Gamma-Glu-X carboxypeptidase;Conjugase;GH	Q92820;A8K335	1	11	36.2	35.964
Gastrokine-1;18 kDa antrum mucosa protein;AMP-18;Protein CA11	Q9NS71;Q53YU7;Q658S4	3	1	20.1	21.999
GDH/6PGL endoplasmic bifunctional protein;Glucose 1-dehydrogenase;Hexose-6-phosphate dehydrogenase;6-phosphogluconolactonase	O95479	0	2	3	88.892
Gelsolin;Actin-depolymerizing factor;Brevin;AGEL;Gelsolin (Amyloidosis, Finnish type);cDNA FLJ35478 fis, clone SMINT2007796, highly similar to Gelsolin	P06396-1;P06396;Q5T0I2;Q5T0I1;Q69YR8;B3KS49;Q5T0H9;Q3SX14	3	3	3.7	85.696
Glucosidase 2 subunit beta;Glucosidase II subunit beta;Protein kinase C substrate 60.1 kDa protein heavy chain;80K-H protein;cDNA FLJ78273, highly similar to Homo sapiens protein kinase C substrate 80K-H (PRKCSH), transcript variant 2, mRNA	P14314;A8K318	5	0	11.4	59.425
Glutathione peroxidase 3;GSHPx-3;Extracellular glutathione peroxidase;Plasma glutathione peroxidase;GSHPx-P	P22352;Q6NXQ3	6	5	32.7	25.505
Glyceraldehyde-3-phosphate dehydrogenase;Glyceraldehyde 3-phosphate dehydrogenase	P04406;Q2TSD0;Q53X65;Q0QET7;A4UCT1;Q16768;Q5ZEY3	2	0	14.1	38.791
Haptoglobin;Haptoglobin alpha chain;Haptoglobin beta chain;HP protein;cDNA FLJ31310 fis, clone LIVER1000165, highly similar to Haptoglobin	P00738;B0AZL5;Q0VAC5;Q6PEJ8;B3KP77;Q6NSB4	19	14	48.6	46.723
Haptoglobin-related protein	P00739-2;P00739;P00739-1;Q14552	4	9	33	43.055
Hemoglobin subunit alpha;Hemoglobin alpha chain;Alpha-globin;Alpha-1 thalassemia globin gene.;Alpha-globin gene (alpha-thalassemia allelic form)	P69905;Q1HDT5;Q4ZGM8;Q7Z6G4;Q7Z7B4;Q86YQ5;Q96T46;Q9BX83;P78461;Q53F97;Q6J1Z9;Q86YL2;Q86YQ1;Q86YQ4;Q9NQT3	4	3	39.4	15.257
Hemoglobin subunit beta;Hemoglobin beta chain;Beta-globin;LVV-hemorphin-7;Beta-globin gene from a thalassemia patient,;Truncated beta-globin	P68871;A1YZ08;A4GX73;B2M0Y1;B2M1S6;B2M1S7;B2ZUE0;B3VL05;B3VL17;B3VL31;B3VL86;Q14477;Q3LR79;Q3Y9I8;Q4JLR8;Q4TWB7;Q4TZM4;Q52MT0;Q549N7;Q6J1Z7;Q6J1Z8;Q6R7N2;Q6V0K9;Q6VFQ5;Q6VFQ6;Q8IUL9;Q8IZI0;Q9BWU5;Q9BWV6;Q9GZL9;Q9UE58;Q9UK54;Q14473;A9YUX2;B3VL12;O95408;O95412;Q0Z944;Q14484;Q7Z2K5;Q7Z7B3;Q86VF0;Q9BXA2;Q9H1I6;Q9HAR8;Q9UBV6;Q9UP81	3	3	27.9	15.998
Hemopexin;Beta-1B-glycoprotein	P02790;B2R957;Q9BS19	45	41	77.7	51.676
Hepatocyte growth factor activator;Hepatocyte growth factor activator short chain;Hepatocyte growth factor activator long chain	Q04756;Q2M1W7;Q53X47	19	20	35.9	70.681
Hepatocyte growth factor-like protein;Macrophage stimulatory protein;Macrophage-stimulating protein;Hepatocyte growth factor-like protein alpha chain;Hepatocyte growth factor-like protein beta chain;Macrophage stimulating 1 (Hepatocyte growth factor-like) variant	P26927;Q53GN8	31	28	62	80.319
Histidine-rich glycoprotein;Histidine-proline-rich glycoprotein	P04196;B2R8I2;Q68DR3	33	25	63.8	59.578
Histone H2B type 1-N;H2B.d;H2B/d;Histone H2B type 3-B;H2B type 12;Histone H2B type 2-E;H2B.q;H2B/q;H2B-GL105;Histone H2B type 1-K;HIRA-interacting protein 1;Histone H2B type 2-F;Histone H2B type 1-H;H2B.j;H2B/j;Histone H2B type 1-L;H2B.c;H2B/c;Histone H2B type 1-J;H2B.r;H2B/r;H2B.1;Histone H2B type 1-C/E/F/G/I;H2B.a/g/h/k/l;H2B.1 A;H2B/g;H2B/h;H2B/k;H2B/l;Histone H2B type 1-O;H2B.n;H2B/n;H2B.2;Hi…	Q99877;A8K9J7;B2R5L4;Q8N257;A4FU05;Q16778;A8K110;O60814;A8K7P7;Q5QNW6;A8K0U9;Q93079;B2R541;Q99880;B2R5A3;P06899;B2R4J4;Q96CF4;P62807;B2R4S9;P23527;P58876;P33778;Q99879;Q0D2M2;A0AVI3;P57053;Q3KP43;Q6GMR5	2	1	18.7	18.804
Hyaluronan-binding protein 2;Plasma hyaluronan-binding protein;Hepatocyte growth factor activator-like protein;Factor VII-activating protease;Factor seven-activating protease;Hyaluronan-binding protein 2 50 kDa heavy chain;Hyaluronan-binding protein 2 50 kDa heavy chain alternate form;Hyaluronan-binding protein 2 27 kDa light chain;Hyaluronan-binding protein 2 27 kDa light chain alternate form	Q14520;A8K467	17	20	52.1	62.671
Hypoxia up-regulated protein 1;150 kDa oxygen-regulated protein;Orp150	Q9Y4L1;A8C1Z0;B3KXH0;Q05D91;Q68D25;Q6IN67;Q9BST8	1	6	9.4	111.33
Ig epsilon chain C region	P01854	0	2	4.7	47.019
Ig gamma-3 chain C region;Heavy chain disease protein;HDC;Full-length cDNA clone CS0DI019YF20 of Placenta of Homo sapiens (human);Putative uncharacterized protein DKFZp686I15212;FLJ00385 protein;Putative uncharacterized protein IGHM;	Q8N4Y9;Q6N030;Q8NF17;A6NJI8;P01860;A6NGU3;Q86TT2	9	4	23.4	57.155
Ig gamma-4 chain C region;Putative uncharacterized protein IGHG4	Q8TC63;P01861;A6NNZ4	0	3	14.2	51.986
Ig kappa chain V-III region CLL;Rheumatoid factor;Myosin-reactive immunoglobulin light chain variable region;Myosin-reactive immunoglobulin kappa chain variable region;Putative uncharacterized protein ENSP00000374816;Ig kappa chain V-III region POM	P04207;Q9UL83;Q9UL85;A6NGI0;P01624	1	2	20.9	14.275
IgGFc-binding protein;Fcgamma-binding protein antigen	Q9Y6R7	32	25	18.8	572.06
Immunoglobulin J chain	P01591	6	8	64.2	18.098
Inducible T-cell co-stimulator ligand, isoform CRA_b;Putative uncharacterized protein ICOSLG;ICOS ligand;B7 homolog 2;B7-like protein Gl50;B7-related protein 1	A8MXJ9;O75144-2;O75144;O75144-1;A0N0L8	3	3	8.9	51.925
Insulin-like growth factor IB;Somatomedin-C;Mechano growth factor;Insulin-like growth factor IA;Insulin-like growth factor-I;Insulin-like growth factor I;Insulin-like growth factor 1 (Somatomedin C), isoform CRA_c	P05019;B2RWM7;P01343;Q59GC5;Q5U743;Q6LD41;Q13429;Q14620;Q9NP10	2	1	13.8	21.841
Insulin-like growth factor II;Somatomedin-A;Insulin-like growth factor II Ala-25 Del;Preptin	P01344-2;P01344;A8K6C9;P01344-1;B2MUX6;B3KX48	4	3	15.7	26.33
Insulin-like growth factor-binding protein 2	P18065	22	2	60.4	35.137
Insulin-like growth factor-binding protein 3;cDNA FLJ31712 fis, clone NT2RI2006445, highly similar to Insulin-like growth factor-binding protein 3;cDNA FLJ34387 fis, clone HCHON1000191, highly similar to Insulin-like growth factor-binding protein 3;cDNA FLJ38550 fis, clone HCHON2002123, highly similar to Insulin-like growth factor-binding protein 3;cDNA PSEC0177 fis, clone OVARC1000287, highly si…	P17936;A4D2F5;A6XND0;A6XND1;B3KWK7;B3KPF0;B3KRJ8;B3KTS7;Q6ZSD0;B3KVF9;A6XNC9;B3KTQ0;B3KRZ1;B3KTS0;B3KVY6	12	10	45.8	32.222
Insulin-like growth factor-binding protein 4	P22692;A0N9W2;Q5U012	5	1	31	27.934
Insulin-like growth factor-binding protein 6	P24592;Q9H2B5	6	4	33.8	25.322
Insulin-like growth factor-binding protein 7;MAC25 protein;Prostacyclin-stimulating factor;PGI2-stimulating factor;IGFBP-rP1;Tumor-derived adhesion factor	Q16270	2	4	17.7	29.13
Insulin-like growth factor-binding protein complex acid labile chain;ALS	P35858;B0AZL7;Q8TAY0	25	23	57	66.034
Integrin beta-1;Fibronectin receptor subunit beta;Integrin VLA-4 subunit beta	Q8WUM6;P05556-3;P05556;P05556-4;P05556-5;A8K6N2;Q7Z3V1;P05556-1;P05556-2;Q29RW2;Q5T3E6	1	2	5.5	88.414
Inter-alpha-trypsin inhibitor heavy chain H1;Inter-alpha-trypsin inhibitor complex component III;Serum-derived hyaluronan-associated protein	P19827;A8K9N5;B2RAH9	27	29	41.6	101.39
Inter-alpha-trypsin inhibitor heavy chain H2;Inter-alpha-trypsin inhibitor complex component II;Serum-derived hyaluronan-associated protein;Inter-alpha (Globulin) inhibitor H2	P19823;A2RTY6;Q5T986;Q5T985	53	45	53.7	106.44
Inter-alpha-trypsin inhibitor heavy chain H3;Serum-derived hyaluronan-associated protein;Putative uncharacterized protein ITIH3	Q06033-1;Q06033;Q06033-2;A8MXF4	37	33	56.6	99.848
Intercellular adhesion molecule 1;Major group rhinovirus receptor;Intercelular adhesion molecule 1	P05362;B2R6M3;Q5NKV8;O00177;Q15463	3	11	23.1	57.825
Intercellular adhesion molecule 2	P13598;A8KAP5;Q59ED3;Q6FHE2	3	3	17.5	30.654
Interleukin 1 receptor accessory protein variant AcPb;Interleukin-1 receptor accessory protein transcript variant 3;Interleukin-1 receptor accessory protein	B1NLD0;Q8N9C1;Q9NPH3-1;Q9NPH3;A8K6K4;Q9NPH3-2;Q9NPH3-3;Q9NPH3-4	3	6	9	78.602
Interleukin-1 receptor-like 1;Protein ST2	Q01638-1;Q01638;A8VPX0;Q01638-2;A8K6B3;A8VPW9	8	6	24.6	63.357
Interleukin-6 receptor subunit beta;Interleukin-6 signal transducer;Membrane glycoprotein 130;CDw130;Oncostatin-M receptor subunit alpha	P40189-1;P40189;A0N0L4;Q17RA0;P40189-2;Q5FC04	2	2	6.3	103.52
Kallistatin;Kallikrein inhibitor;Protease inhibitor 4;Serpin A4	P29622;B2R815	15	21	57.6	48.541
Keratin, type II cytoskeletal 1;Cytokeratin-1;Keratin-1;67 kDa cytokeratin;Hair alpha protein	P04264;B2RA01	0	8	14.4	66.017
Kininogen-1;High molecular weight kininogen;Williams-Fitzgerald-Flaujeac factor;Fitzgerald factor;Alpha-2-thiol proteinase inhibitor;Kininogen-1 heavy chain;T-kinin;Ile-Ser-Bradykinin;Bradykinin;Kallidin I;Lysyl-bradykinin;Kallidin II;Kininogen-1 light chain;Low molecular weight growth-promoting factor	P01042-1;P01042	2	2	3	71.957
Lactotransferrin;Talalactoferrin;Kaliocin-1;Lactoferroxin-A;Lactoferroxin-B;Lactoferroxin-C;Truncated lactoferrin	P02788;A8K494;A8K9U8;B2MV13;B3VMW0;Q2TUW9;Q5DSM0;Q5EK51;B2MV14	2	0	3.7	78.383
Laminin subunit beta-1	P07942;Q8TAS6	1	2	2.3	200.48
Latent-transforming growth factor beta-binding protein 1;Transforming growth factor beta-1-binding protein 1	P22064;A1L3V1;Q53SF3;Q53SG1;Q59HF7;Q53SD8;Q14766	3	0	1.8	186.84
Leucine-rich alpha-2-glycoprotein	P02750;Q68CK4	23	20	57.6	38.177
Lipopolysaccharide-binding protein	P18428;B2R938;Q8TCF0	10	10	25.2	53.383
Lithostathine-1-alpha;Pancreatic stone protein;Pancreatic thread protein;Islet of Langerhans regenerating protein;Regenerating protein I alpha;Islet cells regeneration factor	P05451;A8K7G6;Q2TBE1;Q4ZG28	3	6	26.5	18.731
L-lactate dehydrogenase A chain;LDH muscle subunit;Renal carcinoma antigen NY-REN-59;Cell proliferation-inducing gene 19 protein;Putative uncharacterized protein LDHA	P00338-1;P00338;P00338-2;A8MXQ4;Q9UDE9	3	2	24.1	36.688
L-lactate dehydrogenase B chain;LDH heart subunit;Renal carcinoma antigen NY-REN-46;Putative uncharacterized protein LDHB	P07195;Q5U077;A8MW50	4	8	33.2	36.638
Low affinity immunoglobulin gamma Fc region receptor II-a;Fc-gamma RII-a;Fc-gamma-RIIa;CDw32;Low affinity immunoglobulin gamma Fc region receptor II-c;Fc-gamma RII-c;Fc-gamma-RIIc;Low affinity immunoglobulin gamma Fc region receptor II-b;Fc-gamma RII-b;Fc-gamma-RIIb;Fc gamma RIIB	P12318;Q8WUN1;Q8WW64;P31995-1;P31995;P31994-1;P31994;P31994-3;P31994-2;A6H8N3;P31995-2;P31995-3;Q8NI89;P31995-4;Q8IU78;Q8IU79;Q8IXE8;Q8IXE9	3	0	18.6	35
Low affinity immunoglobulin gamma Fc region receptor III-A;IgG Fc receptor III-2;Fc-gamma RIII-alpha;FcR-10;CD16a antigen	Q53FJ0;Q53FL6;Q5EBR4;P08637;Q6PIJ0;Q9ULV2;A2N6W9;Q65ZM6;Q9UN20	2	1	7.2	32.69
Low affinity immunoglobulin gamma Fc region receptor III-B;IgG Fc receptor III-1;Fc-gamma RIII-beta;FcR-10	O75015;Q9UPY7	3	3	12.3	29.884
L-selectin;Lymph node homing receptor;Leukocyte adhesion molecule 1;Leukocyte surface antigen Leu-8;TQ1;gp90-MEL;Leukocyte-endothelial cell adhesion molecule 1;CD62 antigen-like family member L	P14151;B2R6Q8;Q6ULR8;Q8WW79;Q9UJ43	10	7	20.5	43.617
Lumican;Keratan sulfate proteoglycan lumican	P51884;B2R6R5;Q53FV4	21	12	48.8	38.429
Lymphatic vessel endothelial hyaluronic acid receptor 1;Cell surface retention sequence-binding protein 1;Hyaluronic acid receptor;Extracellular link domain-containing protein 1	Q9Y5Y7;B2R672	3	7	20.5	35.213
Lysosomal-associated membrane protein 2C;Lysosomal-associated membrane protein 2, isoform CRA_b;Lysosome-associated membrane glycoprotein 2;CD107 antigen-like family member B	Q6Q3G8;P13473-1;P13473;A8K4X5;P13473-2;Q9UD93	1	5	10.9	45.17
Lysozyme C;1,4-beta-N-acetylmuramidase C	P61626;B2R4C5	2	2	20.3	16.537
Macrophage colony-stimulating factor 1 receptor;Fms proto-oncogene;c-fms	P07333;A2VDG3;Q59HE0;Q6LEI2;Q86VW7	2	5	7.3	107.98
Macrophage mannose receptor 1;C-type lectin domain family 13 member D;Macrophage mannose receptor 1-like protein 1;C-type lectin domain family 13 member D-like;Mannose receptor	P22897;Q5VSJ2;Q5VSK2-1;Q5VSK2;Q0Z8D6;Q5VSK2-2	1	4	4.1	166.01
Major histocompatibility complex class I F;Major histocompatibility complex, class I, F;MHC class I antigen;Major histocompatibility complex, class I, C;HLA class I histocompatibility antigen, A-11 alpha chain;MHC class I antigen A*11;HLA class I histocompatibility antigen, A-36 alpha chain;MHC class I antigen A*36;Aw-36;HLA class I histocompatibility antigen, Cw-16 alpha chain;MHC class I antige…	B1AZU4;Q5SPT7;A7U4Z6;B3KW54;O19513;A2BCW2;A2BCX0;A2BCX8;A2BCY5;A7MA45;A7MAN2;B0BK81;B0FZC9;B1PC45;B1PL06;B1PMU8;B3W6H1;O19572;O19636;Q0PMJ9;Q0PMK0;Q1W0Z3;Q1WAA7;Q29954;Q2P9S5;Q2UV94;Q30196;Q45YI9;Q53YY2;Q5F2L3;Q6UJZ6;Q704Y6;Q708F3;Q708F4;Q70P05;Q860A5;Q95HN1;Q9GJF2;Q9GJM4;B0S7Z6;B0UY15;A2BCW5;B1VK50;O78070;O78176;Q1G4N8;Q1M2X9;Q2UV89;Q2UVJ3;Q45YJ2;Q6UQ30;Q708G8;Q95IH4;Q9BCN6;Q9GIN8;Q9TNZ9;Q9TP00;…	2	0	5.4	50.427
MAN1A1 protein;Mannosidase, alpha, class 1A, member 1, isoform CRA_a;Mannosyl-oligosaccharide 1,2-alpha-mannosidase IA;Processing alpha-1,2-mannosidase IA;Mannosidase alpha class 1A member 1;Man(9)-alpha-mannosidase	Q6P052;P33908	7	8	15.4	75.372
Mannan-binding lectin serine protease 1;Mannose-binding lectin-associated serine protease-1;Mannose-binding protein-associated serine protease;Complement factor MASP-3;Serine protease 5;Complement-activating component of Ra-reactive factor;Ra-reactive factor serine protease p100;Mannan-binding lectin serine protease 1 heavy chain;Mannan-binding lectin serine protease 1 light chain	P48740	6	5	11.2	91.613
Mannan-binding lectin serine protease 2;Mannose-binding protein-associated serine protease 2;MBL-associated serine protease 2;Mannan-binding lectin serine protease 2 A chain;Mannan-binding lectin serine protease 2 B chain;Putative uncharacterized protein MASP2	O00187-1;O00187;A8K458;A8MWJ2;O00187-2;Q9UC48	4	5	15	75.733
Mannose-binding protein C;MBP1;Mannan-binding protein;Mannose-binding lectin	P11226;B1PN75;Q4VB12;Q4VB13;Q5SQS3;Q9HCS8	3	10	40.3	26.143
Mast/stem cell growth factor receptor;Proto-oncogene tyrosine-protein kinase Kit;Kit protein	P10721;Q14708;Q6IQ28;Q8TCG9;Q14709;Q99662	0	4	5.8	109.86
Matrix metalloproteinase-9;92 kDa type IV collagenase;92 kDa gelatinase;Gelatinase B;67 kDa matrix metalloproteinase-9;82 kDa matrix metalloproteinase-9	P14780;B2R7V9;Q9UCJ9;Q9Y354	16	18	38.2	78.398
Membrane primary amine oxidase;Copper amine oxidase;Semicarbazide-sensitive amine oxidase;Vascular adhesion protein 1;HPAO	Q16853;B2RCI5;Q9UEU7	5	5	13.4	84.621
Mesothelin;Pre-pro-megakaryocyte-potentiating factor;CAK1 antigen;Megakaryocyte-potentiating factor;Mesothelin, cleaved form	Q13421-2;Q13421;Q13421-1;Q13421-3;Q13421-4;Q9UCB2	1	2	6.2	71.491
Metalloproteinase inhibitor 1;Tissue inhibitor of metalloproteinases;TIMP-1;Erythroid-potentiating activity;Fibroblast collagenase inhibitor;TIMP metallopeptidase inhibitor 1	P01033;B3KQF4;Q58P21;Q6FGX5;Q5H9A7;Q5H9A8	6	7	49.8	23.171
Metalloproteinase inhibitor 2;Tissue inhibitor of metalloproteinases 2;CSC-21K	P16035	4	1	29.1	24.399
Mimecan;Osteoglycin;Osteoinductive factor	P20774;A8K0R3;Q7Z532;Q5TBF5	2	4	14.8	33.922
Moesin;Membrane-organizing extension spike protein;Putative uncharacterized protein MSN	P26038;Q6PJT4;A8MZ70	3	4	9	67.819
Monocyte differentiation antigen CD14;Myeloid cell-specific leucine-rich glycoprotein;Monocyte differentiation antigen CD14, urinary form;Monocyte differentiation antigen CD14, membrane-bound form	P08571;B2R888;Q53XT5	13	11	45.3	40.076
Multimerin-1;Endothelial cell multimerin;EMILIN-4;Elastin microfibril interface located protein 4;Platelet glycoprotein Ia*;155 kDa platelet multimerin	Q13201;Q4W5L1;Q6ZUL9	4	3	6.8	138.11
Multiple inositol polyphosphate phosphatase 1;Inositol (1,3,4,5)-tetrakisphosphate 3-phosphatase;Ins(1,3,4,5)P(4) 3-phosphatase	Q9UNW1-1;Q9UNW1;B2R7D2	6	6	22.8	55.051
Myeloperoxidase;89 kDa myeloperoxidase;84 kDa myeloperoxidase;Myeloperoxidase light chain;Myeloperoxidase heavy chain	P05164-3;P05164;P05164-1;A1L4B8;Q9UCL7;P05164-2	14	0	23.6	87.248
Myocilin;Trabecular meshwork-induced glucocorticoid response protein	Q99972;B2RD84;Q6PKX1;Q8N854	2	4	11.3	56.971
Myoglobin;MB protein	P02144;B2RA67;B0QYF8;B0QYU8;Q8WVH6	9	2	51.9	17.184
N-acetylglucosamine-1-phosphate transferase, gamma subunit, isoform CRA_b;Similar to protein kinase C substrate;N-acetylglucosamine-1-phosphotransferase subunit gamma;GlcNAc-1-phosphotransferase subunit gamma;UDP-N-acetylglucosamine-1-phosphotransferase subunit gamma	Q96RZ2;Q9UJJ9;A2VDJ4;B2R556	2	1	21.1	36.798
N-acetylmuramoyl-L-alanine amidase;Peptidoglycan recognition protein long;Peptidoglycan recognition protein 2	Q96PD5-1;Q96PD5;A8K050;A8K8C7;Q68CK1;Q96PD5-2;B2RMZ2	21	15	49.8	62.216
Neogenin;Immunoglobulin superfamily DCC subclass member 2;Neogenin homolog 1 variant	Q92859-1;Q92859;Q59FP8;Q92859-2	3	2	5.2	160.01
Neural cell adhesion molecule 1	P13591-2;P13591;P13591-1;P13591-3;P13591-4;P13591-5	7	11	19.9	94.573
Neural cell adhesion molecule L1-like protein;Close homolog of L1;Processed neural cell adhesion molecule L1-like protein	O00533-2;O00533;O00533-1;B3KX75	9	15	19.9	136.65
Neuropilin-1;Vascular endothelial cell growth factor 165 receptor;Neuropilin 1;Muscle type neuropilin 1;cDNA FLJ77207;	A8K9V7;B0LPG9;Q59F20;Q5T7F3;Q68DN3;Q6X907;Q86T59;O14786-1;O14786;Q5JWQ6;Q9H2D7;Q5T7F0;Q9H2E1;O14786-2;Q5T7F2;Q71SW6;Q5T7F1;Q6AWA9;Q7Z5M2;Q96I90;Q9H2E0	3	8	15.2	103.13
Neutrophil defensin 1;HNP-1;Defensin, alpha 1;HP 1-56;Neutrophil defensin 2;HNP-2;Neutrophil defensin 3;HNP-3;Defensin, alpha 3;HP 3-56	P59665;Q6EZF6;P59666;Q6EZE9	4	2	20.2	10.201
Neutrophil gelatinase-associated lipocalin;p25;25 kDa alpha-2-microglobulin-related subunit of MMP-9;Lipocalin-2;Oncogene 24p3;Putative uncharacterized protein LCN2;	A6NII8;B2ZDQ1;Q5SYV9;P80188;Q5SYW0;Q6FGL5	4	6	39.5	22.788
Nidogen-1;Entactin	P14543-1;P14543;P14543-2	2	2	4.5	136.45
Noelin;Neuronal olfactomedin-related ER localized protein;Olfactomedin-1;cDNA FLJ33499 fis, clone BRAMY2004351, highly similar to Noelin	Q99784-1;Q99784;Q99784-2;Q6IMJ4;Q8N8R0;Q99784-3;A8K104;A8K1K6;Q53XZ8;Q6IMJ8;B3KR22;Q6IMJ5;Q96BL8	3	6	15.7	55.4
Non-secretory ribonuclease;Ribonuclease US;Eosinophil-derived neurotoxin;RNase UpI-2;Ribonuclease 2;Eosinophil cationic-related protein	P10153;Q12762	2	2	21.7	18.354
Oncoprotein-induced transcript 3 protein;Liver-specific zona pellucida domain-containing protein	Q8WWZ8-1;Q8WWZ8	0	2	4.2	60.021
Osteoclast-associated immunoglobulin-like receptor;Polymeric immunoglobulin receptor 3;Putative uncharacterized protein OSCAR	Q8IYS5-1;Q8IYS5;A8MPS0;Q8IYS5-5;Q8IYS5-4;Q8IYS5-3;Q8IYS5-2;Q8IYS5-6	2	0	8.1	33.093
Osteopontin;Bone sialoprotein 1;Secreted phosphoprotein 1;Urinary stone protein;Nephropontin;Uropontin;Secreted phosphoprotein 1 (Osteopontin, bone sialoprotein I, early T-lymphocyte activation 1), isoform CRA_c;cDNA, FLJ96520, Homo sapiens secreted phosphoprotein 1 (osteopontin, bonesialoprotein I, early T-lymphocyte activation 1) (SPP1), mRNA	P10451-1;P10451;A6XMV6;Q4W597;B2RDA1;P10451-2;P10451-4;P10451-3;Q3LGB0;Q567T5;P31096	2	1	9.6	35.422
Out at first protein homolog;HCV NS5A-transactivated protein 13 target protein 2	Q86UD1	2	1	10.3	30.688
Pancreatic alpha-amylase;1,4-alpha-D-glucan glucanohydrolase;Alpha-amylase 2B;1,4-alpha-D-glucan glucanohydrolase 2B;Carcinoid alpha-amylase;Alpha-amylase 1;1,4-alpha-D-glucan glucanohydrolase 1;Salivary alpha-amylase;Amylase, alpha 1B (Salivary)	P04746;P19961;B3KTI1;B3KXB7;P04745;Q53F26;Q6NSB3;Q5T085	0	3	8.6	57.706
Pantetheinase;Pantetheine hydrolase;Vascular non-inflammatory molecule 1;Tiff66	O95497;A8K310;B2RAN2	1	6	18.1	57.011
Pentraxin-related protein PTX3;Pentaxin-related protein PTX3;Tumor necrosis factor-inducible gene 14 protein	P26022;B2R6T6	5	5	24.1	42.019
Peptidase inhibitor 16;Cysteine-rich secretory protein 9;PSP94-binding protein	Q6UXB8-1;Q6UXB8;B2R701;Q6UXB8-2	11	11	32	49.471
Peptidoglycan recognition protein;PGRP-S	O75594	2	0	19.4	21.731
Peptidyl-prolyl cis-trans isomerase A;Cyclophilin A;Cyclosporin A-binding protein;Peptidyl-prolyl cis-trans isomerase	P62937;A8K220;A8K486;B2RE56;Q567Q0;Q71V99;A8MSH2	7	0	43.9	24.376
Phosphatidylcholine-sterol acyltransferase;Lecithin-cholesterol acyltransferase;Phospholipid-cholesterol acyltransferase	P04180;Q53XQ3;Q9Y5N3	5	7	22	49.577
Phosphatidylethanolamine-binding protein 4;Protein cousin-of-RKIP 1	Q96S96	6	7	49.3	25.733
Phosphatidylinositol-glycan-specific phospholipase D;Glycoprotein phospholipase D;Glycosyl-phosphatidylinositol-specific phospholipase D	P80108-1;P80108	10	23	39.2	92.335
Phosphoglycerate kinase 1;Primer recognition protein 2;Cell migration-inducing gene 10 protein	P00558;A8K4W6	3	2	12.5	44.614
Phospholipid transfer protein;Lipid transfer protein II	P55058-1;P55058;B3KUE5;Q53H91;P55058-2;A8K006	3	11	23.2	56.634
Pigment epithelium-derived factor;Serpin-F1;EPC-1	P36955;Q2TU83	34	21	68.2	46.342
Plasma kallikrein;Plasma prekallikrein;Kininogenin;Fletcher factor;Plasma kallikrein heavy chain;Plasma kallikrein light chain	P03952;A8K9A9;B2R8H9;Q17RE8;Q4W5C3	39	32	68.5	71.369
Plasma protease C1 inhibitor;C1 esterase inhibitor;C1-inhibiting factor;Serine/cysteine proteinase inhibitor clade G member 1 splice variant 2	P05155;Q5UGI6	20	25	47.6	55.154
Plasma serine protease inhibitor;Serpin A5;Protein C inhibitor;Plasminogen activator inhibitor 3;Acrosomal serine protease inhibitor;cDNA FLJ38812 fis, clone LIVER2006469, highly similar to PLASMA SERINE PROTEASE INHIBITOR	P05154;B3KTV6	6	6	17.2	45.701
Plasminogen activator inhibitor 1;Endothelial plasminogen activator inhibitor	P05121	1	2	3.7	45.059
Plasminogen;Plasmin heavy chain A;Activation peptide;Angiostatin;Plasmin heavy chain A, short form;Plasmin light chain B	P00747;B2R7F8;Q68DS2;Q9UMI2	81	3	80.1	90.568
Plastin-2;L-plastin;Lymphocyte cytosolic protein 1;LC64P	P13796;B2R613;B3KUI1;Q53FI1;Q59GX5;Q5TBN4	14	25	58.9	70.289
Platelet basic protein;C-X-C motif chemokine 7;Small-inducible cytokine B7;Leukocyte-derived growth factor;Macrophage-derived growth factor;Connective tissue-activating peptide III;Low-affinity platelet factor IV;LA-PF4;TC-2;Connective tissue-activating peptide III(1-81);Beta-thromboglobulin;Neutrophil-activating peptide 2(74);Neutrophil-activating peptide 2(73);Neutrophil-activating peptide 2;TC…	P02775;B2R5F3	7	1	46.1	13.894
Platelet factor 4;C-X-C motif chemokine 4;Oncostatin-A;Iroplact;Platelet factor 4, short form;Platelet factor 4 variant;PF4var1;PF4alt;C-X-C motif chemokine 4 variant;CXCL4L1;Platelet factor 4 variant(4-74);Platelet factor 4 variant(5-74);Platelet factor 4 variant(6-74)	P02776;Q9UC64;Q9UC65;P10720;A1L4S0	6	3	44.6	10.845
Platelet glycoprotein Ib alpha chain;Antigen CD42b-alpha;Glycocalicin	P07359;A5CKE2;Q06AK0	9	6	15.8	70.247
Platelet glycoprotein V	P40197	11	10	33	60.958
Platelet-activating factor acetylhydrolase;PAF 2-acylhydrolase;LDL-associated phospholipase A2;2-acetyl-1-alkylglycerophosphocholine esterase;1-alkyl-2-acetylglycerophosphocholine esterase	Q13093;A5HTT5;A8K2W6	2	2	12	50.077
Plexin domain-containing protein 2;Tumor endothelial marker 7-related protein	Q6UX71-1;Q6UX71;Q6UX71-3;Q6UX71-2	2	8	17	59.582
Podocalyxin-like protein 1	A6NHX8;O00592;Q52LZ7;Q53ER6;Q96N83	1	2	4.5	58.635
Poliovirus receptor;Nectin-like protein 5	P15151-1;P15151;A8K4I1;B3KSS4;P15151-4;P15151-2;P15151-3	5	3	11.5	45.302
Pregnancy zone protein;C3 and PZP-like alpha-2-macroglobulin domain-containing protein 6;Putative uncharacterized protein PZP	P20742-1;P20742;B2R950;A6ND27;P20742-2	15	28	28.4	163.83
Prenylcysteine oxidase 1;Prenylcysteine lyase	Q9UHG3;B2RB14;Q53ST0;Q584P1	0	4	8.9	56.639
Probable G-protein coupled receptor 116	Q8IZF2-1;Q8IZF2;A8K0D8;Q5TF06;Q8IZF2-2;Q4G0K7	2	1	1.6	149.46
Procollagen C-endopeptidase enhancer 1;Procollagen COOH-terminal proteinase enhancer 1;Type I procollagen COOH-terminal proteinase enhancer;Type 1 procollagen C-proteinase enhancer protein	Q15113;A4D2D2;B2R9E1	6	7	31.4	47.972
Profilin-1;Profilin I	P07737;Q53Y44	3	0	40.7	15.054
Prolow-density lipoprotein receptor-related protein 1;Alpha-2-macroglobulin receptor;Apolipoprotein E receptor;Low-density lipoprotein receptor-related protein 1 85 kDa subunit;Low-density lipoprotein receptor-related protein 1 515 kDa subunit;Low-density lipoprotein receptor-related protein 1 intracellular domain	Q07954;Q59FG2;Q6LAF4;Q6LBN5	2	2	1	504.57
Properdin;Complement factor P	P27918;B3KVK6	15	9	33.7	51.276
Proprotein convertase subtilisin/kexin type 9;Proprotein convertase PC9;Subtilisin/kexin-like protease PC9;Neural apoptosis-regulated convertase 1	Q8NBP7-1;Q8NBP7	0	2	3	74.372
Prosaposin;Proactivator polypeptide;Saposin-A;Protein A;Saposin-B-Val;Saposin-B;Sphingolipid activator protein 1;Cerebroside sulfate activator;Dispersin;Sulfatide/GM1 activator;Saposin-C;Co-beta-glucosidase;A1 activator;Glucosylceramidase activator;Sphingolipid activator protein 2;Saposin-D;Protein C;Component C;Prosaposin variant;PSAP protein	B1AVU8;P07602-3;P07602;Q59EN5;P07602-2;Q53FJ5;P07602-1;O75905;Q53Y86;Q5BJH1	0	2	4.3	61.692
Prostaglandin D2 synthase 21kDa (Brain);Prostaglandin-H2 D-isomerase;Lipocalin-type prostaglandin-D synthase;Glutathione-independent PGD synthetase;Prostaglandin-D2 synthase;PGDS2;Beta-trace protein;Cerebrin-28	Q5SQ09;P41222;B2R727;Q5SQ11	7	6	45.1	22.836
Protein AMBP;Alpha-1-microglobulin;Complex-forming glycoprotein heterogeneous in charge;Alpha-1 microglycoprotein;Inter-alpha-trypsin inhibitor light chain;Bikunin;HI-30;Uronic-acid-rich protein;EDC1;Trypstatin	P02760;P78492	28	18	57.1	38.999
Protein disulfide-isomerase A3;Disulfide isomerase ER-60;ERp60;58 kDa microsomal protein;p58;ERp57;58 kDa glucose-regulated protein;cDNA PSEC0148 fis, clone PLACE1007202, highly similar to Protein disulfide-isomerase A3 (EC 5.3.4.1)	P30101;B3KQT9;B3KQT2	2	1	9.7	56.782
Protein disulfide-isomerase;Prolyl 4-hydroxylase subunit beta;Cellular thyroid hormone-binding protein;p55	P07237;B2RDQ2	2	1	4.9	57.116
Protein HEG homolog 1	Q9ULI3-1;Q9ULI3;Q9ULI3-2	2	2	2.6	147.46
Protein S100-A8;S100 calcium-binding protein A8;Calgranulin-A;Migration inhibitory factor-related protein 8;Cystic fibrosis antigen;Leukocyte L1 complex light chain;Calprotectin L1L subunit;Urinary stone protein band A	P05109;A8K5L3;Q9UCM6	7	1	46.2	10.834
Protein S100-A9;S100 calcium-binding protein A9;Calgranulin-B;Migration inhibitory factor-related protein 14;Leukocyte L1 complex heavy chain;Calprotectin L1H subunit	P06702;B2R4M6	10	2	91.2	13.242
Protein Z-dependent protease inhibitor;Serpin A10	Q9UK55;B2RBZ5	12	15	36	55.113
Proteoglycan 4;Lubricin;Megakaryocyte-stimulating factor;Superficial zone proteoglycan;Proteoglycan 4 C-terminal part	Q92954-3;Q92954;Q92954-1;Q92954-6;Q92954-4;Q92954-2;Q92954-5;B3KQ20	11	11	12.4	141.1
Prothrombin;Coagulation factor II;Activation peptide fragment 1;Activation peptide fragment 2;Thrombin light chain;Thrombin heavy chain	P00734;B2R7F7;Q15253;Q4QZ40;Q53H04;Q53H06;Q69EZ7;Q69EZ8;Q7Z7P3;Q86WA1;Q8TD58	42	37	60.9	70.036
P-selectin;Granule membrane protein 140;PADGEM;Leukocyte-endothelial cell adhesion molecule 3;CD62 antigen-like family member P;Selectin P (Granule membrane protein 140kDa, antigen CD62)	P16109;B2R785;Q5R344;Q6NUL9;Q5R349;Q8N1E9;Q5R345	2	0	1.7	90.844
Pyruvate kinase isozymes M1/M2;Pyruvate kinase muscle isozyme;Pyruvate kinase 2/3;Cytosolic thyroid hormone-binding protein;THBP1;p58;M2-PK;Tumor M2-PK;Pyruvate kinase	P14618-1;P14618;B2R5N8;B3KRY0;P14618-2;Q504U3;Q8WUW7;Q9NYI7;Q9UK31;Q9UKK4	3	1	7	57.936
Receptor-type tyrosine-protein phosphatase eta;HPTP eta;Protein-tyrosine phosphatase receptor type J;Density-enhanced phosphatase 1;PTPRJ protein	Q12913;Q6P4H4;Q9NPR5;Q9UDA9	0	2	2.2	151.86
Receptor-type tyrosine-protein phosphatase F;Leukocyte common antigen related;Protein tyrosine phosphatase, receptor type, F isoform 2 variant	Q5T021;P10586;Q5T022;Q5W9G2;Q86WS0;Q59FI2	1	3	2	211.68
Receptor-type tyrosine-protein phosphatase gamma;Putative uncharacterized protein PTPRG	P23470-1;P23470;A9QVW2;B2RU12;O60420;P23470-2;A8MV48	4	11	12	162.03
Receptor-type tyrosine-protein phosphatase S;Receptor-type tyrosine-protein phosphatase sigma;Protein tyrosine phosphatase, receptor type, sigma isoform 3 variant;PTPRS protein	Q13332-1;Q13332;Q8NHS7;Q13332-2;Q13332-4;Q13332-3;Q13332-5;Q59FX6;Q9UM81;A8E4L7;Q16343;Q2M3R7	0	2	2	217.09
Retinoic acid receptor responder protein 2;Tazarotene-induced gene 2 protein;RAR-responsive protein TIG2	Q99969;Q7LE02	3	1	24.5	18.617
Retinol-binding protein 4;Plasma retinol-binding protein;Plasma retinol-binding protein(1-182);Plasma retinol-binding protein(1-181);Plasma retinol-binding protein(1-179);Plasma retinol-binding protein(1-176);Putative uncharacterized protein RBP4;Retinol binding protein 4, plasma, isoform CRA_b;Retinol binding protein 4, plasma	P02753;A6NCP9;Q5VY30	19	14	80.6	23.01
Rheumatoid factor D5 light chain;Putative uncharacterized protein ENSP00000374812;Ig kappa chain V-III region VG;Cryocrystalglobulin CC1 kappa light chain variable region	A0N5G5;A6NJ14;P04433;B1N7B8	2	2	22.9	12.766
Rho GDP-dissociation inhibitor 2;Rho-GDI beta;Ly-GDI	P52566;B2R4F3	0	2	25.4	22.988
Ribonuclease pancreatic;RNase 1;RNase A;RNase UpI-1;RIB-1;HP-RNase	P07998;B2R589;Q6ICS5	3	5	55.1	17.644
Roundabout homolog 4;Magic roundabout	Q8WZ75-1;Q8WZ75;A8K154;Q8WZ75-2	3	3	4.5	107.46
Scavenger receptor cysteine-rich type 1 protein M130;Hemoglobin scavenger receptor;Soluble CD163	Q86VB7-2;Q86VB7;Q86VB7-1;Q86VB7-3;Q86VB7-4	28	26	41.9	125.97
Selenoprotein P	P49908	10	8	26.5	45.729
Semaphorin-4B	Q9NPR2-1;Q9NPR2;Q2NL81;Q4VBY2;Q7Z3N1;Q9NPR2-2	1	2	3.8	92.765
Serglycin;Secretory granule proteoglycan core protein;Platelet proteoglycan core protein;Hematopoetic proteoglycan core protein	P10124;B2R4L7	4	0	29.1	17.624
Serotransferrin;Siderophilin;Beta-1 metal-binding globulin;Transferrin variant	P02787;A0PJA6;Q06AH7;Q1HBA5;Q53H26	27	6	49.6	77.049
Serpin peptidase inhibitor, clade D (Heparin cofactor), member 1;Heparin cofactor 2;Heparin cofactor II;Protease inhibitor leuserpin-2	Q8IVC0;P05546;B2RAI1	23	26	64.9	60.178
Serum amyloid A protein;Amyloid protein A;Amyloid fibril protein AA;Serum amyloid protein A(2-104);Serum amyloid protein A(3-104);Serum amyloid protein A(2-103);Serum amyloid protein A(2-102);Serum amyloid protein A(4-101)	Q9UCK9	4	3	26.2	13.527
Serum amyloid A-4 protein;Constitutively expressed serum amyloid A protein	P35542;B2R5G8;Q6FHJ4	9	9	67.7	14.807
Serum amyloid P-component;9.5S alpha-1-glycoprotein;Serum amyloid P-component(1-203)	P02743	9	11	43.5	25.387
Serum paraoxonase/arylesterase 1;Serum aryldialkylphosphatase 1;A-esterase 1;Aromatic esterase 1;K-45	P27169;B1PWC6;B2RA40;Q6B0J6;Q96P89;Q96P91;Q9UCB1	17	16	70.7	39.749
Serum paraoxonase/lactonase 3	Q15166;A4D1H8	0	5	17.5	39.607
Sex hormone-binding globulin;Sex steroid-binding protein;Testis-specific androgen-binding protein;Testosterone-estrogen-binding globulin;Testosterone-estradiol-binding globulin;Sex hormone binding globulin	P04278-1;P04278;B0FWH2;P04278-2;B0FWH4;B0FWH5;B0FWH6	14	14	59	43.779
Sialic acid-binding Ig-like lectin 14;Sialic acid-binding Ig-like lectin 5;Obesity-binding protein 2;CD33 antigen-like 2	Q08ET2;O15389	3	3	17.2	43.97
SPARC;Secreted protein acidic and rich in cysteine;Osteonectin;Basement-membrane protein 40	P09486;B2RDL6;Q6IBK4;Q6QE20	10	12	52.8	34.632
SPARC-like protein 1;High endothelial venule protein;MAST 9	Q14515;Q8N4S1	9	10	29.1	75.215
Sulfhydryl oxidase 1;Quiescin Q6;Putative uncharacterized protein QSOX1	O00391-1;O00391;A8K477;A8K4C2;A8MXT8;O00391-2;A8MU52;Q13876	16	23	40.6	82.577
Target of Nesh-SH3;Nesh-binding protein;ABI gene family member 3-binding protein	Q7Z7G0-1;Q7Z7G0;Q7Z7G0-3;Q7Z7G0-4;Q7Z7G0-2;B3KSL4	4	4	8.1	118.71
Tenascin;Tenascin-C;Hexabrachion;Cytotactin;Neuronectin;GMEM;JI;Myotendinous antigen;Glioma-associated-extracellular matrix antigen;GP 150-225;TNC protein	P24821-1;P24821;Q4LE33;Q5T7S3;P24821-4;A7MBN2;P24821-3;P24821-2;P24821-5;P24821-6	2	9	8	240.86
Tenascin-X;Hexabrachion-like protein;Tenascin XB	P22105-1;P22105;P22105-3;B0UYQ5;O95680;Q9NPK7;Q9NPK8;Q9Y464;B0UYX3;B0V046;A2BHY8;O95681;O95682;Q9NPK6	12	25	13	464.45
Tetranectin;C-type lectin domain family 3 member B;Plasminogen kringle 4-binding protein	P05452;B2R582;Q6FGX6	2	2	13.9	22.567
Thioredoxin domain-containing protein 5;Thioredoxin-like protein p46;Endoplasmic reticulum protein ERp46;HCG1811539, isoform CRA_b;cDNA, FLJ96678, Homo sapiens thioredoxin domain containing 5 (TXNDC5), mRNA	Q8NBS9;Q658S9;Q6EHZ3;B2RDM2;Q86UY0	2	2	6.9	47.628
Thrombospondin-1	P07996;A0PJG0;A8K6H4;Q7KYY3;Q28194	32	36	39.7	129.38
Thrombospondin-4	P35443;B2R909	6	7	18.3	105.87
Thyroxine-binding globulin;T4-binding globulin;Serpin A7	P05543	12	19	54.7	46.324
Tissue factor pathway inhibitor;Lipoprotein-associated coagulation inhibitor;Extrinsic pathway inhibitor;Tissue factor pathway inhibitor (Lipoprotein-associated coagulation inhibitor) variant	P10646-1;P10646;B2R8Y9;Q53TS4;P10646-2;Q59EE5	2	0	9.9	35.015
Transaldolase	P37837;B2R8M2;Q8WZ45;Q9UMF8	3	2	16	37.54
Transforming growth factor-beta-induced protein ig-h3;Kerato-epithelin;RGD-containing collagen-associated protein	Q15582;Q53GU8;Q53XM1;Q49AT7	5	12	28.3	74.68
Transgelin-2;SM22-alpha homolog	P37802;Q6FGI1	2	1	23.6	24.454
Transketolase;cDNA FLJ36348 fis, clone THYMU2007025, highly similar to TRANSKETOLASE (EC 2.2.1.1);cDNA FLJ32530 fis, clone SMINT2000185, highly similar to TRANSKETOLASE (EC 2.2.1.1)	P29401;A8K089;Q53EM5;B3KSI4;Q6MZE3;B3KPZ8	8	3	20.1	67.877
Tropomyosin alpha-3 chain;Tropomyosin-3;Gamma-tropomyosin;Tropomyosin-5;Tropomyosin 3;Tropomyosin 3, isoform CRA_b;Tropomyosin 3, isoform CRA_a;Putative uncharacterized protein DKFZp686J1372;Tropomyosin alpha-4 chain;Tropomyosin-4;TM30p1	P06753-2;P06753;B2RDE1;Q2QD06;Q5VU58;Q8TCG3;Q5VU66;P06753-3;Q5VU72;Q5HYB6;Q5VU59;P06753-1;Q5VU71;P67936-2;P67936;P67936-1;Q5U0D9;Q9UCS4;Q5VU61;Q6LDX7;Q8NAG3;Q8NI98	3	0	16.1	29.032
Type 2 lactosamine alpha-2,3-sialyltransferase;CMP-NeuAc:beta-galactoside alpha-2,3-sialyltransferase VI;ST3Gal VI;Sialyltransferase 10;cDNA FLJ11060 fis, clone PLACE1004751, highly similar to Type 2 lactosaminealpha-2,3-sialyltransferase (EC 2.4.99.-)	Q9Y274;B2RCH2;B3KMI1	0	2	4.2	43.47
Tyrosine-protein kinase receptor UFO;AXL oncogene	P30530-1;P30530;Q8N5L2;P30530-2;Q15839;Q9UD27	0	2	3.2	98.335
Tyrosine-protein kinase receptor;Vascular endothelial growth factor receptor 3;Tyrosine-protein kinase receptor FLT4;Vascular endothelial growth factor receptor 3 variant	A8K6L4;Q16067;Q86W07;Q86W08;P35916;Q59F24	2	0	2.9	152.76
Uteroglobin;Secretoglobin family 1A member 1;Clara cell phospholipid-binding protein;Clara cells 10 kDa secretory protein;Urinary protein 1	P11684;B2R5F2	1	2	41.8	9.9937
V1-13 protein	Q5NV69	0	2	46	10.335
Vascular cell adhesion protein 1;V-CAM 1;INCAM-100;Putative uncharacterized protein DKFZp779G2333	P19320-1;P19320;A8K6R7;Q53FL7;P19320-2;Q68DC4	19	18	44.9	81.275
Vasorin;Protein slit-like 2	Q6EMK4	12	9	19	71.712
Vesicular integral-membrane protein VIP36;Lectin mannose-binding 2;Glycoprotein GP36b	Q12907;A8K7T4	1	2	9.8	40.228
Vinculin;Metavinculin	P18206-1;P18206;Q5JQ13;P18206-2;B3KXA2	1	3	5.6	123.8
Vitamin D-binding protein variant;Group-specific component (Vitamin D binding protein)	Q53F31;Q6GTG1;Q6LDC6	2	2	2.7	52.917
Vitamin D-binding protein;Group-specific component;Gc-globulin	P02774	8	5	9.1	52.963
Vitamin K-dependent protein C;Autoprothrombin IIA;Anticoagulant protein C;Blood coagulation factor XIV;Vitamin K-dependent protein C light chain;Vitamin K-dependent protein C heavy chain;Activation peptide	P04070;Q53S74;Q6SPC0;Q6V7X8;Q6V7X9;Q8IXB4;Q8IXB5;Q8IXB7;Q8J002;Q8J003;Q8J004;Q8J005;Q8J006;Q8J007;Q8J008;Q9UC55	10	12	37.5	52.071
Vitamin K-dependent protein S;PS24;Truncated protein S alpha variant	P07225;A8KAC9;Q16519;Q9NSD0;Q8IXC3;Q8IXD1;Q8IXD4;Q06F35;Q16441;Q1W146;Q1W147;Q1W148;Q7KYZ1;Q86Z10;Q8IXC8;Q8IXC9;Q8IXD2	32	29	58.2	79.724
Vitamin K-dependent protein Z	P22891-2;P22891;B0YJC6;P22891-1;Q5JVF6	8	9	35.8	47.053
Vitronectin;Serum-spreading factor;V75;Vitronectin V65 subunit;Vitronectin V10 subunit;Somatomedin-B	P04004;B2R7G0	26	20	55.9	54.305
von Willebrand factor;von Willebrand antigen 2;von Willebrand antigen II	P04275;A8K7V7	2	3	1.6	309.3
Xaa-Pro dipeptidase;Proline dipeptidase;Imidodipeptidase;Peptidase D;Putative uncharacterized protein PEPD	P12955;A8K3Z1;A8K416;A8K696;A8MX47	3	10	33.1	54.548
Zinc-alpha-2-glycoprotein;Zn-alpha-2-glycoprotein	P25311	30	26	72.8	34.258

## Sheet: Detailed repro M14 P20
Protein Names	Uniprot	Peptides MARS14 Run1	Peptides MARS14 Run2a	Peptides MARS14 Run2b	Peptides MARS14 Run2c	Peptides MARS14 Run3	Peptides Prot20 Run1	Peptides Prot20 Run2a	Peptides Prot20 Run2b	Peptides Prot20 Run2c	Peptides Prot20 Run3	Unique Peptides MARS14 Run1	Unique Peptides MARS14 Run2a	Unique Peptides MARS14 Run2b	Unique Peptides MARS14 Run2c	Unique Peptides MARS14 Run3	Unique Peptides Prot20 Run1	Unique Peptides Prot20 Run2a	Unique Peptides Prot20 Run2b	Unique Peptides Prot20 Run2c	Unique Peptides Prot20 Run3	Sequence Coverage [%]	Unique Sequence Coverage [%]	Mol. Weight [kDa]	Intensity	Intensity MARS14 Run1	Intensity MARS14 Run2a	Intensity MARS14 Run2b	Intensity MARS14 Run2c	Intensity MARS14 Run3	Intensity Prot20 Run1	Intensity Prot20 Run2a	Intensity Prot20 Run2b	Intensity Prot20 Run2c	Intensity Prot20 Run3	Normalised intensity MARS14 Run1	Normalised intensity MARS14 Run2a	Normalised intensity MARS14 Run2b	Normalised intensity MARS14 Run2c	Normalised intensity MARS14 Run3	Normalised intensity Prot20 Run1	Normalised intensity Prot20 Run2a	Normalised intensity Prot20 Run2b	Normalised intensity Prot20 Run2c	Normalised intensity Prot20 Run3
1,4-beta-N-acetylmuramidase C;Lysozyme C	P61626;B2R4C5	5	5	4	4	4	5	3	4	4	5	5	5	4	4	4	5	3	4	4	5	48	48	16.537	73358000	9197300	11787000	7047900	7189900	7915200	7423500	3461600	5620000	6754300	6961600	12379000	12964000	8054300	7260600	9656300	7865300	8075800	7850800	8099000	6525300
14-3-3 protein zeta/delta;Protein kinase C inhibitor protein 1;Tyrosine 3-monooxygenase/tryptophan 5-monooxygenase activation protein zeta polypeptide	P63104;D0PNI1	4	5	3	3	3	4	3	3	4	3	4	5	3	3	3	4	3	3	4	3	28.2	28.2	27.745	6580700	521940	652300	570020	483910	472080	1452500	584700	390940	569160	883080	702120	739030	673740	721810	612710	1299900	820180	646040	820140	854380
150 kDa oxygen-regulated protein;170 kDa glucose-regulated protein;Hypoxia up-regulated protein 1;cDNA, FLJ94899, Homo sapiens hypoxia up-regulated 1 (HYOU1), mRNA;Oxigen-regulated protein 150;cDNA FLJ45395 fis, clone BRHIP3027191, highly similar to 150 kDa oxygen-regulated protein (Orp150);cDNA FLJ59408, highly similar to 150 kDa oxygen-regulated protein (Orp150);cDNA FLJ54564, highly similar to…	Q9Y4L1;A8C1Z0;B3KXH0;B7Z602;B7Z766;Q05D91;Q68D25;Q6IN67;Q9BST8;B7Z2N4	3	2	3	3	3	4	2	1	2	4	3	2	3	3	3	4	2	1	2	4	4.2	4.2	111.33	11329000	1031000	1256900	1792900	1673700	1490500	2233300	357620	222430	525930	744990	1596800	2073500	2314800	2049900	2019100	1182500	267710	590900	574310	259550
150 kDa TGF-beta-1-binding protein;C3 and PZP-like alpha-2-macroglobulin domain-containing protein 7;CD109 antigen;p180;Platelet-specific Gov antigen;r150;CD109	Q6YHK3-1;Q6YHK3;Q6YHK3-4;Q6YHK3-2;Q5XUM6;Q6YHK3-3;Q5XUM8;Q5XUN0;Q5XUN1	2	2	1	1	2	3	4	0	0	0	2	2	1	1	2	3	4	0	0	0	4.9	4.9	161.69	924140	186910	167480	0	60369	221600	110490	177280	0	0	0	252480	237960	0	60161	264380	113830	170280	0	0	0
155 kDa platelet multimerin;Elastin microfibril interface located protein 4;EMILIN-4;Endothelial cell multimerin;Multimerin-1;Platelet glycoprotein Ia*;cDNA FLJ55622, highly similar to Multimerin-1	Q13201-1;Q13201;B7Z7R8;Q13201-2	4	5	5	4	4	3	4	3	3	3	4	5	5	4	4	3	4	3	3	3	4.6	4.6	138.11	23790000	1970500	1705700	2180500	1558900	1699600	2609300	1593300	1552500	4054400	4865000	2025200	1372300	1215100	1622300	1663200	4537200	1457400	1740200	5753900	7668300
16G2;Fetuin-B;Fetuin-like protein IRL685;Gugu;GUGU beta form;cDNA FLJ50352, highly similar to Fetuin-B;GUGU gamma form	Q9UGM5;Q5J876;B7Z8T3;Q5J875	8	8	9	9	10	8	7	6	8	8	8	8	9	9	10	8	7	6	8	8	37.7	37.7	42.054	148740000	15303000	14438000	15828000	15102000	13112000	21651000	13418000	11726000	12956000	15201000	16944000	18116000	17619000	17405000	13926000	25294000	19220000	16576000	16854000	17298000
18 kDa cationic antimicrobial protein;Antibacterial protein FALL-39;Antibacterial protein LL-37;Cathelicidin antimicrobial peptide;FALL-39 peptide antibiotic	P49913	3	2	2	2	3	3	3	3	2	2	3	2	2	2	3	3	3	3	2	2	24.3	24.3	19.591	13918000	1006100	414730	888320	586890	894210	3640500	1699800	1766400	1742000	1278900	437230	343870	818360	531350	865630	4561200	1767400	2983800	2920400	1671100
1-alkyl-2-acetylglycerophosphocholine esterase;2-acetyl-1-alkylglycerophosphocholine esterase;Group-VIIA phospholipase A2;LDL-associated phospholipase A2;PAF 2-acylhydrolase;Platelet-activating factor acetylhydrolase;cDNA FLJ76248, highly similar to Homo sapiens phospholipase A2, group VII (platelet-activating factor acetylhydrolase, plasma) (PLA2G7), mRNA;cDNA FLJ50138, highly similar to Platele…	Q13093;A8K2W6;B4DG88;B4DLM5	4	4	3	3	4	0	0	0	0	0	4	4	3	3	4	0	0	0	0	0	11.3	11.3	50.077	4120000	958720	964230	598080	681510	917500	0	0	0	0	0	902700	1125200	905940	976790	891070	0	0	0	0	0
1F5 antigen;20 kDa homologous restriction factor;CD59 glycoprotein;MAC-inhibitory protein;MEM43 antigen;Membrane attack complex inhibition factor;Membrane inhibitor of reactive lysis;Protectin;CD59 antigen, complement regulatory protein, isoform CRA_b;CD59 protein;cDNA, FLJ92039, Homo sapiens CD59 antigen p18-20 (antigen identified by monoclonalantibodies 16.3A5, EJ16, EJ30, EL32 and G344) (CD59)…	P13987;Q6FHM9	0	0	1	1	1	1	1	1	1	1	0	0	1	1	1	1	1	1	1	1	9.4	9.4	14.177	2153400	0	0	117370	210260	139900	171650	409310	415360	449260	240330	0	0	123200	216070	149100	144570	609710	677340	656700	278060
2-phospho-D-glycerate hydro-lyase;Alpha-enolase;C-myc promoter-binding protein;Enolase 1;MBP-1;MPB-1;Non-neural enolase;Phosphopyruvate hydratase;Plasminogen-binding protein;Enolase	P06733-1;P06733;A4QMW8;A4UCS8;Q96GV1;Q9BT62;P06733-2	0	2	2	1	2	2	4	2	0	3	0	1	1	0	1	1	3	2	0	2	15.7	11.5	47.168	1942500	0	171970	183630	80182	152290	268770	414450	84049	0	587150	0	207850	287280	149470	167190	282940	401340	106320	0	688750
2-phospho-D-glycerate hydro-lyase;Beta-enolase;Enolase 3;Muscle-specific enolase;Skeletal muscle enolase;Enolase;Enolase 2;Gamma-enolase;Neural enolase;Neuron-specific enolase	P13929-1;P13929;D3DTL2;D3DTL4;P13929-2;Q9NPL4;P09104;A8K3B0;Q6FHV6;B7Z2X9;P13929-3;B4DUJ6	1	2	2	2	1	2	2	1	1	2	1	1	1	1	0	1	1	1	1	1	7.8	3.7	46.931	4150500	93515	63601	252530	310060	0	603600	960750	472460	669950	724060	67494	63628	244990	322410	0	584350	1346900	720170	971280	892490
30 kDa adipocyte complement-related protein;Adipocyte complement-related 30 kDa protein;Adipocyte, C1q and collagen domain-containing protein;Adiponectin;Adipose most abundant gene transcript 1 protein;Gelatin-binding protein;Adiponectin, C1Q and collagen domain containing;cDNA FLJ78108, highly similar to Homo sapiens adiponectin, C1Q and collagen domain containing (ADIPOQ), mRNA;cDNA, FLJ93312, …	Q15848;A8K660;B2R773	4	4	4	4	4	3	4	4	4	4	4	4	4	4	4	3	4	4	4	4	25	25	26.413	95828000	7216800	17967000	3502700	4121000	6411700	5076100	4516500	23420000	3527900	20068000	8947500	34443000	4573800	5184000	7228900	12248000	6277200	25574000	1905500	16819000
300 kDa mannose 6-phosphate receptor;Cation-independent mannose-6-phosphate receptor;Insulin-like growth factor 2 receptor;Insulin-like growth factor II receptor;M6P/IGF2 receptor;Insulin-like growth factor type 2 receptor;Insulin-like growth factor type II receptor;cDNA FLJ61170, highly similar to Cation-independent mannose-6-phosphate receptor;Insulin-like growth factor 2 receptor variant	P11717;A0N9R6;A0N9R7;B4DUY7;Q59EZ3	0	0	0	1	1	2	1	1	1	2	0	0	0	1	1	2	1	1	1	2	0.8	0.8	274.27	676380	0	0	0	79302	51124	238460	82474	51113	20267	153640	0	0	0	140580	94066	98310	185600	120560	36682	111400
34 kDa nucleolar scleroderma antigen;rRNA 2'-O-methyltransferase fibrillarin;cDNA FLJ56738, highly similar to Fibrillarin;FBL protein;Putative uncharacterized protein	P22087;B4DLD4;Q96BS4	1	1	1	1	0	0	0	0	0	0	1	1	1	1	0	0	0	0	0	0	2.5	2.5	33.784	7653100	3814400	1108400	1381500	1348800	0	0	0	0	0	0	5180200	1015300	1323900	1283000	0	0	0	0	0	0
35 kDa inter-alpha-trypsin inhibitor heavy chain H4;70 kDa inter-alpha-trypsin inhibitor heavy chain H4;Inter-alpha-trypsin inhibitor family heavy chain-related protein;Inter-alpha-trypsin inhibitor heavy chain H4;Plasma kallikrein sensitive glycoprotein 120;cDNA FLJ51742, highly similar to Inter-alpha-trypsin inhibitor heavy chain H4	Q14624-2;Q14624;B7Z544	44	45	45	45	45	38	38	38	40	42	1	2	2	1	2	2	1	2	2	2	61.1	3.8	101.24	957490000	135540000	116050000	136540000	106920000	110110000	26663000	78067000	85068000	90087000	72455000	155640000	138600000	152340000	121120000	139210000	20949000	109440000	130310000	127400000	82532000
35 kDa inter-alpha-trypsin inhibitor heavy chain H4;70 kDa inter-alpha-trypsin inhibitor heavy chain H4;Inter-alpha-trypsin inhibitor family heavy chain-related protein;Inter-alpha-trypsin inhibitor heavy chain H4;Plasma kallikrein sensitive glycoprotein 120;cDNA FLJ60068, highly similar to Inter-alpha-trypsin inhibitor heavy chain H4;cDNA FLJ60767, highly similar to Inter-alpha-trypsin inhibitor…	Q14624-1;Q14624;B7Z545;B7Z551;Q68DH2;B7Z8Q7	46	46	46	47	46	39	40	39	41	43	1	1	1	1	1	1	1	1	1	1	59.2	1.2	103.36	53805000	9557800	8980200	9495800	9304100	8953200	790910	1382300	1362400	1420400	2558300	11246000	10827000	10758000	10789000	11376000	592280	1607600	1826600	1673900	2694300
39 kDa synovial protein;Cartilage glycoprotein 39;Chitinase-3-like protein 1;YKL-40	P36222	7	8	8	9	8	10	11	10	11	10	7	8	8	9	8	10	11	10	11	10	36	36	42.625	70633000	4034500	3869000	4028100	4755100	3435200	8093400	16470000	5434200	13986000	6527300	8591400	6636100	6986100	6762900	5137700	11840000	11738000	9590000	11592000	10182000
40S ribosomal protein S3a;v-fos transformation effector protein;cDNA FLJ78591, highly similar to Homo sapiens ribosomal protein S3A (RPS3A), mRNA;Ribosomal protein S3A, isoform CRA_d;Ribosomal protein S3A;cDNA FLJ51870, highly similar to 40S ribosomal protein S3a	P61247;A8K4W0;D3DP05;Q6NXR8;D6RAT0;D6RG13;B7Z3M5;D6RB09;D6RAS7;D6RED7	2	1	1	1	1	1	1	1	1	2	2	1	1	1	1	1	1	1	1	2	14.1	14.1	17.148	2045400	113300	97540	103460	115900	183930	99896	244880	230610	287340	568580	120250	117020	109820	122500	228160	85255	384570	376890	410750	611240
4F2 cell-surface antigen heavy chain;4F2 heavy chain antigen;Lymphocyte activation antigen 4F2 large subunit;cDNA FLJ54090, highly similar to 4F2 cell-surface antigen heavy chain	P08195-4;P08195;P08195-1;P08195-3;P08195-2;B4E2Z3	1	0	1	1	1	2	1	1	1	0	1	0	1	1	1	2	1	1	1	0	5	5	71.122	874600	47843	0	51381	71021	63470	371240	133890	74161	61591	0	66275	0	60728	104530	90666	285220	122070	138960	126480	0
67 kDa cytokeratin;Cytokeratin-1;Hair alpha protein;Keratin, type II cytoskeletal 1;Keratin-1;Type-II keratin Kb1	P04264	27	11	12	13	9	2	9	7	9	1	15	7	7	7	6	1	5	2	5	0	40.2	26.6	66.038	92898000	72251000	4072700	4701300	4561100	1624600	62045	3068600	1352200	1167300	37658	87389000	3697800	3679000	6078600	1777800	21460	2226400	1813700	1310900	12583
67 kDa matrix metalloproteinase-9;82 kDa matrix metalloproteinase-9;92 kDa gelatinase;92 kDa type IV collagenase;Gelatinase B;Matrix metalloproteinase-9;cDNA FLJ51036, highly similar to Matrix metalloproteinase-9 (EC3.4.24.35);cDNA FLJ51120, highly similar to Matrix metalloproteinase-9 (EC 3.4.24.35);cDNA FLJ51166, highly similar to Matrix metalloproteinase-9 (EC 3.4.24.35);cDNA, FLJ79044, highly…	P14780;B7Z507;B7Z747;B7Z8A9;Q9Y354	13	15	15	13	14	16	15	14	14	15	10	10	10	9	10	11	9	9	9	10	28.9	20.2	78.457	73692000	7063400	6015300	5407200	4872700	4396000	12008000	9930000	8033500	9194500	6771900	7901200	6829300	6075700	5574300	5925100	10251000	14355000	13481000	13202000	7212500
68 kDa chondrocyte-expressed protein;ASPIC;Cartilage acidic protein 1	Q9NQ79-1;Q9NQ79;Q9NQ79-2;Q9NQ79-3;Q5T4F6	9	7	8	7	10	8	10	11	12	10	9	7	8	7	10	8	10	11	12	10	27.8	27.8	71.42	40117000	2543600	2938000	2905200	3609800	3509700	5260500	5697100	5165400	5155300	3332900	3610200	3960900	3641000	4790100	4232800	5863200	7441700	6964100	6531300	3495700
72 kDa gelatinase;72 kDa type IV collagenase;Gelatinase A;Matrix metalloproteinase-2;PEX;TBE-1;cDNA FLJ59773, highly similar to 72 kDa type IV collagenase (EC 3.4.24.24);MMP2	P08253;B4DWH3;Q2EF79	9	11	10	8	13	14	16	18	16	14	9	11	10	8	13	14	16	18	16	14	34.1	34.1	73.881	40284000	2981000	3976500	3285100	3252000	3466600	5208200	4731600	4443300	4867700	4071800	5599100	9002000	6813600	7227000	6591700	6214800	2474300	2520200	2070900	1604900
78 kDa glucose-regulated protein;Endoplasmic reticulum lumenal Ca(2+)-binding protein grp78;Heat shock 70 kDa protein 5;Immunoglobulin heavy chain-binding protein;cDNA FLJ60062, highly similar to 78 kDa glucose-regulated protein;HSPA5 protein	P11021;B4DEF7;Q2KHP4	14	17	16	15	16	15	15	17	17	16	13	16	15	14	15	14	15	16	16	15	36.8	34.4	72.421	56817000	3703200	6285700	4057500	3810200	4506200	11653000	5732500	5048600	6178700	5841500	5193600	6978500	4284500	5178600	5722600	13117000	8502300	6783400	7551700	5589200
7B4 antigen;Cadherin-5;Vascular endothelial cadherin;Cadherin 5, type 2 preproprotein variant;cDNA FLJ51093, highly similar to Cadherin-5;cDNA FLJ51087, highly similar to Cadherin-5;cDNA FLJ51088, highly similar to Cadherin-5;CDH5 protein	P33151;Q59EA3;B4DU18;B4DTP0;B4DTR2;Q4VAI4;Q4VAI5;Q4VAI6	11	9	9	9	10	5	8	8	7	6	11	9	9	9	10	5	8	8	7	6	15.3	15.3	87.515	71700000	12051000	10441000	11937000	10826000	9705200	2471100	4085100	3374200	3189300	3619600	14717000	13365000	16648000	10580000	11137000	5583000	4467700	2654300	2997600	4116100
84 kDa myeloperoxidase;89 kDa myeloperoxidase;Myeloperoxidase;Myeloperoxidase heavy chain;Myeloperoxidase light chain	P05164-3;P05164;P05164-1;P05164-2	3	2	3	4	5	0	0	0	0	0	3	2	3	4	5	0	0	0	0	0	10.8	10.8	87.248	1664900	226050	72991	483340	478620	403920	0	0	0	0	0	178860	217230	676000	501620	368990	0	0	0	0	0
9.5S alpha-1-glycoprotein;Serum amyloid P-component;Serum amyloid P-component(1-203)	P02743	9	9	9	9	9	8	9	9	9	9	9	9	9	9	9	8	9	9	9	9	39.9	39.9	25.387	1115000000	102510000	94446000	97828000	103240000	78570000	143510000	129890000	123320000	108230000	133420000	122880000	100380000	89593000	104060000	93850000	215710000	173460000	179200000	150870000	147430000
94 kDa glucose-regulated protein;Endoplasmin;gp96 homolog;Heat shock protein 90 kDa beta member 1;Tumor rejection antigen 1;Tumor rejection antigen (Gp96) 1 variant;Tumor rejection antigen (Gp96) 1;HSP90B1 protein;cDNA FLJ58812, highly similar to Endoplasmin (Heat shock protein 90kDa beta member 1);cDNA FLJ58626, highly similar to Endoplasmin (Heat shock protein 90 kDa beta member 1)	P14625;Q59FC6;Q5CAQ5;Q96GW1;B4DHT9;B4DU71	2	3	4	3	4	1	1	3	2	0	2	2	3	2	3	1	1	3	2	0	8	6.5	92.468	2943500	426230	324410	1161000	295730	247960	156900	64170	181240	85830	0	426520	296560	1568000	290420	232260	172140	85144	185680	88116	0
A disintegrin and metalloproteinase with thrombospondin motifs 13;von Willebrand factor-cleaving protease;ADAM metallopeptidase with thrombospondin type 1 motif 13;Von Willebrand factor-cleaving protease;ADAM metallopeptidase with thrombospondin type 1 motif, 13, isoform CRA_b;Putative uncharacterized protein C9orf8	Q76LX8-1;Q76LX8;Q76LX8-2;Q76LX8-3;D5KRM8;Q6QNA4;Q6QNA6;Q9UGQ1	3	3	4	4	4	6	2	5	3	2	3	3	4	4	4	6	2	5	3	2	6.9	6.9	153.6	3496500	236020	435540	268900	265700	285140	1059500	77168	424360	218680	225500	318970	750400	237560	268460	320880	1152100	199180	331230	272050	283610
ABI gene family member 3-binding protein;Nesh-binding protein;Target of Nesh-SH3;cDNA FLJ56632, moderately similar to Target of Nesh-SH3;Putative uncharacterized protein ABI3BP	Q7Z7G0-1;Q7Z7G0;B4DSV9;D3YTD6;Q7Z7G0-4;Q7Z7G0-2	3	7	4	4	4	5	5	5	4	4	3	7	4	4	4	5	5	5	4	4	8	8	124.12	15316000	697330	1625700	1172400	1396400	1349900	2206400	2162300	1616900	1517900	1570400	1341600	1399700	1187100	1443600	1561700	3175600	2714400	2087800	1769700	2268700
ABPP;Alzheimer disease amyloid protein;Amyloid beta A4 protein;Amyloid intracellular domain 50;Amyloid intracellular domain 57;Amyloid intracellular domain 59;APPI;Beta-amyloid protein 40;Beta-amyloid protein 42;Beta-APP40;Beta-APP42;C31;C80;C83;C99;Cerebral vascular amyloid peptide;Gamma-CTF(50);Gamma-CTF(57);Gamma-CTF(59);Gamma-secretase C-terminal fragment 50;Gamma-secretase C-terminal fragmen…	P05067-1;P05067;D3DSD3;P05067-9;P05067-8;D3DSD2;P05067-7;B4DII8;B4DGD0;P05067-6;P05067-5;P05067-4;B4DJT9;B4DQM1;D3DSD1;P05067-3;B4DM00;P05067-10;B4DMD5;B7Z313;Q9BYY9	3	3	2	3	1	0	0	0	0	0	3	3	2	3	1	0	0	0	0	0	4.4	4.4	86.942	2162800	590150	437510	448220	525310	161630	0	0	0	0	0	640770	554600	444610	524120	303090	0	0	0	0	0
Acidic complement C4;C3 and PZP-like alpha-2-macroglobulin domain-containing protein 2;C4a anaphylatoxin;C4b-A;C4d-A;Complement C4 beta chain;Complement C4 gamma chain;Complement C4-A;Complement C4-A alpha chain;Complement component 4A (Rodgers blood group);C4A variant protein	P0C0L4;A7E2V2;B7ZVZ6;Q4LE82;Q6P4R1	98	95	95	99	98	11	25	8	12	10	0	0	0	0	0	0	0	0	0	0	65.4	0	192.77	26607000	4047400	4682600	5953700	5589300	5213200	514410	311290	0	214900	80491	5115100	5609000	6587500	6380300	6599800	369310	325930	0	191810	54055
Acrosomal serine protease inhibitor;Plasma serine protease inhibitor;Plasminogen activator inhibitor 3;Protein C inhibitor;Serpin A5;cDNA FLJ55124, highly similar to Plasma serine protease inhibitor;cDNA FLJ38812 fis, clone LIVER2006469, highly similar to PLASMA SERINE PROTEASE INHIBITOR;cDNA FLJ53503, highly similar to Plasma serine protease inhibitor	P05154;B4DPC7;B3KTV6;B4DDH1	8	10	8	9	9	2	7	5	4	4	8	10	8	9	9	2	7	5	4	4	28.3	28.3	45.701	32687000	5357900	5036600	4742600	5178400	5509400	1012600	1532600	1371000	957840	1987900	6458700	5805900	5604400	5193200	6432500	1071400	2164600	2102800	1612300	2473500
Actin, cytoplasmic 2;Actin, cytoplasmic 2, N-terminally processed;Gamma-actin;cDNA FLJ57283, highly similar to Actin, cytoplasmic 2	P63261;B4E3A4	14	14	16	15	16	16	16	17	17	16	0	1	1	0	1	1	1	1	1	1	66.1	4.5	41.792	260110000	22171000	20809000	23571000	22673000	20388000	41895000	25868000	25378000	24255000	33097000	24964000	24944000	25238000	24709000	23986000	57522000	33277000	34234000	32148000	35484000
Actin-depolymerizing factor;AGEL;Brevin;Gelsolin;cDNA FLJ38961 fis, clone NT2RI2000276, highly similar to Gelsolin;cDNA FLJ43831 fis, clone TESTI4005534, highly similar to Gelsolin;Gelsolin (Amyloidosis, Finnish type);Gelsolin (Amyloidosis, Finnish type), isoform CRA_a;Putative uncharacterized protein GSN;cDNA FLJ55803, highly similar to Gelsolin;cDNA FLJ53698, highly similar to Gelsolin;cDNA FLJ…	P06396-2;P06396;A2A418;B7Z4U6;B7Z992;B7Z2X4;Q5T0H8	32	36	37	34	30	34	34	34	37	34	0	1	1	1	1	1	1	1	1	1	61	1.2	80.64	3110700	0	67011	122040	192900	93714	830720	395050	450800	476290	482170	0	61365	120460	193970	97829	851310	529590	727490	674110	572280
Actin-depolymerizing factor;AGEL;Brevin;Gelsolin;cDNA FLJ56154, highly similar to Gelsolin;cDNA FLJ56212, highly similar to Gelsolin;cDNA, FLJ96557, Homo sapiens gelsolin (amyloidosis, Finnish type) (GSN), mRNA;Gelsolin (Amyloidosis, Finnish type);Gelsolin (Amyloidosis, Finnish type), isoform CRA_c;cDNA FLJ53332, highly similar to Gelsolin;Gelsolin (Amyloidosis, Finnish type), isoform CRA_b;Putat…	P06396-1;P06396;B7Z6N2;B7Z9A0;Q5T0I2;B7Z373;B7Z5V1;Q5T0I1;Q69YR8;Q3SX14;B3KS49;Q5T0H9	34	37	39	36	31	35	35	36	38	35	2	2	3	3	2	2	2	3	2	2	59.6	3.7	85.696	2416900000	193930000	273720000	289370000	278400000	127560000	301670000	245350000	216310000	244590000	246020000	233840000	321800000	317580000	309010000	149670000	335360000	333890000	330170000	326190000	281280000
Activated factor Xa heavy chain;Coagulation factor X;Factor X heavy chain;Factor X light chain;Stuart factor;Stuart-Prower factor;cDNA, FLJ94415, Homo sapiens coagulation factor X (F10), mRNA;Coagulation factor X, isoform CRA_a	P00742;Q5JVE7	15	13	15	14	15	17	15	15	15	13	14	13	14	13	14	16	14	14	14	12	37.3	36.1	54.731	711180000	61891000	60215000	67735000	57448000	52050000	115020000	74682000	65901000	82058000	74184000	74340000	77706000	73860000	65037000	66715000	126850000	97412000	94762000	108300000	80549000
Activated leukocyte cell adhesion molecule;CD166 antigen;cDNA FLJ30070 fis, clone ASTRO2000046, highly similar to CD166 ANTIGEN;cDNA FLJ59249, highly similar to CD166 antigen;cDNA, FLJ79012, highly similar to CD166 antigen;Activated leukocyte cell adhesion molecule soluble isoform;ALCAM protein;cDNA FLJ52980, highly similar to CD166 antigen;cDNA FLJ45715 fis, clone FELNG2000720, highly similar to…	Q13740-1;Q13740;B3KNN9;B4DTU0;Q13740-2;Q6PEY4;B4DX43;Q6ZS95	3	1	1	1	1	3	2	2	2	1	3	1	1	1	1	3	2	2	2	1	12	12	65.102	4681100	286730	329410	55942	201070	170330	1509200	571680	522180	737190	297420	286360	387430	101080	208970	187480	1398100	717010	818140	855610	727520
Activated protein C cofactor;Coagulation factor V;Coagulation factor V heavy chain;Coagulation factor V light chain;Proaccelerin, labile factor;cDNA FLJ50218, highly similar to Coagulation factor V;Mutant coagulation factor V;Coagulation factor V jinjiang A2 domain	P12259;B4DU26;C8C1T0;C8C1T1;Q15430;Q1L610;Q2HZY9;Q2HZZ0;Q2HZZ1;Q8TD21;Q8WWQ7;Q9P1A8	29	35	34	31	32	22	20	21	20	17	24	29	29	27	26	20	20	20	20	16	21.8	17.9	252.2	323030000	31781000	31296000	33082000	32341000	31016000	49251000	29289000	24619000	29248000	31108000	39706000	32069000	30692000	37882000	34552000	62494000	40841000	38251000	37221000	37180000
Activated protein C receptor;Endothelial cell protein C receptor;Endothelial protein C receptor	Q9UNN8	2	2	2	2	2	1	2	2	2	2	2	2	2	2	2	1	2	2	2	2	8	8	30.715	4153500	525270	603850	512640	476800	446660	186470	498080	227530	379190	297030	552460	641880	527460	501600	493180	640000	584700	305820	538260	296760
Activated protein C-binding protein;Anticardiolipin cofactor;APC inhibitor;Apolipoprotein H;Beta-2-glycoprotein 1;Beta-2-glycoprotein I;cDNA FLJ51265, moderately similar to Beta-2-glycoprotein 1 (Beta-2-glycoprotein I)	P02749;B4DPN0	22	22	21	23	22	18	21	20	20	22	22	22	21	23	22	18	21	20	20	22	63.5	63.5	38.298	4278600000	414560000	474540000	537380000	414530000	401130000	294780000	378720000	373200000	383780000	606020000	508100000	554670000	567220000	481140000	544240000	301510000	522410000	557050000	519210000	696420000
Activation peptide fragment 1;Activation peptide fragment 2;Coagulation factor II;Prothrombin;Thrombin heavy chain;Thrombin light chain;cDNA FLJ54622, highly similar to Prothrombin (EC 3.4.21.5);F2 protein;Prothrombin B-chain	P00734;B4DDT3;Q15253;Q69EZ7;Q69EZ8;Q86WA1;Q8TD58	39	38	38	40	39	35	38	38	38	38	39	38	38	40	39	35	38	38	38	38	65.9	65.9	70.036	6148300000	642360000	675080000	675040000	719660000	623250000	659710000	568700000	471110000	541700000	571720000	747830000	810330000	789340000	818760000	789350000	682660000	776490000	705330000	704220000	662970000
Activation peptide;Angiostatin;Plasmin heavy chain A;Plasmin heavy chain A, short form;Plasmin light chain B;Plasminogen;cDNA, FLJ93426, highly similar to Homo sapiens plasminogen (PLG), mRNA;cDNA FLJ58778, highly similar to Plasminogen (EC 3.4.21.7);Putative uncharacterized protein DKFZp779M0222;PLG protein	P00747;B2R7F8;B4DPH4;Q68DS2;Q9UMI2	54	54	53	56	53	0	4	2	0	0	49	49	48	52	49	0	4	1	0	0	66.5	62.1	90.568	5098100000	1030300000	1036500000	1018300000	1046500000	964540000	0	1019800	892980	0	0	1224500000	1231000000	1132200000	1174800000	1186900000	0	432270	421950	0	0
Acylcholine acylhydrolase;Butyrylcholine esterase;Choline esterase II;Cholinesterase;Pseudocholinesterase;Butyrylcholinesterase, isoform CRA_b	P06276;D3DNN4	12	13	12	12	13	15	13	12	12	15	12	13	12	12	13	15	13	12	12	15	30.9	30.9	72.882	234440000	21456000	20606000	21327000	21376000	19623000	35410000	25232000	24167000	22680000	22564000	25511000	23304000	25495000	25421000	23749000	36191000	33072000	36168000	33992000	25222000
ADABP;Adenosine deaminase complexing protein 2;Dipeptidyl peptidase 4;Dipeptidyl peptidase 4 membrane form;Dipeptidyl peptidase 4 soluble form;Dipeptidyl peptidase IV;Dipeptidyl peptidase IV membrane form;Dipeptidyl peptidase IV soluble form;T-cell activation antigen CD26;TP103;Dipeptidyl-peptidase 4 (CD26, adenosine deaminase complexing protein 2), isoform CRA_a;Dipeptidylpeptidase IV;Putative u…	P27487;Q53TN1	3	1	1	3	1	5	4	2	3	2	3	1	1	3	1	5	4	2	3	2	11.9	11.9	88.278	2610400	190710	138980	42104	277220	63953	1100600	215620	112760	347310	121170	285740	176060	61175	285010	95230	1045800	258670	153500	508200	126360
ADAMTSL4 protein;ADAMTS-like protein 4;Thrombospondin repeat-containing protein 1;cDNA FLJ78748, highly similar to Homo sapiens ADAMTS-like 4, mRNA;Putative uncharacterized protein DKFZp434K1772	B2RTT0;Q6UY14-1;Q6UY14;A8KAH2;B7ZMJ3;Q9UFG7;Q6UY14-2	0	1	0	1	0	0	1	1	0	1	0	1	0	1	0	0	1	1	0	1	1.7	1.7	118.85	149840	0	14710	0	22390	0	0	76582	0	0	36163	0	0	0	0	0	0	139200	0	0	17083
Adenosine deaminase CECR1;Cat eye syndrome critical region protein 1;cDNA, FLJ95079, highly similar to Homo sapiens cat eye syndrome chromosome region, candidate 1 (CECR1), mRNA;cDNA FLJ57983, highly similar to Cat eye syndrome critical region protein 1;cDNA FLJ58672, highly similar to Cat eye syndrome critical region protein 1;Cat eye syndrome critical region protein 1 isoform a variant;cDNA FLJ…	Q9NZK5;B2RAS2;B4DHM2;B4E3Q4;Q59F13;Q8NCJ2	0	0	1	0	2	2	1	1	1	0	0	0	1	0	2	2	1	1	1	0	4.5	4.5	58.933	850010	0	0	36645	0	177390	140090	195950	240550	59392	0	0	0	35596	0	172180	90493	301940	453570	85441	0
Adipocyte lipid-binding protein;Adipocyte-type fatty acid-binding protein;Fatty acid-binding protein 4;Fatty acid-binding protein, adipocyte	P15090	1	2	1	0	1	3	4	3	3	3	1	2	1	0	1	3	4	3	3	3	28.8	28.8	14.719	5995100	31773	150530	221150	0	157710	1858900	864750	859800	905980	944570	89324	265010	302670	0	227720	1645500	1538100	1227100	1096400	948260
Adipocyte plasma membrane-associated protein;Protein BSCv;Chromosome 20 open reading frame 3	Q9HDC9-1;Q9HDC9;A2A2F9;Q9HDC9-2	1	0	0	1	1	4	2	2	3	4	1	0	0	1	1	4	2	2	3	4	9.9	9.9	46.48	3642100	57168	0	0	105730	39978	1278600	461120	420270	604970	674250	105210	0	0	174140	67205	1392900	454830	520020	732830	963660
Adipsin;C3 convertase activator;Complement factor D;Properdin factor D;Complement factor D preproprotein;DF protein	P00746;A6XNE2;Q6FHW3	12	13	12	12	12	12	12	13	12	13	12	13	12	12	12	12	12	13	12	13	58.5	58.5	27.779	574460000	38657000	52856000	59138000	39918000	34802000	83418000	69339000	56695000	66686000	72954000	43765000	64442000	70061000	45508000	36666000	92009000	103590000	86008000	89492000	73940000
ADP-ribosylation factor-like protein 10;ARL10 protein	Q8N8L6;Q6PCE2	1	1	1	1	1	0	0	1	0	0	1	1	1	1	1	0	0	1	0	0	5.7	5.7	27.459	2291000	635680	754970	520030	154460	138770	0	0	87093	0	0	822710	966880	572770	143800	148040	0	0	107510	0	0
Afamin;Alpha-albumin;Putative uncharacterized protein AFM	P43652;Q4W5C5	35	37	36	34	35	33	35	35	34	35	35	37	36	34	35	33	35	35	34	35	59.3	59.3	69.068	8261200000	606910000	636480000	684110000	624700000	623460000	1587100000	842350000	789300000	889880000	976950000	751850000	703300000	719330000	796880000	777760000	1815900000	1080800000	1174500000	1139900000	1070700000
Aging-associated gene 4 protein;ApoJalpha;ApoJbeta;Apolipoprotein J;Clusterin;Clusterin alpha chain;Clusterin beta chain;Complement cytolysis inhibitor;Complement cytolysis inhibitor a chain;Complement cytolysis inhibitor b chain;Complement-associated protein SP-40,40;Ku70-binding protein 1;NA1/NA2;Testosterone-repressed prostate message 2;cDNA FLJ36080 fis, clone TESTI2019872, highly similar to …	P10909-2;P10909;P10909-1;B3KSE6;B4DW11;Q6LDQ3;Q8IWL5;Q8IWM0	17	16	17	16	17	16	17	17	16	16	17	16	17	16	17	16	17	17	16	16	31.3	31.3	57.832	2309300000	291700000	283190000	267140000	275290000	213730000	249290000	179180000	164490000	166810000	218520000	344120000	339580000	309580000	317170000	252170000	266820000	236520000	251250000	238810000	234390000
Alanyl aminopeptidase;Aminopeptidase M;Aminopeptidase N;gp150;Microsomal aminopeptidase;Myeloid plasma membrane glycoprotein CD13;cDNA FLJ56120, highly similar to Aminopeptidase N (EC 3.4.11.2);cDNA FLJ51269, highly similar to Aminopeptidase N (EC 3.4.11.2);cDNA FLJ55496, highly similar to Aminopeptidase N (EC 3.4.11.2);cDNA FLJ56158, highly similar to Aminopeptidase N (EC 3.4.11.2);Membrane alan…	P15144;B4DP01;B4DP96;B4DPH5;B4DV63;Q59E93;Q71E46;Q8IVL7	10	12	10	10	11	9	10	11	9	8	10	12	10	10	11	9	10	11	9	8	21.6	21.6	109.54	25865000	2255600	2054300	2688400	2242800	2673800	1817800	4090400	3756700	2814300	1470600	2691400	2187600	2455200	2461000	2399300	2726100	6214700	5789500	3964300	2014400
Alpha-1 microglycoprotein;Alpha-1-microglobulin;Bikunin;Complex-forming glycoprotein heterogeneous in charge;EDC1;HI-30;Inter-alpha-trypsin inhibitor light chain;Protein AMBP;Trypstatin;Uronic-acid-rich protein;Inter-alpha-trypsin inhibitor;cDNA FLJ51445, highly similar to AMBP protein	P02760;P78492;B7Z8R6	18	17	16	17	17	17	16	16	16	16	17	16	15	16	16	16	15	15	15	15	57.1	55.1	38.999	10772000000	1009900000	1107600000	1054500000	1086100000	950730000	1407000000	1106600000	942510000	951110000	1156000000	1145100000	1339600000	1150300000	1224200000	1164200000	1358200000	1519000000	1614600000	1341200000	1323900000
Alpha-1 protease inhibitor;Alpha-1-antiproteinase;Alpha-1-antitrypsin;Serpin A1;Short peptide from AAT;Alpha-1-antitrypsin NULL GENOVA variant;Alpha-1 antitrypsin Valcamonica variant;Alpha-1 antitrypsin;Alpha-1-antitrypsin MBrescia variant;Alpha-1-antitrypsin NULL(BRESCIA) variant	P01009-1;P01009;P01009-2;A6YP93;A7L8C5;A7L8C6;B2D098;Q13747;Q2L9S7;Q3I0J7;P01009-3	26	23	22	23	24	1	3	0	3	1	26	23	22	23	24	1	3	0	3	1	65.6	65.6	46.736	1448500000	333550000	287760000	275860000	284930000	265550000	236860	285010	0	105900	182270	386020000	354950000	302790000	324180000	321770000	6054.8	77679	0	30692	53076
Alpha-1 type I collagen;Collagen alpha-1(I) chain;Collagen, type I, alpha 1, isoform CRA_a;Type II procollagen gene;Collagen type I alpha 1;Type I collagen alpha 1 chain	P02452;D3DTX7;Q14042;Q6LAN8;Q9UMA6	18	21	19	21	20	20	22	23	21	22	18	20	19	21	20	19	21	22	21	21	14.5	14	138.94	8330100000	622080000	616550000	782590000	705490000	652620000	1190800000	970400000	918580000	871800000	999190000	765720000	791880000	864310000	774840000	768420000	1116000000	1322700000	1369200000	1270200000	1215400000
Alpha-1-acid glycoprotein 2;Orosomucoid-2;cDNA, FLJ92516, highly similar to Homo sapiens orosomucoid 2 (ORM2), mRNA;Orosomucoid 2;ORM2 protein	P19652;B2R5L2;Q5T538;Q6IB74	3	2	2	2	3	2	2	2	2	2	1	0	1	0	1	1	1	1	1	1	16.4	8.5	23.602	4346100	291230	0	87908	0	388500	513450	820690	688790	691840	863670	337280	0	70155	0	442790	465310	1187000	1110900	994580	1051800
Alpha-1-antichymotrypsin;Alpha-1-antichymotrypsin His-Pro-less;Cell growth-inhibiting gene 24/25 protein;Serpin A3;cDNA FLJ35730 fis, clone TESTI2003131, highly similar to ALPHA-1-ANTICHYMOTRYPSIN	P01011-2;P01011;B3KS79;P01011-1	24	24	24	24	25	26	26	23	25	28	24	24	24	24	25	26	26	23	25	28	65.2	65.2	50.598	15955000000	1571800000	1489700000	1704700000	1665500000	1182100000	1933800000	1696300000	1486500000	1642900000	1581800000	1751200000	1653100000	1784400000	1777000000	1541000000	2021000000	2408100000	2334200000	2340000000	1919600000
Alpha-1-B glycoprotein;Alpha-1B-glycoprotein;cDNA FLJ31323 fis, clone LIVER2000037, highly similar to Alpha-1B-glycoprotein;Putative uncharacterized protein DKFZp686F0970	P04217;B3KP79;Q7Z3U3	18	18	18	18	19	18	19	19	19	19	6	6	6	6	6	6	6	6	6	6	59.4	15.8	54.272	6267000000	589560000	524650000	545580000	534650000	561010000	916310000	641870000	566660000	624350000	762400000	682660000	608730000	559350000	576100000	641920000	993910000	891730000	904730000	903760000	870830000
Alpha-2 type I collagen;Collagen alpha-2(I) chain;Collagen type I alpha 2;Putative uncharacterized protein COL1A2	P08123;A2TIK1;Q75N18	9	10	9	9	9	10	10	10	9	10	9	9	9	9	9	9	9	9	9	9	5.7	5.1	129.31	6210800000	491390000	580750000	570020000	560050000	472430000	819390000	635540000	669280000	679670000	732340000	598100000	642970000	698010000	642890000	601240000	711300000	921890000	1092900000	918250000	834630000
Alpha-2-antiplasmin;Alpha-2-plasmin inhibitor;Serpin F2;cDNA FLJ50942, highly similar to Alpha-2-antiplasmin;Putative uncharacterized protein SERPINF2	P08697;B4E1B7;C9JY78	29	29	28	29	29	22	25	26	25	26	26	26	25	26	26	19	22	23	22	23	59	56.8	55.064	3177400000	303690000	282410000	285760000	306630000	296870000	449550000	300130000	291890000	301540000	358890000	385030000	342590000	334300000	345920000	340890000	473830000	433240000	405280000	413820000	398850000
Alpha-2-macroglobulin receptor;Apolipoprotein E receptor;Low-density lipoprotein receptor-related protein 1 515 kDa subunit;Low-density lipoprotein receptor-related protein 1 85 kDa subunit;Low-density lipoprotein receptor-related protein 1 intracellular domain;Prolow-density lipoprotein receptor-related protein 1;Low density lipoprotein-related protein 1 variant;LRP protein;Alpha-2 macroglobulin…	Q07954;Q59FG2;Q6LAF4;Q6LBN5	3	3	2	2	3	3	3	4	2	3	3	3	2	2	3	3	3	4	2	3	1.3	1.3	504.57	1719800	250820	148830	160150	154460	98636	209230	119920	207820	184610	185280	429300	102290	162470	178860	64360	199910	112630	342170	286100	239390
Alpha-2-macroglobulin;C3 and PZP-like alpha-2-macroglobulin domain-containing protein 5	P01023;Q9BQ22	76	76	75	78	75	75	70	72	73	75	52	52	51	54	51	51	48	50	51	51	71.4	53.4	163.29	28445000000	3325800000	3327700000	3498600000	3483300000	2917100000	3056800000	2214000000	1984200000	2136400000	2501000000	4007300000	4006400000	3955800000	4111200000	3665900000	3240100000	2876100000	2845200000	2828100000	2747500000
Alpha-2-thiol proteinase inhibitor;Bradykinin;Fitzgerald factor;High molecular weight kininogen;Ile-Ser-Bradykinin;Kallidin I;Kallidin II;Kininogen-1;Kininogen-1 heavy chain;Kininogen-1 light chain;Low molecular weight growth-promoting factor;Lysyl-bradykinin;T-kinin;Williams-Fitzgerald-Flaujeac factor;cDNA FLJ56836, highly similar to Kininogen-1;Kininogen 1, isoform CRA_b	P01042-1;P01042;B4E1C2	33	34	36	34	33	31	31	30	31	31	8	8	8	8	8	3	4	4	4	5	54.3	11.5	71.957	11124000000	1080200000	1046600000	1234200000	1194900000	946410000	1399600000	998430000	977500000	1005300000	1241000000	1399200000	1380200000	1205500000	1299200000	1288900000	1488200000	1426200000	1397800000	1282600000	1356500000
Alpha-2-thiol proteinase inhibitor;Bradykinin;Fitzgerald factor;High molecular weight kininogen;Ile-Ser-Bradykinin;Kallidin I;Kallidin II;Kininogen-1;Kininogen-1 heavy chain;Kininogen-1 light chain;Low molecular weight growth-promoting factor;Lysyl-bradykinin;T-kinin;Williams-Fitzgerald-Flaujeac factor;cDNA FLJ53075, highly similar to Kininogen-1;Kininogen 1, isoform CRA_a;Putative uncharacterize…	P01042-2;P01042;B4DPP8;D3DNU8;C9JEX1;Q05CF8	28	29	31	29	28	31	30	29	30	29	3	3	3	3	3	3	3	3	3	3	69.8	5.2	47.883	1750900000	172130000	89036000	139260000	189080000	131520000	241750000	173980000	166550000	189010000	258610000	174820000	120500000	189900000	239970000	112640000	255960000	256030000	270260000	229560000	278430000
Alpha-dystroglycan;Beta-dystroglycan;Dystroglycan;Dystrophin-associated glycoprotein 1;cDNA FLJ51254, highly similar to Dystroglycan	Q14118;B4DN78	2	1	2	3	2	3	2	3	3	5	2	1	2	3	2	3	2	3	3	5	9.3	9.3	97.44	7152400	574660	200680	603720	659050	706870	999960	643630	850510	1013800	899490	894660	264210	781560	792190	1062600	1001200	880000	1259800	909020	1030400
Alpha-globin;Hemoglobin alpha chain;Hemoglobin subunit alpha;Delta globin;HCG1745306, isoform CRA_b;Hemoglobin alpha-2 globin mutant;HBA2;Truncated alpha 1 globin variant;Alpha-2 globin;Hemoglobin alpha 2;Hemoglobin alpha 1 globin chain;Alpha-1 thalassemia globin gene.;Alpha-globin gene (alpha-thalassemia allelic form);Hemoglobin alpha 1;Hemoglobin alpha-1 chain;Hemoglobin alpha-2;Alpha-1 globin;…	P69905;D1MGQ2;Q4ZGM8;Q7Z6G4;Q7Z7B4;Q86YQ5;Q96T46;Q9BX83;P78461;Q6J1Z9;Q86YL2;Q86YQ1;Q86YQ4;Q9NQT3	4	5	5	5	5	4	4	4	4	5	2	3	3	3	3	3	3	3	3	3	62	44.4	15.257	139750000	11320000	12447000	19793000	19293000	23178000	8233700	9515300	9923300	12116000	13934000	11315000	11517000	26667000	20543000	30831000	7191100	11218000	14071000	17334000	20218000
Alpha-L-fucosidase I;Alpha-L-fucoside fucohydrolase 1;Tissue alpha-L-fucosidase;cDNA, FLJ95493, highly similar to Homo sapiens fucosidase, alpha-L- 1, tissue (FUCA1), mRNA;Putative uncharacterized protein FUCA1;cDNA FLJ56770, highly similar to Tissue alpha-L-fucosidase (EC 3.2.1.51);cDNA FLJ52780, highly similar to Tissue alpha-L-fucosidase (EC 3.2.1.51)	P04066;B2RBG3;B5MDC5;B7Z362;B7Z717	1	1	0	0	0	2	0	1	1	0	1	1	0	0	0	2	0	1	1	0	6	6	53.688	851370	52263	72984	0	0	0	446160	0	223650	56316	0	53145	72146	0	0	0	322570	0	504540	74135	0
Alpha-L-fucoside fucohydrolase 2;Plasma alpha-L-fucosidase;cDNA FLJ50101, highly similar to Plasma alpha-L-fucosidase (EC3.2.1.51);Novel protein similar to fucosidase, alpha-L-1, tissue FUCA1	Q9BTY2;Q7Z6V1	1	1	1	0	2	2	3	4	2	1	1	1	1	0	2	2	3	4	2	1	9.9	9.9	54.066	1709200	90174	62705	0	0	123700	508430	331430	331480	177910	83416	93877	90622	0	0	137910	652010	405480	464080	177460	107290
Alpha-mannosidase 2;Golgi alpha-mannosidase II;Mannosidase alpha class 2A member 1;Mannosyl-oligosaccharide 1,3-1,6-alpha-mannosidase;MAN2A1 protein	Q16706;A5PKX5;Q49A69	0	0	0	0	1	0	0	0	0	0	0	0	0	0	1	0	0	0	0	0	1.1	1.1	131.14	40110	0	0	0	0	40110	0	0	0	0	0	0	0	0	0	45946	0	0	0	0	0
Alpha-N-acetylgalactosaminide alpha-2,6-sialyltransferase 1;GalNAc alpha-2,6-sialyltransferase I;Sialyltransferase 7A;ST6GalNAc I;cDNA FLJ20106 fis, clone COL04830;ST6GALNAC1 protein	Q9NSC7;Q9NXQ7;Q8TBJ6	1	1	1	1	1	1	0	0	0	1	1	1	1	1	1	1	0	0	0	1	1.5	1.5	68.563	7768200	1624100	1696500	616070	720850	1138800	1575600	0	0	0	396260	1963600	2122100	537860	780780	1492400	1533200	0	0	0	374570
Aminopeptidase A;Differentiation antigen gp160;Glutamyl aminopeptidase;Glutamyl aminopeptidase (Aminopeptidase A);cDNA, FLJ93950, highly similar to Homo sapiens glutamyl aminopeptidase (aminopeptidase A) (ENPEP), mRNA	Q07075;B0BCY7;B0BCY8;B0BCY9;B0BCZ0;B0BCZ1;B0BCZ2;B0BCZ3;B0BCZ4;B0BCZ5;B0BCZ6;B0BCZ7;B2R8K9	0	0	0	0	0	1	1	0	0	0	0	0	0	0	0	1	1	0	0	0	1.3	1.3	109.24	111800	0	0	0	0	0	79288	32507	0	0	0	0	0	0	0	0	95343	22802	0	0	0
Amyloid fibril protein AA;Amyloid protein A;Serum amyloid A protein;Serum amyloid protein A(2-102);Serum amyloid protein A(2-103);Serum amyloid protein A(2-104);Serum amyloid protein A(3-104);Serum amyloid protein A(4-101);Putative serum amyloid A-3 protein	P02735;D3DQX7;Q15423;P22614	12	12	11	12	12	11	12	12	12	12	5	5	5	5	5	5	5	5	5	5	68	42.6	13.532	5212000000	376220000	353490000	373580000	401010000	382390000	981200000	589650000	485610000	630790000	638100000	451580000	407130000	415310000	429850000	474370000	1057300000	778780000	754900000	874260000	701270000
Amyloid lambda 6 light chain variable region SAR	Q96JD0	2	1	2	3	1	1	3	3	3	3	1	0	1	1	0	0	1	1	1	1	26.7	13.8	12.294	2944300	475090	0	369180	208150	0	0	634170	341440	483480	432770	534180	0	359710	208280	0	0	930770	511950	696210	500490
Anaphylatoxin inactivator;Arginine carboxypeptidase;Carboxypeptidase N catalytic chain;Carboxypeptidase N polypeptide 1;Carboxypeptidase N small subunit;Kininase-1;Lysine carboxypeptidase;Plasma carboxypeptidase B;Serum carboxypeptidase N;Carboxypeptidase N, polypeptide 1;Carboxypeptidase N, polypeptide 1, 50kD;cDNA, FLJ94620, Homo sapiens carboxypeptidase N, polypeptide 1, 50kD (CPN1), mRNA	P15169;B1AP59	15	14	15	14	15	14	16	16	16	14	15	14	15	14	15	14	16	16	16	14	45.6	45.6	52.286	678750000	59850000	51250000	63533000	63748000	63820000	107400000	63986000	55054000	74574000	75530000	75284000	59825000	73385000	69426000	76163000	103940000	96101000	81237000	104290000	85016000
Anastellin;Cold-insoluble globulin;Fibronectin;Ugl-Y1;Ugl-Y2;Ugl-Y3;cDNA FLJ54550, highly similar to Homo sapiens fibronectin 1 (FN1), transcript variant 6, mRNA	P02751-10;P02751;B4DU16;P02751-13	104	99	91	97	97	103	100	100	101	103	0	0	0	0	0	0	0	0	0	0	64.3	0	239.62	2274100	463680	263780	0	327470	0	394450	422700	402030	0	0	424740	248700	0	365940	0	340070	779280	695980	0	0
Anastellin;Cold-insoluble globulin;Fibronectin;Ugl-Y1;Ugl-Y2;Ugl-Y3;Fibronectin splice variant E;Fibronectin splice variant A;Putative uncharacterized protein DKFZp686O13149;Putative uncharacterized protein DKFZp686O12165;Fibronectin splice variant C;Fibronectin 1 variant;Putative uncharacterized protein DKFZp686L11144;Fibronectin splice variant B;FN1 protein;Putative uncharacterized protein DKFZ…	P02751-1;P02751;A6YID6;P02751-15;P02751-3;A6YID2;O95617;Q68CX6;P02751-8;P02751-7;Q6MZM7;P02751-14;A6YID4;Q59G22;Q6N084;P02751-11;P02751-4;A6YID3;B7ZLE5;Q5CZ99;Q9UQS6;P02751-9;B4DN21;B7ZLF0;P02751-6;P02751-12	110	104	97	102	104	109	106	107	109	110	0	0	0	0	0	0	0	0	0	0	61.9	0	262.62	24539000000	2291600000	2225800000	2369300000	2310000000	2132300000	3438200000	2459400000	2148700000	2457100000	2706800000	2766500000	2635600000	2563000000	2616100000	2592800000	3452600000	3445400000	3351400000	3347900000	3141900000
Angiotensin I;Angiotensin II;Angiotensin III;Angiotensin-1;Angiotensin-2;Angiotensin-3;Angiotensinogen;Des-Asp[1]-angiotensin II;Serpin A8;Angiotensinogen (Serpin peptidase inhibitor, clade A, member 8);Angiotensinogen (Serpin peptidase inhibitor, clade A, member 8), isoform CRA_a;cDNA, FLJ92595, highly similar to Homo sapiens angiotensinogen (serine (or cysteine) proteinaseinhibitor, clade A (al…	P01019;A7L3A3;A7L3A4;A7L3A5;B0ZBE2;B2R5S1;B4E1B3;Q53GY3;Q53YY1;Q59EP2;Q86U78;B4DE80	19	18	18	19	18	19	18	18	18	18	19	18	18	19	18	19	18	18	18	18	48	48	53.154	3912000000	382320000	351130000	366030000	371580000	317910000	593010000	392170000	333010000	382570000	422310000	445380000	432300000	415740000	419990000	409760000	611150000	548170000	511940000	516760000	435470000
Angiotensin-converting enzyme;Angiotensin-converting enzyme, soluble form;Dipeptidyl carboxypeptidase I;Kininase II;cDNA FLJ60635, highly similar to Angiotensin-converting enzyme, somatic isoform (EC 3.4.15.1);cDNA FLJ58944, highly similar to Angiotensin-converting enzyme, somatic isoform (EC 3.4.15.1);Angiotensin I-converting enzyme protein	P12821-1;P12821;P12821-2;B4DKH4;B4DU66;Q16425	0	0	0	0	0	1	0	0	0	0	0	0	0	0	0	1	0	0	0	0	1.5	1.5	149.71	47304	0	0	0	0	0	47304	0	0	0	0	0	0	0	0	0	47304	0	0	0	0
Anionic trypsinogen;Serine protease 2;Trypsin II;Trypsin-2;Protease serine 2 preproprotein;PRSS1 protein;Protease, serine, 2 (Trypsin 2);Protease, serine, 2 (Trypsin 2), isoform CRA_a;Trypsinogen E;PRSS2 protein;Protease serine 2 isoform B;Putative trypsin-6;Trypsinogen C;Alpha-trypsin chain 1;Alpha-trypsin chain 2;Beta-trypsin;Cationic trypsinogen;Serine protease 1;Trypsin I;Trypsin-1;PRSS3 prot…	P07478;A6XMV8;A6XMV9;Q3SY19;Q3SY20;Q5NV56;Q6PK75;Q7Z5F3;Q8NHM4;P07477;A1A508;A6XGL3;Q53ZF3;Q53ZV8;Q7Z445;Q7Z5P3;Q7Z5Y9;Q45KI0;Q53ZX7;Q53ZX8;Q53ZX9;Q86W17;Q86W18;Q86W19;Q86W20	1	1	1	1	1	1	2	1	1	1	1	1	1	1	1	1	2	1	1	1	13.4	13.4	28.004	44297000	3253800	5074400	4652300	4512400	4303400	7992000	3517500	3932500	4428700	2630600	3627900	6033500	5069500	5087100	5368400	7998700	5116000	6237700	6237100	2785400
Ankyrin repeat domain-containing protein 1;C-193;Cardiac ankyrin repeat protein;Cytokine-inducible nuclear protein;cDNA FLJ76040, highly similar to Homo sapiens ankyrin repeat domain 1 (cardiac muscle) (ANKRD1), mRNA;ANKRD1 protein	Q15327;A8K4J5;Q05DQ9	1	1	1	0	1	0	0	0	0	0	1	1	1	0	1	0	0	0	0	0	3.8	3.8	36.251	0	0	0	0	0	0	0	0	0	0	0	0	0	0	0	0	0	0	0	0	0
Anti-(ED-B) scFV;Anti-TN-C scFv;Anti-HCS scFv;Anti-FactorVIII scFv;Anti-IFN-G scFv;Anti-TeTox scFv	A2KBB9;A2KBC0;A2KBC1;A2KBC2;A2KBC3;A2KBC4;A2KBC5;A2KBC6;A2KBC7;A2KBC8	4	4	4	4	3	4	5	5	5	4	0	0	0	0	0	0	0	0	0	0	25.6	0	25.145	8130300	393250	79001	441120	363970	126370	2567200	907760	737500	1401300	1112800	424790	83184	452820	380710	130130	2450300	1282500	1130500	2039900	1399800
Antigen CD42b-alpha;Glycocalicin;Platelet glycoprotein Ib alpha chain;Platelet glycoprotein Ib alpha polypeptide;Glycoprotein Ib alpha polypeptide	P07359;A5CKE2;Q06AK0	8	8	8	8	8	8	8	8	8	8	8	8	8	8	8	8	8	8	8	8	13.3	13.3	71.539	116130000	10387000	10431000	10213000	8929100	8292400	18938000	11194000	10319000	12942000	14488000	11940000	12690000	11801000	10343000	10383000	21096000	15332000	15499000	18404000	14427000
Antithrombin-III;Serpin C1;Gene for antithrombin-III (aa 262-353)	P01008;Q9UE54	35	32	32	32	30	33	33	33	33	32	35	32	32	32	30	33	33	33	33	32	59.7	59.7	52.602	8760100000	759530000	666210000	711700000	788380000	703370000	1412500000	902200000	825970000	958960000	1031200000	873590000	828490000	844470000	884950000	852770000	1434400000	1217300000	1235600000	1304000000	1227300000
Apolipoprotein A1;Apolipoprotein A-I;Apolipoprotein A-I(1-242);APOA1 protein;Apolipoprotein A-1 A175P variant	P02647;Q6LEJ8;Q8TDB0;Q9Y355	42	39	38	40	41	43	43	44	45	48	41	38	37	39	40	42	42	43	44	47	91.4	91.4	30.777	40781000000	3217500000	3425500000	3391100000	3500300000	3431500000	6485900000	4239500000	3642900000	4740900000	4706400000	3784100000	4166300000	3884800000	3857400000	4102300000	7807300000	5765300000	5333400000	6090300000	4948200000
Apolipoprotein A2;Apolipoprotein A-II;Apolipoprotein A-II(1-76)	P02652	10	10	10	10	10	9	9	8	9	9	10	10	10	10	10	9	9	8	9	9	69	69	11.175	6524400000	741050000	652730000	698310000	702280000	725990000	901680000	463700000	454950000	525430000	658260000	788490000	725350000	694290000	755670000	787570000	1380300000	608840000	688120000	688020000	720410000
Apolipoprotein A4;Apolipoprotein A-IV;APOA4 protein	P06727;Q13784	38	39	36	35	37	42	36	38	38	39	2	2	2	2	2	2	2	2	2	2	86.6	3	45.398	20735000000	1850400000	1840400000	1900100000	1858100000	1802600000	3140900000	1924600000	1743900000	2178200000	2495200000	2138900000	2163400000	2039000000	1997000000	2228300000	2998200000	2800400000	2703800000	3145800000	2936300000
Apolipoprotein B-100;Apolipoprotein B-48;cDNA FLJ77094, highly similar to Homo sapiens apolipoprotein B (including Ag(x) antigen) (APOB), mRNA;Apolipoprotein B (Including Ag(X) antigen);Apolipoprotein B (Including Ag(X) antigen), isoform CRA_a;APOB protein;Apolipoprotein B;Apolipoprotein B-100 gene intron Bi and flanking regions;Apolipoprotein B variant;Apolipoprotein B-100 gene intron Di and fla…	P04114;A8K479;C0JYY2;P78482;Q13789;Q13828;Q59HB3;Q9UE51;Q9UE52;Q9UE53	263	263	265	261	260	196	200	198	197	211	263	263	265	261	260	196	200	198	197	211	66	66	515.6	28559000000	4658000000	4790100000	5188800000	4766600000	4380300000	1262600000	861410000	757010000	866000000	1028600000	5851400000	5569700000	5617500000	5389300000	5494800000	1360500000	1165500000	1101000000	1085900000	1055400000
Apolipoprotein C1;Apolipoprotein C-I;Truncated apolipoprotein C-I;Apolipoprotein C-I, isoform CRA_a;cDNA, FLJ92313, Homo sapiens apolipoprotein C-I (APOC1), mRNA	P02654;B2R526	5	5	6	5	5	8	7	4	7	7	5	5	6	5	5	8	7	4	7	7	39.8	39.8	9.3318	1265600000	116010000	94191000	121890000	97917000	81350000	258720000	164380000	68694000	117380000	145110000	156650000	100580000	136790000	104890000	94354000	221570000	219020000	202310000	124170000	142070000
Apolipoprotein C2;Apolipoprotein C-II;APOC2 protein	P02655;Q6P163	4	4	4	5	4	4	5	5	5	5	4	4	4	5	4	4	5	5	5	5	52.5	52.5	11.284	396680000	17561000	9675400	12656000	17214000	12669000	73897000	59229000	48041000	55672000	90062000	46165000	23942000	31881000	23575000	34864000	84639000	60811000	48840000	53869000	84462000
Apolipoprotein C4;Apolipoprotein C-IV	P55056;A5YAK2	5	4	6	5	4	5	4	5	5	5	5	4	6	5	4	5	4	5	5	5	44.9	44.9	14.553	192350000	17653000	17450000	18351000	13350000	16097000	27614000	18698000	17811000	20476000	24846000	26207000	22564000	21620000	13243000	19656000	30046000	23295000	24831000	25343000	28019000
Apolipoprotein C-III variant 1;Apolipoprotein C3;Apolipoprotein C-III;Apolipoprotein C-III variant 2;Apolipoprotein C-III variant 3;Apolipoprotein C-III, isoform CRA_a	B0YIW2;P02656;A3KPE2	4	3	3	4	3	5	4	5	4	5	4	3	3	4	3	5	4	5	4	5	47	47	12.815	654800000	54638000	41193000	37151000	38163000	45261000	85236000	86761000	84938000	76675000	104790000	61240000	44878000	39959000	42984000	60729000	87743000	122610000	134070000	106290000	120060000
Apolipoprotein E;MRNA for apolipoprotein E (apo E);Apolipoprotein E3	P02649;Q6LBZ1;Q13791;Q6LA97;Q8TCZ8	27	26	25	26	26	25	24	24	23	24	27	26	25	26	26	25	24	24	23	24	76.7	76.7	36.154	6704800000	779430000	663700000	632700000	649640000	598550000	945400000	611430000	581500000	524340000	718070000	793670000	703260000	721470000	698430000	689170000	1064200000	818310000	888460000	867580000	871860000
Apolipoprotein F;Lipid transfer inhibitor protein;cDNA, FLJ95794, highly similar to Homo sapiens apolipoprotein F (APOF), mRNA	Q13790;B2RC09	2	2	2	2	2	2	2	2	2	2	2	2	2	2	2	2	2	2	2	2	8.3	8.3	35.399	35058000	3665200	4204400	1698000	1751700	3038600	2227300	3510600	5921100	4732600	4308800	3479400	5260100	1280900	1401300	3371900	1382300	5225400	10756000	7120400	4846600
Apolipoprotein L;Apolipoprotein L1;Apolipoprotein L-I;APOL1 protein;cDNA, FLJ94353, highly similar to Homo sapiens apolipoprotein L, 1 (APOL1), transcript variant 2, mRNA;Apolipoprotein L, 1;cDNA FLJ60316, highly similar to Apolipoprotein-L1;cDNA FLJ54060, highly similar to Apolipoprotein-L1;cDNA FLJ53694, highly similar to Apolipoprotein-L1	O14791-2;O14791;A5PL32;B2R9E5;Q1WWL5;Q29RW7;O14791-1;Q2KHQ6;B4DNT5;B4DU12;B4E1N5	10	13	9	12	11	11	13	14	14	13	10	13	9	12	11	11	13	14	14	13	41.3	41.3	45.918	228590000	15894000	38850000	14135000	15489000	10466000	38099000	16336000	22139000	40457000	16727000	41681000	29546000	26441000	17338000	14663000	46317000	32594000	30548000	23016000	20794000
Apolipoprotein M;Protein G3a;Apolipoprotein M, isoform CRA_a	O95445;Q5SRP5;Q5SRP4	9	9	9	9	9	8	6	6	8	8	9	9	9	9	9	8	6	6	8	8	66	66	21.253	618830000	91778000	67106000	75915000	68996000	68664000	64133000	48534000	32971000	48515000	52221000	94445000	78323000	71030000	65116000	79820000	72170000	89909000	57571000	73683000	63731000
Apolipoprotein(a);Lipoprotein, Lp(A);Antiangiogenic AK38 protein;Apolipoprotein(A)	P08519;Q1HP67;Q8N696;Q9UIR5;Q9UIR6;Q9UIR8;Q9UKJ7	34	34	32	33	32	18	15	17	17	13	29	29	27	29	28	18	14	16	16	13	36	35.1	501.31	460650000	74176000	76588000	71384000	72458000	69689000	24180000	18649000	15768000	17327000	20435000	84586000	88782000	73874000	77978000	78976000	27135000	30078000	25724000	29345000	30114000
APP secretase;Cathepsin B;Cathepsin B heavy chain;Cathepsin B light chain;Cathepsin B1;cDNA FLJ78235;cDNA FLJ59133, highly similar to Cathepsin B (EC 3.4.22.1);cDNA FLJ58073, moderately similar to Cathepsin B (EC 3.4.22.1);Putative uncharacterized protein DKFZp686N0152;cDNA FLJ40065 fis, clone TESOP2000400, highly similar to CATHEPSIN B (EC 3.4.22.1)	P07858;A8K2H4;B4DMY4;Q6LAF9;B4DL49;Q5HYG5;B3KUJ8;Q8TAC7	3	2	0	0	2	2	1	2	1	2	3	2	0	0	2	2	1	2	1	2	8	8	37.821	1894100	228150	256810	0	0	156530	437820	281630	147880	169270	215950	109760	232030	0	0	148380	304120	720340	159450	420060	163050
Aromatic esterase 1;K-45;Serum aryldialkylphosphatase 1;Serum paraoxonase/arylesterase 1;Paraoxonase 1;cDNA FLJ57644, highly similar to Serum paraoxonase/arylesterase 1 (EC 3.1.1.2)	P27169;B1PWC6;B4DX19;Q96P89;Q96P91	13	13	12	13	13	13	13	13	13	13	13	13	12	13	13	13	13	13	13	13	59.7	59.7	39.749	1020500000	86466000	72853000	68216000	82817000	74426000	186380000	101070000	107440000	112290000	128520000	96934000	83854000	79832000	95556000	86717000	202890000	143610000	156020000	165540000	135750000
Asialoglycoprotein receptor 2;C-type lectin domain family 4 member H2;Hepatic lectin H2;Asialoglycoprotein receptor 2, isoform CRA_a;HBxAg-binding protein;Putative uncharacterized protein ASGR2;Asialoglycoprotein receptor 2, isoform CRA_b	P07307-1;P07307;D3DTN0;Q7Z4G9;C9J414;P07307-2;P07307-3;D3DTM9	2	3	3	3	3	1	1	1	1	0	2	3	3	3	3	1	1	1	1	0	9.6	9.6	35.092	1537600	235050	342450	264620	243330	245280	47012	85382	36502	38015	0	507660	338560	273220	222690	186140	59356	144360	76256	77528	0
ATPase class II type 9A;Probable phospholipid-transporting ATPase IIA;cDNA FLJ60816, highly similar to Probable phospholipid-transporting ATPase IIA (EC 3.6.3.1);ATP9A protein	O75110-1;O75110;B4DR18;Q2NLD0;O75110-2	1	0	1	1	0	1	0	1	1	1	1	0	1	1	0	1	0	1	1	1	0.9	0.9	118.58	15238000	1105300	0	1490100	1054000	0	5785900	0	1345100	746020	3711800	1212100	0	1566400	1052500	0	6401100	0	2036100	993110	4463100
Attractin;DPPT-L;Mahogany homolog;cDNA FLJ58441, highly similar to Attractin;Putative uncharacterized protein ATRN	O75882-2;O75882;B4DZ36;O75882-1;C9IZD4;C9J7K1;O75882-3	30	30	30	31	33	31	32	34	33	32	30	30	30	31	33	31	32	34	33	32	35.5	35.5	141.43	1087000000	52940000	59105000	68339000	68439000	60348000	215160000	150870000	130110000	142280000	139380000	70348000	68948000	74506000	72012000	74666000	255950000	188150000	188760000	179100000	169380000
Autotaxin;Ectonucleotide pyrophosphatase/phosphodiesterase family member 2;Extracellular lysophospholipase D;cDNA FLJ55077, highly similar to Ectonucleotidepyrophosphatase/phosphodiesterase 2	Q13822-3;Q13822;B4DJD3;Q13822-1;Q13822-2	2	4	4	2	2	6	3	4	3	4	2	4	4	2	2	6	3	4	3	4	14.9	14.9	102	3536300	108320	325160	424070	141590	151450	998760	242750	388660	300020	455560	125400	352960	410100	202120	240650	1108800	389120	553530	550530	322700
AXL oncogene;Tyrosine-protein kinase receptor UFO;Ufo protein	P30530-1;P30530;P30530-2;Q15839	2	2	2	2	1	1	1	1	1	1	2	2	2	2	1	1	1	1	1	1	2	2	98.335	3376900	333430	347660	264470	418880	94945	487780	348170	315460	278120	488040	278810	207110	192900	330730	115940	597290	522900	616340	464240	746800
Bardet-Biedl syndrome 14 protein;Cancer/testis antigen 87;Centrosomal protein of 290 kDa;Nephrocystin-6;Tumor antigen se2-2;CEP290 protein;Prostate cancer antigen T21	O15078-1;O15078;Q05BJ6;Q6PNN2;Q96HG2	2	2	2	1	2	0	1	1	0	1	2	2	2	1	2	0	1	1	0	1	0.7	0.7	290.38	20169000	4892700	4053400	4754100	3377000	2634900	0	226790	82143	0	147960	2469800	3603600	3017900	2452200	1780800	0	5520700	1853800	0	2838900
Basement membrane autoantigen p105;Galectin-3-binding protein;Lectin galactoside-binding soluble 3-binding protein;Mac-2-binding protein;Tumor-associated antigen 90K;cDNA FLJ53478, highly similar to Galectin-3-binding protein;cDNA FLJ53427, highly similar to Galectin-3-binding protein;cDNA FLJ31415 fis, clone NT2NE2000284, highly similar to Galectin-3-binding protein;cDNA FLJ54583, highly similar…	Q08380;B4DVE1;B4DWA8;B3KP88;B4DDG4;B4DI70	9	10	10	10	12	15	14	14	15	15	9	10	10	10	12	15	14	14	15	15	37.4	37.4	65.33	211360000	6219300	7015400	7825200	7809900	9882700	57411000	29002000	23457000	27728000	35011000	8131800	8844000	12052000	10479000	13552000	58882000	36398000	33300000	35051000	39944000
Basement membrane-specific heparan sulfate proteoglycan core protein;Endorepellin;LG3 peptide;Perlecan;Perlecan proteoglycan 2;HSPG2 protein;Basement membrane-specific heparan sulfate proteoglycan core protein variant	P98160;B6EU51;Q2VPA1;Q59EG0	9	8	8	11	11	13	14	11	13	12	9	8	8	11	11	13	14	11	13	12	6.3	6.3	468.79	35629000	1695600	1381900	2000700	2644100	2542700	6899400	4558200	3669500	4994100	5242900	2421200	1753600	2576100	3159800	2691200	7239000	5970800	6148600	6116900	5911100
Basement-membrane protein 40;Osteonectin;Secreted protein acidic and rich in cysteine;SPARC;cDNA, FLJ96669, highly similar to Homo sapiens secreted protein, acidic, cysteine-rich (osteonectin)(SPARC), mRNA;cDNA FLJ55667, highly similar to Secreted protein acidic and rich in cysteine;Secreted protein, acidic, cysteine-rich (Osteonectin), isoform CRA_a;Secreted protein, acidic, cysteine-rich (Osteo…	P09486;B2RDL6;B4DRV4;D3DQH8;D3DQH9;Q6QE20	8	9	8	7	7	8	7	9	10	9	8	9	8	7	7	8	7	9	10	9	38.7	38.7	36.051	87644000	7676900	7446200	7824700	8970500	7116700	12436000	9185800	8840800	9998300	8147400	11209000	6918700	6590400	8286100	7301000	21142000	14544000	11248000	10112000	9892100
Beta-1 metal-binding globulin;Serotransferrin;Siderophilin;TF protein;cDNA FLJ56687, highly similar to Serotransferrin;cDNA FLJ54029, highly similar to Serotransferrin;Transferrin, isoform CRA_c;cDNA FLJ54111, highly similar to Serotransferrin;cDNA FLJ53691, highly similar to Serotransferrin;Transferrin;Transferrin variant	P02787;A0PJA6;B4DEX9;B4DHZ6;B4DI57;B4E1B2;Q06AH7;Q53H26	0	1	0	0	1	4	1	1	1	0	0	1	0	0	1	4	1	1	1	0	8.9	8.9	77.049	2609800	0	122120	0	0	152190	1764200	252410	24279	294610	0	0	116550	0	0	173570	0	314070	25086	404860	0
Beta-1,4-galactosyltransferase 1;Beta-N-acetylglucosaminyl-glycolipid beta-1,4-galactosyltransferase;Beta-N-acetylglucosaminylglycopeptide beta-1,4-galactosyltransferase;Lactose synthase A protein;N-acetyllactosamine synthase;Nal synthase;Processed beta-1,4-galactosyltransferase 1;UDP-Gal:beta-GlcNAc beta-1,4-galactosyltransferase 1;UDP-galactose:beta-N-acetylglucosamine beta-1,4-galactosyltransf…	P15291-1;P15291;B4DLB8;B4DMM8;B7ZAH9;D3DRL2;Q86XA6;P15291-2	1	1	0	0	0	1	1	1	0	0	1	1	0	0	0	1	1	1	0	0	7	7	43.92	575680	143930	89860	0	0	0	62557	171310	108030	0	0	156720	98870	0	0	0	0	332850	165380	0	0
Beta-1B-glycoprotein;Hemopexin;HPX protein	P02790;Q9BS19	30	29	30	28	29	29	29	30	29	30	30	29	30	28	29	29	29	30	29	30	72.3	72.3	51.676	17432000000	1634800000	1589900000	1777300000	1746300000	1563100000	2441900000	1751800000	1472900000	1718000000	1736400000	1891300000	1982100000	2004500000	1928000000	1868900000	2462900000	2444300000	2308100000	2319000000	2000200000
Beta-actin;Beta actin variant;Actin, cytoplasmic 1;Actin, cytoplasmic 1, N-terminally processed;cDNA FLJ55253, highly similar to Actin, cytoplasmic 1;cDNA, FLJ79260, highly similar to Actin, cytoplasmic 2;HCG15971, isoform CRA_a;PS1TP5-binding protein 1;Actin-like protein;ACTG1 protein;Putative uncharacterized protein;cDNA FLJ43573 fis, clone RECTM2001691, highly similar to Actin, cytoplasmic 2;c…	A1E282;Q53GK6;P60709;B4DW52;B7ZAP6;Q1KLZ0;Q53G76;Q53G99;Q562L5;Q562L6;Q562L9;Q562M3;Q562M5;Q562N0;Q562N2;Q562N8;Q562P0;Q562R8;Q562S0;Q562U1;Q562U2;Q562V5;Q562X9;Q562Y6;Q562Y8;Q562Z4;Q562Z6;Q562Z7;Q6PJ43;Q8WVW5;P60712;A4UCT3;A5GZ75;B3KWQ3;B4DVQ0;B4E335;Q96DE1;Q96FU6;Q9UE89;Q9UMN3	15	14	16	16	16	15	16	17	17	15	1	1	1	1	1	0	1	1	1	0	66.1	4.5	41.722	2335600	364580	314980	223460	254060	290380	0	400960	360420	126790	0	423370	368970	230500	273340	357160	0	573230	588250	180320	0
Beta-actin-like protein 2;Kappa-actin	Q562R1	4	4	4	4	4	4	4	4	4	4	1	1	1	1	1	1	1	1	1	1	14.1	4.8	42.003	25360000	2719800	2689300	2187400	2561000	2647500	3611300	2487900	2451100	2238500	1766400	3197600	3197500	2384100	2909000	3328200	3517100	3298400	3891100	3208100	2003800
Beta-Ala-His dipeptidase;Carnosine dipeptidase 1;CNDP dipeptidase 1;Glutamate carboxypeptidase-like protein 2;Serum carnosinase;cDNA FLJ76342, highly similar to Homo sapiens carnosine dipeptidase 1 (metallopeptidase M20 family)(CNDP1), mRNA;cDNA FLJ61201, highly similar to Beta-Ala-His dipeptidase (EC 3.4.13.20)	Q96KN2;A8K1K1;B4E180	15	16	16	16	17	14	13	14	13	13	15	16	16	16	17	14	13	14	13	13	41.8	41.8	56.691	185750000	16998000	17167000	17609000	18198000	16635000	32247000	18598000	15432000	16537000	16331000	21535000	20075000	21119000	22571000	19592000	39031000	25138000	19083000	19603000	16224000
Beta-factor XIIa part 1;Beta-factor XIIa part 2;Coagulation factor XII;Coagulation factor XIIa heavy chain;Coagulation factor XIIa light chain;Hageman factor;Coagulation factor XII-Mie;Coagulation factor XII (Hageman factor);F12 protein	P00748;Q1JR85;Q8IZZ5;Q96EF3	21	23	23	22	23	20	25	22	24	23	21	23	23	22	23	20	25	22	24	23	52.8	52.8	67.817	2029500000	173920000	197210000	173580000	163980000	164760000	252950000	209740000	228940000	202430000	262020000	190510000	236520000	200860000	189880000	202080000	268490000	280580000	325560000	292520000	312520000
Beta-globin;Hemoglobin beta chain;Hemoglobin subunit beta;LVV-hemorphin-7;Beta-globin Tacoma variant;Beta-globin Showa Yakushiji variant;Beta globin;Mutant beta-globin;Hemoglobin beta;Beta globin chain;Mutant hemoglobin beta chain;Hemoglobin beta chain variant Hb.Sinai-Bel Air;Hemoglobin beta chain variant Hb-I_Toulouse;Mutant beta globin;Beta-globin gene encoding amino acids 105 to 122;Hemoglobi…	P68871;A1YZ08;B2M1S6;B2M1S7;B3VL05;B3VL17;B3VL31;B3VL86;C8C504;Q3LR79;Q3Y9I8;Q4JLR8;Q4TWB7;Q4TZM4;Q52MT0;Q6J1Z7;Q6J1Z8;Q6V0K9;Q6VFQ5;Q6VFQ6;Q8IUL9;Q8IZI0;Q9BWU5;Q9BWV6;Q9GZL9;Q9UE59;Q9UK54;Q14473;B3VL12;B3VL28;B5ANL9;D5FZW3;O95408;O95412;Q0Z944;Q14484;Q7Z2K5;Q7Z7B3;Q86VF0;Q9BXA2;Q9H1I6;Q9HAR8;Q9UBV6;Q9UM85;Q9UP81;P02042;A0N071;Q9UE58;Q670S4	9	10	10	10	10	8	9	9	9	10	9	10	10	10	10	8	9	9	9	10	82.3	82.3	15.998	213650000	16213000	21841000	28059000	27762000	31096000	16243000	16061000	17694000	17701000	20981000	23411000	31142000	31431000	29687000	40887000	15900000	20311000	22891000	23666000	21116000
Beta-thromboglobulin;Connective tissue-activating peptide III;Connective tissue-activating peptide III(1-81);C-X-C motif chemokine 7;LA-PF4;Leukocyte-derived growth factor;Low-affinity platelet factor IV;Macrophage-derived growth factor;Neutrophil-activating peptide 2;Neutrophil-activating peptide 2(1-63);Neutrophil-activating peptide 2(1-66);Neutrophil-activating peptide 2(73);Neutrophil-activat…	P02775;D3JV41;D3JV42;D3JV43	3	4	4	4	4	0	0	1	1	0	3	4	4	4	4	0	0	1	1	0	32.8	32.8	13.894	19030000	1583600	5000500	6350800	5389700	549030	0	0	0	156810	0	1742300	6019900	7790700	5830600	324820	0	0	0	127170	0
C1 esterase inhibitor;C1-inhibiting factor;Plasma protease C1 inhibitor;Serpin G1;cDNA FLJ58564, highly similar to Plasma protease C1 inhibitor;cDNA FLJ58826, highly similar to Plasma protease C1 inhibitor;Serine/cysteine proteinase inhibitor clade G member 1 splice variant 2	P05155;B4E1H2;B4E1F0;Q5UGI6	15	17	16	17	18	18	18	17	18	17	15	17	16	17	18	18	18	17	18	17	39.2	39.2	55.154	7069200000	449660000	448990000	493200000	478890000	436620000	1337700000	830860000	785460000	880430000	927400000	501430000	492040000	514710000	500100000	501980000	1533800000	1082600000	1186400000	1248900000	1117600000
C1 esterase;Complement C1s subcomponent;Complement C1s subcomponent heavy chain;Complement C1s subcomponent light chain;Complement component 1 subcomponent s;cDNA FLJ77835, highly similar to Homo sapiens complement component 1, s subcomponent (C1S), transcript variant 2, mRNA;cDNA FLJ30621 fis, clone CTONG2001681, highly similar to Complement C1s subcomponent (EC 3.4.21.42);Complement component 1…	P09871;A8K2N0;B3KNX0;D3DUT4;A6NG18	28	26	26	25	27	22	20	21	19	23	21	19	19	19	20	15	13	15	13	16	50.1	37.5	76.684	1325900000	184420000	174070000	207600000	211120000	199520000	98362000	58037000	54481000	56732000	81556000	241950000	219320000	225970000	225150000	241380000	108950000	82311000	70680000	81044000	71925000
C1q/MBL/SPA receptor;CDw93;Complement component 1 q subcomponent receptor 1;Complement component C1q receptor;Matrix-remodeling-associated protein 4;Complement component 1, q subcomponent, receptor 1 variant;C1q receptor protein;cDNA FLJ60144, highly similar to Complement component C1q receptor	Q9NPY3;Q59EB6;Q8IXK1;B4DSX2	6	6	6	7	8	8	8	7	7	7	6	6	6	7	8	8	8	7	7	7	18.1	18.1	68.559	37428000	3389400	3903100	2942800	4385800	4762600	3029900	4695500	3478900	3352900	3487100	4609000	4474700	3247300	4582900	5468000	4326200	5901100	5403200	4577100	3682800
C1r-like serine protease analog protein;Complement C1r subcomponent-like protein	Q9NZP8	10	10	11	12	11	13	13	12	12	13	2	2	2	2	2	2	2	2	2	2	31.2	5.7	53.498	327480000	27716000	32083000	31000000	25265000	27829000	49053000	29174000	32401000	36407000	36556000	44039000	39106000	35302000	27045000	35275000	55441000	35018000	45403000	45961000	38468000
C3 and PZP-like alpha-2-macroglobulin domain-containing protein 1;C3a anaphylatoxin;Complement C3;Complement C3 alpha chain;Complement C3 beta chain;Complement C3b alpha' chain;Complement C3c alpha' chain fragment 1;Complement C3c alpha' chain fragment 2;Complement C3d fragment;Complement C3dg fragment;Complement C3f fragment;Complement C3g fragment;cDNA FLJ60818, highly similar to Complement C3;…	P01024;B4DR57;B4E216;Q6LDJ0	50	44	45	44	49	29	17	23	20	11	37	31	33	32	36	16	11	14	13	9	36.7	27.6	187.15	500260000	83866000	82329000	91684000	84038000	79215000	24511000	15219000	14454000	12977000	11968000	103860000	97719000	98691000	99080000	95080000	22915000	22726000	18993000	16823000	12251000
C3 and PZP-like alpha-2-macroglobulin domain-containing protein 4;C5a anaphylatoxin;Complement C5;Complement C5 alpha chain;Complement C5 alpha' chain;Complement C5 beta chain;Complement component 5 variant	P01031;Q59GS8	72	76	72	77	76	79	74	75	78	77	72	76	72	77	76	79	74	75	78	77	55.3	55.3	188.3	7748800000	631940000	633460000	606120000	616030000	568790000	1327400000	858410000	764760000	858070000	883840000	791380000	749910000	700160000	743830000	753290000	1430500000	1117900000	1089400000	1056800000	1036000000
C3 and PZP-like alpha-2-macroglobulin domain-containing protein 6;Pregnancy zone protein;cDNA, FLJ94213, highly similar to Homo sapiens pregnancy-zone protein (PZP), mRNA	P20742-1;P20742;B2R950;P20742-2	45	41	43	45	44	42	39	40	41	37	31	27	29	31	30	30	27	28	29	27	44.6	34.3	163.86	444110000	56457000	60605000	53091000	47925000	48231000	49719000	30733000	33990000	30056000	33304000	69794000	69916000	57845000	60838000	58463000	52479000	42984000	48512000	35860000	41076000
C3/C5 convertase;Complement C2;Complement C2a fragment;Complement C2b fragment;Complement component 2 variant;cDNA, FLJ92956, Homo sapiens complement component 2 (C2), mRNA;Complement component 2;Complement component 2, isoform CRA_b;C2 protein;cDNA FLJ54076, highly similar to Complement C2 (EC 3.4.21.43);cDNA FLJ55526, highly similar to Complement C2 (EC 3.4.21.43);cDNA FLJ59728, highly similar …	P06681;Q53GZ8;Q53HP3;Q5JP69;Q95IG1;B4DV20;B4DV48;A2ABG1;B4DPF3;Q5ST57;B4DQI1;Q7Z685;B3KTX9	33	31	31	30	31	34	34	35	35	33	9	7	8	7	8	9	8	9	9	8	52.3	15.8	83.267	349340000	30601000	28854000	31962000	26232000	28565000	71954000	31586000	29566000	35558000	34461000	39763000	35452000	34449000	33102000	37204000	74392000	46125000	38958000	43689000	37574000
C3B/C4B inactivator;Complement factor I;Complement factor I heavy chain;Complement factor I light chain;Heavy chain of factor I;Light chain of factor I;CFI protein	P05156;Q6LAM1;Q6LAM0;Q8WW88	23	23	23	24	23	24	24	25	24	25	1	1	1	1	1	1	1	1	1	1	46.8	2.2	65.72	2898100000	245890000	238550000	273430000	273760000	229440000	367770000	301310000	313430000	329120000	325410000	290190000	287810000	300990000	306050000	283140000	395860000	417650000	467280000	447390000	373980000
C4b-binding protein alpha chain;Proline-rich protein;cDNA FLJ51597, highly similar to C4b-binding protein alpha chain;cDNA FLJ51598, highly similar to C4b-binding protein alpha chain;cDNA, FLJ93660, Homo sapiens complement component 4 binding protein, alpha (C4BPA),mRNA;Complement component 4 binding protein, alpha;Complement component 4 binding protein, alpha, isoform CRA_c	P04003;B4E1D8;B4E1E1;Q5VVQ8	37	38	36	36	35	31	32	33	34	35	12	12	12	12	12	11	11	12	12	12	65.7	23.3	67.033	8021200000	1235800000	1030600000	1149000000	1054400000	902660000	480310000	475080000	456210000	516540000	720490000	1576500000	1252100000	1322200000	1250000000	1205200000	504300000	581270000	588170000	586540000	786130000
C4b-binding protein beta chain;Complement component 4 binding protein, beta, isoform CRA_a;cDNA FLJ52252, highly similar to C4b-binding protein beta chain;Complement component 4 binding protein, beta	P20851-1;P20851;D3DT81;P20851-2;B4DDY0;Q5VVQ7	9	9	9	9	9	6	9	9	9	9	9	9	9	9	9	6	9	9	9	9	40.9	40.9	28.357	360810000	52726000	41801000	50383000	49930000	41030000	24967000	23184000	15228000	26132000	35429000	65271000	50953000	58304000	54772000	51530000	32713000	28752000	21863000	29642000	37909000
Cadherin family member 5;Desmoglein-2;HDGC	Q14126	2	2	3	5	3	4	2	3	3	5	2	2	3	5	3	4	2	3	3	5	7	7	122.29	6932500	703320	665830	722360	1194500	871540	1015900	393140	297460	520900	547530	1208600	831120	870160	1428200	1082000	830940	784360	193550	650540	269400
Cadherin-13;Heart cadherin;P105;Truncated cadherin;cDNA FLJ54304, highly similar to Cadherin-13;cDNA FLJ50547, highly similar to Cadherin-13;cDNA FLJ50610, highly similar to Cadherin-13;cDNA FLJ52398, highly similar to Cadherin-13;Cadherin 13 soluble isoform 1;Cadherin 13 soluble isoform 2	P55290;B7Z236;B7Z3H7;B7Z590;B7Z9B1;A8W477;A8W476	3	3	3	3	3	4	6	5	5	4	3	3	3	3	3	4	6	5	5	4	9.3	9.3	83.407	6947300	574550	635870	514560	512510	423650	1162600	927460	739140	852690	604180	820460	965850	777710	630010	758790	1127500	993820	963200	801680	753360
Cadherin-2;CDw325;Neural cadherin;cDNA FLJ53252, highly similar to Cadherin-2;Putative uncharacterized protein CDH2	P19022;A8MWK3	2	2	4	3	1	3	4	3	3	3	2	2	4	3	1	3	4	3	3	3	6.2	6.2	99.808	3843200	321200	143960	671460	291050	66397	637850	667450	328880	441750	273170	348170	198020	784400	321840	69936	588410	903090	755550	476340	209210
Calgranulin-A;Calprotectin L1L subunit;Cystic fibrosis antigen;Leukocyte L1 complex light chain;Migration inhibitory factor-related protein 8;Protein S100-A8;S100 calcium-binding protein A8;Urinary stone protein band A;S100 calcium binding protein A8 (Calgranulin A), isoform CRA_a	P05109;D3DV37	5	7	6	6	6	4	5	5	5	5	5	7	6	6	6	4	5	5	5	5	63.4	63.4	10.834	130360000	14403000	25746000	20900000	24076000	16888000	6434800	6932900	6731800	4872300	3377200	20052000	25759000	25940000	27536000	23924000	7091500	9272500	6931700	5290200	4473900
Calgranulin-B;Calprotectin L1H subunit;Leukocyte L1 complex heavy chain;Migration inhibitory factor-related protein 14;Protein S100-A9;S100 calcium-binding protein A9;cDNA, FLJ92148, highly similar to Homo sapiens S100 calcium binding protein A9 (calgranulin B) (S100A9), mRNA;S100 calcium binding protein A9 (Calgranulin B), isoform CRA_a;Putative uncharacterized protein S100A9	P06702;B2R4M6;D3DV36;C9J1H1	7	7	8	8	8	5	7	6	7	4	7	7	8	8	8	5	7	6	7	4	81.6	81.6	13.242	89135000	14578000	17114000	14700000	12094000	14781000	3959800	4431800	2705500	3551500	1219400	24274000	18551000	15651000	12892000	15617000	4057300	5172000	5034300	3614000	1772500
Calregulin;Calreticulin;CRP55;Endoplasmic reticulum resident protein 60;grp60;HACBP;cDNA FLJ53009, highly similar to Calreticulin;cDNA FLJ58668, highly similar to Calreticulin;Calreticulin variant	P27797;B4DHR1;B4E2Y9;Q53G71	3	4	4	3	3	2	1	2	3	3	3	4	4	3	3	2	1	2	3	3	10.8	10.8	48.141	10994000	1954200	2654600	1719300	1964300	1256800	170860	259870	321970	331730	360170	2995700	2697300	1971700	2003700	1469900	184220	456940	588130	321380	438740
Carbonate dehydratase I;Carbonic anhydrase 1;Carbonic anhydrase B;Carbonic anhydrase I	P00915	6	6	8	5	7	7	6	6	7	6	6	6	8	5	7	7	6	6	7	6	41	41	28.87	56809000	3164800	4168000	5402800	3494400	3424300	11164000	6654000	6641600	6060900	6634300	5154700	7041300	6547400	5281500	4048000	11656000	9026700	9339000	5370700	6486800
Carbonate dehydratase II;Carbonic anhydrase 2;Carbonic anhydrase C;Carbonic anhydrase II	P00918;Q6LD99	0	0	3	2	2	0	1	1	1	0	0	0	3	2	2	0	1	1	1	0	17.7	17.7	29.246	732050	0	0	166580	186430	152340	0	67705	94564	64424	0	0	0	70429	282010	234990	0	0	0	0	0
Carbonate dehydratase III;Carbonic anhydrase 3;Carbonic anhydrase III;cDNA FLJ54160, highly similar to Carbonic anhydrase 3 (EC 4.2.1.1);cDNA FLJ52895, highly similar to Carbonic anhydrase 3 (EC 4.2.1.1)	P07451;B4DUJ8;B4DUJ3	2	2	3	3	5	5	5	5	5	4	2	2	3	3	5	5	5	5	5	4	25.8	25.8	29.557	11945000	441590	102080	544500	749200	1218800	2391100	1638100	1455700	1770400	1633800	741600	287230	375990	1758100	1336800	2136800	2042800	1968800	2067000	2065100
Carboxypeptidase B2;Carboxypeptidase U;Plasma carboxypeptidase B;Thrombin-activable fibrinolysis inhibitor;Putative uncharacterized protein CPB2	Q96IY4-1;Q96IY4;C9J9G1;Q96IY4-2	12	10	11	11	11	13	12	11	11	13	12	10	11	11	11	13	12	11	11	13	43	43	48.412	422180000	41942000	42346000	42084000	37299000	31375000	76474000	41915000	34622000	30944000	43176000	55544000	58790000	53135000	45028000	44198000	55152000	57727000	59625000	44294000	33119000
Carboxypeptidase N 83 kDa chain;Carboxypeptidase N large subunit;Carboxypeptidase N polypeptide 2;Carboxypeptidase N regulatory subunit;Carboxypeptidase N subunit 2	P22792	13	13	13	14	13	15	15	15	15	15	13	13	13	14	13	15	15	15	15	15	33.8	33.8	60.614	724350000	66242000	56445000	57458000	70868000	58096000	114970000	70990000	71500000	68091000	89689000	82831000	81063000	75505000	79020000	75204000	115860000	95476000	102790000	83348000	91990000
Cartilage oligomeric matrix protein;Thrombospondin-5;cDNA FLJ78437, highly similar to Homo sapiens cartilage oligomeric matrix protein (COMP), mRNA;cDNA FLJ53494, highly similar to Cartilage oligomeric matrix protein;Cartilage oligomeric matrix protein variant;cDNA FLJ60724, highly similar to Cartilage oligomeric matrix protein;cDNA FLJ59562, highly similar to Cartilage oligomeric matrix protein	P49747;A8K3I0;B4DN90;Q53FR6;B4DN75;B4DKJ3	11	10	11	8	10	10	7	8	7	8	8	7	8	5	7	8	4	5	5	5	22.3	20.1	82.86	48198000	4895100	4922500	4372300	4607800	4899500	6269700	4218500	4104500	4990700	4917500	5041500	4779800	5152300	5032500	5602200	7009100	6162900	6471200	6707300	6728300
Catalase;Similar to catalase	P04040;B4DWK8;D3DR07;Q8TAK2	4	3	6	7	5	7	7	9	8	8	4	3	6	7	5	7	7	9	8	8	28.3	28.3	59.755	10154000	190680	469950	833060	790410	757080	1253600	1192200	1884000	1144000	1638600	460240	900610	1156800	1229500	1163700	1848600	1430700	2087800	1164700	1564200
Cathepsin D;Cathepsin D heavy chain;Cathepsin D light chain;Putative uncharacterized protein CTSD	P07339;C9JH19	5	4	4	3	5	5	3	7	4	4	5	4	4	3	5	5	3	7	4	4	22.8	22.8	44.552	15299000	1414600	1264000	733490	739490	718150	5150900	723480	1691300	1868400	995600	2219000	2422300	788070	741930	684230	5673000	1060400	1770600	1768700	853050
Cathepsin G	P08311	0	0	0	0	1	0	0	0	0	0	0	0	0	0	1	0	0	0	0	0	5.1	5.1	28.837	19067	0	0	0	0	19067	0	0	0	0	0	0	0	0	0	23487	0	0	0	0	0
Cathepsin P;Cathepsin X;Cathepsin Z	Q9UBR2;Q5U000	0	0	1	0	0	1	0	0	0	0	0	0	1	0	0	1	0	0	0	0	4	4	33.868	248550	0	0	39284	0	0	209270	0	0	0	0	0	0	12968	0	0	244500	0	0	0	0
CD16a antigen;Fc-gamma RIII-alpha;FcR-10;IgG Fc receptor III-2;Low affinity immunoglobulin gamma Fc region receptor III-A;Putative uncharacterized protein FCGR3A;Fc gamma receptor III-A	P08637;C9JC71;Q9UN20	4	5	4	5	5	3	4	3	4	4	1	2	1	2	2	1	1	1	1	1	16.9	7.9	32.69	6802800	922420	1313100	302880	1032900	1719300	520600	129270	111250	385810	365160	795080	1224400	619910	875990	1619200	880290	239340	279090	947180	730230
CD44 antigen;CDw44;Epican;Extracellular matrix receptor III;GP90 lymphocyte homing/adhesion receptor;Heparan sulfate proteoglycan;Hermes antigen;HUTCH-I;Hyaluronate receptor;Phagocytic glycoprotein 1;Phagocytic glycoprotein I;CD44 antigen (Indian blood group), isoform CRA_d;CD44 molecule;CD44 molecule (Indian blood group);CD44 protein;CD44;cDNA FLJ60041, highly similar to CD44 antigen;CD44 antige…	P16070-5;P16070;D3DR12;P16070-1;P16070-7;P16070-3;P16070-4;C1PHC2;Q9H5A7;Q9P2Z2;P16070-6;P16070-17;P16070-9;P16070-8;B4XHE2;C1PHE6;P16070-16;B4E2X0;D3DR13;Q9H5A6;P16070-10;P16070-11;P16070-13;P16070-14;A6NDN4;P16070-12;A8K309;Q9H5A4;B6EAT9;C0STK4;C1PHC3;C1PHC4;O95370;Q86UZ1;Q9H5A3;B4DN59;P16070-15	4	4	3	3	3	4	4	4	4	4	4	4	3	3	3	4	4	4	4	4	5.3	5.3	81.537	133810000	11730000	12101000	11826000	11500000	10529000	18585000	13921000	13171000	13898000	16551000	15841000	11856000	14857000	14936000	14222000	19583000	18908000	19501000	17208000	16790000
CD5 antigen-like;CT-2;IgM-associated peptide;SP-alpha	O43866	12	13	11	12	10	17	15	16	15	14	12	13	11	12	10	17	15	16	15	14	54.8	54.8	38.087	301190000	16910000	19699000	15779000	15810000	11734000	76330000	40918000	35287000	38043000	30676000	17883000	20513000	17393000	17657000	17579000	82260000	49369000	49506000	46737000	48424000
CD62 antigen-like family member L;gp90-MEL;Leukocyte adhesion molecule 1;Leukocyte surface antigen Leu-8;Leukocyte-endothelial cell adhesion molecule 1;L-selectin;Lymph node homing receptor;TQ1;cDNA FLJ57560, highly similar to L-selectin	P14151;B4DQA0;Q6ULR8;Q8WW79;Q9UJ43	6	6	6	6	6	6	6	6	6	6	6	6	6	6	6	6	6	6	6	6	18.4	18.4	43.617	183320000	13740000	14038000	18642000	18362000	15457000	24598000	20959000	16240000	24559000	16723000	18759000	14436000	20468000	21113000	18974000	30297000	29854000	23228000	33921000	15101000
CD62 antigen-like family member P;Granule membrane protein 140;Leukocyte-endothelial cell adhesion molecule 3;Platelet activation dependent granule-external membrane protein;P-selectin;cDNA, FLJ93328, highly similar to Homo sapiens selectin P (granule membrane protein 140kDa, antigen CD62) (SELP), mRNA;Selectin P (Granule membrane protein 140kDa, antigen CD62);SELP protein;Selectin P (Granule mem…	P16109;B2R785;Q6NUL9;Q5R349;Q8N1E9;Q5R345;Q5R341;Q5R348;Q5R342;Q5R350;Q5R343;Q6ULR6	2	2	2	2	1	1	2	1	1	1	2	2	2	2	1	1	2	1	1	1	1.9	1.9	90.833	4883100	1452600	458780	635360	443380	226780	418220	407600	258450	326750	255200	1743800	370240	595680	446320	302640	452400	583080	448460	529630	313550
CD85 antigen-like family member E;Immunoglobulin-like transcript 6;Leukocyte immunoglobulin-like receptor 4;Leukocyte immunoglobulin-like receptor subfamily A member 3;Monocyte inhibitory receptor HM43/HM31;Leukocyte immunoglobulin-like receptor A3;CD85 antigen-like family member J;Immunoglobulin-like transcript 2;Leukocyte immunoglobulin-like receptor subfamily B member 1;Monocyte/macrophage imm…	Q8N6C8;Q8NHJ5;Q8NHL6-3;Q8NHL6;A2IXV4;Q8NHL6-2;Q8NHL6-1;A8MVE2;C9JPH8	1	1	1	1	1	4	2	2	2	2	1	1	1	1	1	4	2	2	2	2	10.2	10.2	52.933	4887300	239010	297690	377920	367240	277680	1656900	547400	404740	314480	404260	377960	440690	543710	537220	435660	1552700	750410	522960	253730	361130
cDNA FLJ14022 fis, clone HEMBA1003538, weakly similar to COMPLEMENT C1R COMPONENT (EC 3.4.21.41)	Q9H804	8	9	9	10	9	12	11	10	11	12	0	1	0	0	0	1	0	0	1	1	31.1	2.7	48.036	718910	0	39875	0	0	0	252920	0	0	55330	370790	0	25146	0	0	0	230430	0	0	41205	500600
cDNA FLJ14473 fis, clone MAMMA1001080, highly similar to Homo sapiens SNC73 protein (SNC73) mRNA;Putative uncharacterized protein DKFZp686J11235;Ig alpha-1 chain C region;cDNA FLJ90170 fis, clone MAMMA1000370, highly similar to Ig alpha-1 chain C region;SNC73 protein;Putative uncharacterized protein DKFZp686G21220;SNC66 protein	Q96K68;Q6MZW0;P01876;Q8NCL6;Q9UP60;Q6N090;Q8WY24	12	13	14	15	12	9	13	12	11	13	0	0	0	0	0	0	0	0	0	0	42.5	0	53.088	671670000	113350000	128210000	146030000	133000000	61692000	15725000	18015000	15163000	17261000	23217000	170640000	164670000	148000000	130560000	72468000	21682000	17300000	17637000	20637000	20333000
cDNA FLJ42722 fis, clone BRAMY4000277, highly similar to Alpha-1B-glycoprotein	B3KWB5	14	14	14	14	15	14	15	15	15	15	2	2	2	2	2	2	2	2	2	2	61.1	3.2	40.717	12187000	977980	1224300	1234100	1257700	1126600	1883800	1096100	1018600	1206800	1160800	1169200	1576600	1500900	1586400	1501700	1371300	1515800	1593400	1680000	1282900
cDNA FLJ51034, highly similar to Vitamin K-dependent protein C (EC 3.4.21.69);cDNA FLJ51925, highly similar to Vitamin K-dependent protein C (EC 3.4.21.69);Activation peptide;Anticoagulant protein C;Autoprothrombin IIA;Blood coagulation factor XIV;Vitamin K-dependent protein C;Vitamin K-dependent protein C heavy chain;Vitamin K-dependent protein C light chain;cDNA FLJ51023, highly similar to Vita…	B4DPQ3;B4DPQ7;P04070;B4DPC8;B4E1C4;Q8IXB7;Q8J003;Q8J004;Q8J005;Q6SPC0;Q6V7X8;Q6V7X9;Q8IXB4;Q8J006;Q8J007;Q8J008	10	11	8	10	7	10	8	8	9	8	10	11	8	10	7	10	8	8	9	8	31.9	31.9	57.386	81633000	8773700	10109000	7437900	7916300	7673100	13997000	5070100	4525200	7433200	8697700	9932600	11395000	9323000	10082000	12385000	12217000	6260300	6477600	9065900	9512300
cDNA FLJ51564, highly similar to Pregnancy zone protein	B7Z7M2	6	5	6	6	5	5	5	5	5	3	1	0	1	1	0	1	1	1	1	1	46.3	8.8	14.969	1842200	84135	0	69817	154410	0	329310	358580	353210	348420	144340	99057	0	55001	154720	0	322850	547980	579680	543670	143160
cDNA FLJ52524, moderately similar to Matrix metalloproteinase-9 (EC3.4.24.35)	B7Z7V0	4	6	6	5	5	7	7	6	6	6	1	1	1	1	1	2	1	1	1	1	26.4	4.3	31.145	1280700	87280	99459	112580	114110	94186	384810	105270	100020	77512	105450	122540	134440	139200	144750	128370	237870	165290	177180	126110	138240
cDNA FLJ52545, highly similar to Dickkopf-related protein 3;Dickkopf-related protein 3;cDNA FLJ35660 fis, clone SPLEN2017538, highly similar to Dickkopf-related protein 3;Dickkopf homolog 3 (Xenopus laevis), isoform CRA_b;Putative tumor suppressor Dkk-3/REIC;cDNA FLJ59893, highly similar to Dickkopf-related protein 3;cDNA FLJ33633 fis, clone BRAMY2022786, highly similar to Homo sapiens dickkopf-3…	B4DID6;Q9UBP4;B3KS70;D3DQW1;Q6PQ81;B4DI69;Q8N294;O43532	0	0	1	0	0	1	0	0	0	0	0	0	1	0	0	1	0	0	0	0	6.3	6.3	39.851	555320	0	0	235800	0	0	319520	0	0	0	0	0	0	217790	0	0	333600	0	0	0	0
cDNA FLJ54406, highly similar to Complement C4-B;C4B1;Complement component 4B (Childo blood group);C4A;C4A91;C4B;C4B2;C4B3;C4B5;Complement C4B;C4 complement C4d region	B4E344;Q6U2E9;Q6U2F8;Q6U2G0;Q6U2L6;Q6U2M2;Q6U2M5;Q6VCV8;Q96SA7;Q96SA8	99	96	96	100	99	9	25	8	11	9	1	1	1	1	1	0	0	0	0	0	66.6	1	192.75	19233000	2981400	3471100	4714100	3791400	4274800	0	0	0	0	0	3229800	4058400	5370800	4156500	5530700	0	0	0	0	0
cDNA FLJ54682, highly similar to Osteopontin;Bone sialoprotein 1;Nephropontin;Osteopontin;Secreted phosphoprotein 1;Urinary stone protein;Uropontin;cDNA FLJ78337, highly similar to Homo sapiens secreted phosphoprotein 1 (osteopontin, bone sialoprotein I, early T-lymphocyte activation 1), transcript variant 1, mRNA;Putative uncharacterized protein SPP1;Secreted phosphoprotein 1 (Osteopontin, bone …	B7Z351;P10451-1;P10451;A6XMV6;Q4W597;B2RDA1;P10451-2;P10451-4;C9JXD2;P10451-3;C4B6Q2;Q3LGB0;Q567T5;D6R9C5	0	1	1	1	1	0	0	0	0	1	0	1	1	1	1	0	0	0	0	1	2.8	2.8	37.245	3475500	0	802540	838780	757370	346890	0	0	0	0	729920	0	974230	949170	876680	344640	0	0	0	0	836440
cDNA FLJ54957, highly similar to Transketolase (EC 2.2.1.1);Transketolase;cDNA FLJ56274, highly similar to Transketolase (EC 2.2.1.1);Transketolase variant;cDNA FLJ36348 fis, clone THYMU2007025, highly similar to TRANSKETOLASE (EC 2.2.1.1);cDNA FLJ53217, highly similar to Transketolase (EC 2.2.1.1);cDNA FLJ32530 fis, clone SMINT2000185, highly similar to TRANSKETOLASE (EC 2.2.1.1);Putative unchar…	B4DE31;P29401;B4E022;Q53EM5;B3KSI4;B4DVU1;B3KPZ8;Q6MZE3	0	1	0	1	0	0	0	0	0	2	0	1	0	1	0	0	0	0	0	2	7	7	68.741	336640	0	24759	0	89067	0	0	0	0	0	222810	0	12803	0	119390	0	0	0	0	0	0
cDNA FLJ55606, highly similar to Alpha-2-HS-glycoprotein;Putative uncharacterized protein AHSG;Alpha-2-HS-glycoprotein;Alpha-2-HS-glycoprotein chain A;Alpha-2-HS-glycoprotein chain B;Alpha-2-Z-globulin;Ba-alpha-2-glycoprotein;Fetuin-A;cDNA FLJ56822, highly similar to Alpha-2-HS-glycoprotein	B7Z8Q2;C9JV77;P02765;B7Z556	12	13	11	10	12	12	13	11	11	13	3	3	3	3	3	3	3	3	3	4	43.9	19.2	46.626	6682500000	606560000	557460000	555250000	638960000	626230000	800650000	731580000	593320000	678810000	893680000	698480000	623520000	609950000	733220000	720050000	869880000	962630000	936750000	939700000	1081800000
cDNA FLJ55673, highly similar to Complement factor B (EC 3.4.21.47);Complement factor B;Complement factor B preproprotein variant;C3/C5 convertase;Complement factor B Ba fragment;Complement factor B Bb fragment;Glycine-rich beta glycoprotein;PBF2;Properdin factor B	B4E1Z4;Q53F89;P00751-1;P00751;D2KT84	66	67	65	66	65	64	67	66	64	65	0	0	0	0	0	0	0	0	0	0	57	0	140.94	23256000000	1914700000	1901300000	1977900000	2040900000	1876100000	3626700000	2661900000	2218600000	2508800000	2529000000	2383700000	2238700000	2206100000	2316900000	2275000000	4188800000	3508300000	3466800000	3143100000	2684200000
cDNA FLJ56324, highly similar to Hepatocyte growth factor-like protein;Macrophage stimulating 1 (Hepatocyte growth factor-like) variant;Hepatocyte growth factor-like protein;Hepatocyte growth factor-like protein alpha chain;Hepatocyte growth factor-like protein beta chain;Macrophage stimulatory protein;Macrophage-stimulating protein;cDNA FLJ53076, highly similar to Hepatocyte growth factor-like p…	B7Z250;Q53GN8;P26927;B7Z557	23	24	25	24	26	24	26	26	24	22	23	24	25	24	26	24	26	26	24	22	51.6	51.6	81.891	287800000	19725000	18478000	23297000	24196000	22794000	49826000	32799000	30082000	31343000	35261000	27357000	26227000	27451000	28469000	26634000	51865000	43086000	40033000	43852000	37410000
cDNA FLJ57067, highly similar to Beta-2-microglobulin;Beta-2-microglobulin;Beta-2-microglobulin form pI 5.3;Beta 2-microglobulin protein	B4E0X1;P61769;A6XND9;A6XMH4;A6XMH5;Q9UM88	2	2	2	2	2	4	4	4	4	3	2	2	2	2	2	4	4	4	4	3	40.2	40.2	13.946	916410000	68756000	59111000	89453000	71050000	67196000	146980000	111890000	133150000	92935000	75886000	92592000	89002000	138900000	113800000	105370000	120240000	130640000	151580000	106460000	93895000
cDNA FLJ57812, highly similar to Histone-lysine N-methyltransferase, H3 lysine-9 specific 1 (EC 2.1.1.43);Suppressor of variegation 3-9 homolog 1 (Drosophila), isoform CRA_b;Histone H3-K9 methyltransferase 1;Histone-lysine N-methyltransferase SUV39H1;Lysine N-methyltransferase 1A;Position-effect variegation 3-9 homolog;Suppressor of variegation 3-9 homolog 1	B4DST0;O43463	1	1	1	1	1	0	0	0	0	0	1	1	1	1	1	0	0	0	0	0	3.5	3.5	49.147	2349800	609970	630260	556360	383920	169290	0	0	0	0	0	739880	695660	637470	404940	153600	0	0	0	0	0
cDNA FLJ58075, highly similar to Ceruloplasmin (EC 1.16.3.1);CP protein	B7Z5Q2;Q6NSB2	58	59	58	59	59	2	9	1	2	0	0	0	0	0	0	0	0	0	0	0	66.1	0	108.82	49856000	12522000	10179000	9179700	9108800	8865900	0	0	0	0	0	14690000	12133000	10142000	10249000	10487000	0	0	0	0	0
cDNA FLJ58413, highly similar to Complement component C7;Complement component C7	B4E3S6;Q8TCS7	21	21	19	19	20	19	21	21	19	21	3	3	2	2	2	3	3	3	2	3	54.3	6	53.715	260620000	10506000	15475000	14565000	13703000	16413000	57721000	26769000	28166000	32464000	44838000	8074300	15433000	12166000	12093000	17717000	62595000	36207000	46449000	47811000	59104000
cDNA FLJ59036, highly similar to von Willebrand factor;cDNA FLJ51654, highly similar to von Willebrand factor;Putative uncharacterized protein VWF	B4DMS3;B4DNX0;C9J2Y6	81	81	79	83	79	80	87	83	83	91	2	2	2	2	1	1	2	1	2	2	46.1	0.9	309.19	6531500	294080	483580	489220	389290	191040	719960	906590	844990	879430	1333300	189760	428670	500380	392380	200020	751630	1275000	1475200	1309000	1728000
cDNA FLJ59211, highly similar to Glucosidase 2 subunit beta;80K-H protein;Glucosidase 2 subunit beta;Glucosidase II subunit beta;Protein kinase C substrate 60.1 kDa protein heavy chain;cDNA FLJ78273, highly similar to Homo sapiens protein kinase C substrate 80K-H (PRKCSH), transcript variant 2, mRNA;PRKCSH protein	B4DJQ5;P14314;A8K318;A2VCQ4	2	2	2	2	1	0	0	0	0	0	2	2	2	2	1	0	0	0	0	0	4.7	4.7	60.134	983500	193310	220560	192130	251950	125550	0	0	0	0	0	181890	241430	191970	214360	301560	0	0	0	0	0
cDNA FLJ59679, highly similar to Biotinidase (EC 3.5.1.12);Putative uncharacterized protein BTD;cDNA FLJ51892, highly similar to Biotinidase (EC 3.5.1.12);Biotinidase;cDNA FLJ50907, highly similar to Biotinidase (EC 3.5.1.12)	A6NHF2;B4DLJ9;P43251;B7Z7C9;C9JSN9	11	9	8	6	8	6	8	8	9	8	11	9	8	6	8	6	8	8	9	8	27.5	27.5	61.51	216680000	27046000	22222000	22371000	24121000	15657000	19937000	25760000	16824000	20077000	22665000	31761000	26072000	26033000	29907000	19446000	29636000	30073000	23486000	23095000	24826000
cDNA FLJ59812, highly similar to Homo sapiens collectin sub-family member 11 (COLEC11), transcript variant 1, mRNA;Putative uncharacterized protein COLEC11;Collectin kidney protein 1;Collectin-11	B4E1G0;C9JWT5;Q9BWP8-1;Q9BWP8;Q9BWP8-9;Q9BWP8-2;Q9BWP8-3;Q9BWP8-4;Q9BWP8-5;Q9BWP8-6;Q9BWP8-7;Q9BWP8-8	4	4	3	3	4	4	3	4	3	2	4	4	3	3	4	4	3	4	3	2	24.9	24.9	30.258	11550000	1154500	1254300	1201500	1244100	1080100	1816100	953470	942010	1059700	844390	1303800	1265000	1359200	1488600	1367500	1104500	1376900	1334500	1572200	1711500
cDNA FLJ60317, highly similar to Aminoacylase-1 (EC 3.5.1.14);Aminoacylase-1;N-acyl-L-amino-acid amidohydrolase;Putative uncharacterized protein ACY1;cDNA FLJ60760, highly similar to Aminoacylase-1 (EC 3.5.1.14)	B4DNW0;Q03154;C9J9D8;C9JWD4;C9JMV9;C9J6I6;B4DPC3;C9JYZ0	2	3	3	2	1	2	2	4	2	2	2	3	3	2	1	2	2	4	2	2	15.5	15.5	55.994	2059400	135270	235250	204290	273320	61097	122760	265060	319020	229770	213580	282030	246790	206850	244150	105030	263700	382150	368090	267520	250100
cDNA FLJ76245, highly similar to Homo sapiens desmocollin 2 (DSC2), transcript variant Dsc2a, mRNA;Desmocollin 2;cDNA FLJ55716, highly similar to Desmocollin-2;Cadherin family member 2;Desmocollin-2;Desmocollin-3;Desmosomal glycoprotein II;Desmosomal glycoprotein III;Putative uncharacterized protein DKFZp686P18250;Putative uncharacterized protein DKFZp686I11137	A8K2P8;A9X9K9;A9X9L0;B4DLJ5;Q02487-1;Q02487;Q63HM4;Q68DY8;Q02487-2;A9X9L1	0	0	0	0	0	1	1	1	1	2	0	0	0	0	0	1	1	1	1	2	2.8	2.8	101.4	1594500	0	0	0	0	0	576230	254900	86545	251550	425300	0	0	0	0	0	630370	336030	94365	355750	460700
cDNA FLJ76262, highly similar to Homo sapiens I factor (complement) (IF), mRNA;cDNA FLJ58124, highly similar to Complement factor I (EC 3.4.21.45)	A8K3L0;B4DRF2	22	22	22	23	22	23	23	25	24	25	0	0	0	0	0	0	0	1	1	1	48.4	4.4	66.695	930530	0	0	0	0	0	0	0	272500	279670	378360	0	0	0	0	0	0	0	440140	440190	430910
cDNA FLJ77201, highly similar to Homo sapiens complement factor H-related protein 4A (FHR4 gene);Complement factor H-related 4;Putative uncharacterized protein CFHR4;Complement factor H-related protein 4A;Complement factor H-related protein 4	A8K9N7;B1ALQ8;C9J7J7;Q5DVJ7;Q92496	2	1	4	2	4	5	8	8	8	7	0	0	1	1	1	1	3	3	3	3	18.9	9	65.336	10267000	0	0	78015	127660	265870	1477200	2243100	1840300	2167700	2067600	0	0	69122	114720	273700	1529800	2661400	2850800	3207800	2658700
cDNA FLJ78037, highly similar to Homo sapiens insulin-like growth factor 2 (somatomedin A), mRNA;Putative uncharacterized protein IGF2;Insulin-like growth factor II;Insulin-like growth factor II Ala-25 Del;Preptin;Somatomedin-A;Insulin-like growth factor 2	A8K6C9;C9JAF2;P01344-2;P01344;P01344-1;B2MUX6	1	1	2	1	2	0	1	1	1	2	1	1	2	1	2	0	1	1	1	2	10.6	10.6	26.33	17653000	1640300	1428500	2920700	1200100	3287000	0	1264600	2589000	1169000	2153700	2174300	1819200	3066200	1482600	3300800	0	2569100	5010300	1597600	1306700
cDNA FLJ78096, highly similar to Homo sapiens actin, alpha, cardiac muscle (ACTC), mRNA;Actin, alpha skeletal muscle;Alpha-actin-1;Actin, alpha cardiac muscle 1;Alpha-cardiac actin;cDNA FLJ53662, highly similar to Actin, alpha skeletal muscle;Actin, aortic smooth muscle;Alpha-actin-2;Cell growth-inhibiting gene 46 protein;cDNA FLJ32030 fis, clone NTONG2000040, highly similar to Actin, alpha cardi…	A8K3K1;P68133;P68032;B7Z6P1;P62736;B3KPP5;B4DUI8;D2JYH4;Q562S2;P63267;B3KW67;D6W5H8;A6NL76;Q5T8M8;Q13707;Q7Z7J6;B7Z6I1;Q5T9N7;C9JFL5;B8ZZJ2	9	9	9	9	9	8	9	9	9	9	1	1	1	1	1	1	1	1	1	1	27.3	4.2	42.047	23549000	426090	1404800	908590	914450	902770	8921700	1289000	1285200	1934800	5561500	390360	1497400	836320	881870	1024100	9386700	1626700	1828300	2556000	6913600
cDNA FLJ78387;Immunglobulin heavy chain variable region	A8K008;Q0ZCJ6	8	8	10	8	6	12	12	12	13	12	0	0	0	0	0	0	0	0	0	0	36.9	0	51.596	8213900	0	0	1088200	378280	0	2654500	769370	690610	1838000	794950	0	0	1095700	357920	0	2837900	1299500	913020	2687100	750360
cDNA, FLJ79457, highly similar to Insulin-like growth factor-binding proteincomplex acid labile chain;cDNA FLJ53888, highly similar to Insulin-like growth factor-binding proteincomplex acid labile chain;Insulin-like growth factor binding protein, acid labile subunit;Insulin-like growth factor-binding protein complex acid labile subunit	B0AZL7;B4DZY8;Q8TAY0;P35858	23	23	23	22	22	22	22	22	20	22	23	23	23	22	22	22	22	22	20	22	43.1	43.1	70.235	1138300000	88871000	106490000	105600000	93274000	108640000	169530000	118960000	104460000	123020000	119490000	108430000	122110000	111410000	103660000	132290000	190260000	169100000	156530000	166360000	132710000
cDNA, FLJ94686, highly similar to Homo sapiens complement factor H-related 5 (CFHL5), mRNA;Complement factor H-related 5;Complement factor H-related protein 5;CFHR5 protein	B2RA39;Q5VYL6;Q9BXR6;Q05CF5	8	10	10	8	10	1	1	1	1	1	7	9	9	7	9	0	0	0	0	0	23.8	21.6	67.402	19215000	3991700	4281800	3706800	3615200	3619300	0	0	0	0	0	5931900	4815800	3712600	3865000	4144300	0	0	0	0	0
CDw130;Interleukin-6 receptor subunit beta;Interleukin-6 signal transducer;Membrane glycoprotein 130;Oncostatin-M receptor subunit alpha;Interleukin 6 signal transducer (Gp130, oncostatin M receptor);IL6ST nirs variant 4	P40189-1;P40189;Q17RA0;Q5FC04	1	1	3	2	2	2	3	4	3	3	1	1	3	2	2	2	3	4	3	3	6.1	6.1	103.54	3435400	55409	86036	444400	326900	399950	157690	673870	678510	395640	216950	92516	111840	678530	377320	535350	200540	986610	858690	484690	184450
Cell adhesion molecule 1;Immunoglobulin superfamily member 4;Nectin-like protein 2;Spermatogenic immunoglobulin superfamily;Synaptic cell adhesion molecule;Tumor suppressor in lung cancer 1;CADM1 protein;Putative uncharacterized protein DKFZp686F1789	Q9BY67-2;Q9BY67;A0A4Z1;A4FVB5;Q9BY67-1;Q6MZK6	2	2	2	2	2	2	2	2	3	3	2	2	2	2	2	2	2	2	3	3	6.8	6.8	48.647	4833600	378480	468710	442270	397550	407160	668280	478530	413150	523320	656120	487000	609260	534610	512050	459560	1278800	575240	536240	467590	464620
Cell migration-inducing gene 10 protein;Phosphoglycerate kinase 1;Primer recognition protein 2;Phosphoglycerate kinase	P00558;A8K4W6;B7Z7A9;B4DHM5;B4E1H9	1	3	1	2	1	2	4	4	4	3	0	1	0	1	0	2	1	2	2	2	14.1	6.7	44.614	3394400	107770	237370	0	69397	69626	184020	534170	894040	828040	470020	122890	435250	0	93102	70549	283680	934750	1177700	1110800	462490
Cell proliferation-inducing gene 35 protein;EPC-1;Pigment epithelium-derived factor;Serpin F1	P36955	17	19	19	19	19	21	18	18	18	21	17	19	19	19	19	21	18	18	18	21	62.7	62.7	46.342	3536000000	245540000	312610000	330240000	308850000	356310000	522340000	305790000	309140000	379710000	465490000	342370000	338380000	322610000	326630000	358640000	562460000	554930000	517440000	536490000	425580000
Cell surface glycoprotein MUC18;Cell surface glycoprotein P1H12;Melanoma cell adhesion molecule;Melanoma-associated antigen A32;Melanoma-associated antigen MUC18;S-endo 1 endothelial-associated antigen;cDNA FLJ78619, highly similar to Homo sapiens melanoma cell adhesion molecule (MCAM), mRNA;cDNA, FLJ92775, highly similar to Homo sapiens melanoma cell adhesion molecule (MCAM), mRNA;cDNA FLJ46477 …	P43121-1;P43121;A8K6A6;B2R642;B3KXZ9;P43121-2	5	6	6	6	6	5	5	5	5	3	5	6	6	6	6	5	5	5	5	3	12.7	12.7	71.607	17609000	1515200	1743400	2490700	2170000	1649000	2601100	1585700	1373500	1429600	1050400	1604100	2071100	2710800	2211400	1741700	2855400	2277000	2301500	1894400	1707800
Cell surface retention sequence-binding protein 1;Extracellular link domain-containing protein 1;Hyaluronic acid receptor;Lymphatic vessel endothelial hyaluronic acid receptor 1;cDNA PSEC0135 fis, clone PLACE1004850, highly similar to Homo sapiens extracellular link domain containing 1 (XLKD1), mRNA;cDNA, FLJ92817, highly similar to Homo sapiens extracellular link domain containing 1 (XLKD1), mRN…	Q9Y5Y7;B2R672	4	4	4	4	5	5	4	4	5	5	4	4	4	4	5	5	4	4	5	5	14.3	14.3	35.213	33715000	2092800	1642800	4366300	3465900	3559800	8068400	2130200	1077400	2556700	4754400	2811000	2330500	4218000	3408400	3680300	7916000	5116300	2651700	2483100	4531300
Ceruloplasmin;Ferroxidase;Ceruloplasmin (Ferroxidase);Ceruloplasmin (Ferroxidase), isoform CRA_a;CP protein;cDNA FLJ76826, highly similar to Homo sapiens ceruloplasmin (ferroxidase) (CP), mRNA	P00450;A5PL27;A8K5A4;Q1L857	62	64	63	64	63	2	10	1	2	0	2	2	2	2	2	0	0	0	0	0	69.2	2	122.2	10937000000	2152700000	2217100000	2255400000	2240000000	2068600000	219730	2434700	219540	418820	0	2640600000	2614700000	2518400000	2451500000	2517800000	60312	1612400	108390	199560	0
Chemokine receptor-like 1;G-protein coupled receptor ChemR23;G-protein coupled receptor DEZ;Seven transmembrane helix receptor;Chemokine-like receptor 1	Q99788-1;Q99788;Q05KQ8;Q99788-2;Q6LEE7	1	1	1	1	1	1	1	1	1	1	1	1	1	1	1	1	1	1	1	1	3.5	3.5	42.322	193440000	25368000	19771000	26805000	21489000	21834000	14518000	20736000	11294000	15166000	16463000	30453000	23240000	29958000	24488000	27491000	13260000	28728000	16958000	21930000	18897000
Christmas factor;Coagulation factor IX;Coagulation factor IXa heavy chain;Coagulation factor IXa light chain;Plasma thromboplastin component;Factor IX protein;Truncated coagulation factor IX;Mutant coagulation factor IX;Coagulant factor IX	P00740;Q14316;Q19UG1;Q19UG2;Q19UG3;Q19UG4;Q19UG5;Q19UG6;Q19UG8;Q19UG9;Q19UH5;Q19UH6;Q19UH8;Q19UH9;Q19UI1;Q19UI2;Q19UI3;Q19UI4;Q19UI5;Q19UI6;Q19UJ0;Q19UJ1;Q19UJ4;Q19UJ5;Q19UJ6;Q19UJ7;Q19UK0;Q19UK3;Q19UK4;Q19UK5;Q19UK6;Q19UK8;Q19UK9;Q19UL0;Q19UL1;Q19UL3;Q19UL5;Q19UL6;Q19UL8;Q19UM0;Q19UM1;Q19UM2;Q5FBE1;Q7Z7N0;Q7Z7N1;Q86XR9	15	13	14	13	15	16	14	14	14	16	14	13	13	12	14	15	13	13	13	15	47.1	45.8	51.778	252710000	23180000	22854000	22909000	20651000	26058000	35822000	26359000	19919000	23710000	31253000	27014000	26887000	30872000	30618000	28362000	38167000	33781000	28485000	29130000	32615000
Clara cell phospholipid-binding protein;Clara cells 10 kDa secretory protein;Secretoglobin family 1A member 1;Urinary protein 1;Uteroglobin	P11684	1	1	1	1	1	1	1	1	1	1	1	1	1	1	1	1	1	1	1	1	11	11	9.9937	11257000	743240	548320	336120	502110	518600	1726300	1677700	1503500	1769800	1931500	754510	608200	333980	502820	573900	1699300	2285300	2381300	2485700	2377900
Clonal evolution-related gene on chromosome 14 protein;Golgi-associated microtubule-binding protein 210;Thyroid receptor-interacting protein 11;Trip230;Thyroid hormone receptor interactor 11;Putative uncharacterized protein DKFZp686C06243	Q15643;B2RUT2;Q6MZL5	1	1	1	1	1	0	1	1	1	1	1	1	1	1	1	0	1	1	1	1	0.9	0.9	227.58	26587000	3437800	3774900	4867500	5450100	5506700	0	999400	638670	1087500	824300	4013500	4510700	5525900	6434500	7204500	0	1181400	798820	1342900	768110
Close homolog of L1;Neural cell adhesion molecule L1-like protein;Processed neural cell adhesion molecule L1-like protein;cDNA FLJ44930 fis, clone BRAMY3015549, highly similar to Neural cell adhesion molecule L1-like protein	O00533-2;O00533;O00533-1;B3KX75	7	7	8	8	7	12	10	10	12	9	7	7	8	8	7	12	10	10	12	9	16.9	16.9	136.68	41960000	2863200	2610600	2730600	4532800	2339200	7170500	5527200	4888500	5291100	4006500	5192600	3338900	3296100	5664500	2945300	7255600	6561800	7010000	6379400	4469800
Coactosin-like protein;Coactosin-like 1 (Dictyostelium), isoform CRA_b	Q14019;D3DUL9	1	2	1	1	1	2	1	1	1	0	1	2	1	1	1	2	1	1	1	0	10.6	10.6	15.945	3145600	210260	321610	275490	393560	382610	215190	339390	859670	147800	0	223730	201100	266030	413830	439590	478510	378720	1473800	196050	0
Coagulation factor VII;Factor VII heavy chain;Factor VII light chain;Proconvertin;Serum prothrombin conversion accelerator;cDNA FLJ55738, highly similar to Coagulation factor VII (EC 3.4.21.21)	P08709-1;P08709;P08709-2;A3RKG7;A3RMR1;B4DPM2;Q6TDG2	2	1	1	1	2	3	2	2	2	5	2	1	1	1	2	3	2	2	2	5	20.8	20.8	51.593	3283800	129800	238000	217530	145100	191480	514420	419800	326940	536950	563820	61242	620360	145440	349710	233020	744170	420690	352760	601110	607490
Coagulation factor XI;Coagulation factor XIa heavy chain;Coagulation factor XIa light chain;Plasma thromboplastin antecedent;Coagulation factor XI (Plasma thromboplastin antecedent), isoform CRA_a	P03951-1;P03951;D3DP64;P03951-2;Q9UEG0	21	22	23	23	23	11	4	1	2	3	20	21	22	22	22	10	3	0	1	2	52.3	51.2	70.108	153370000	32756000	27969000	29464000	30532000	27795000	4234600	286700	0	218050	117490	36110000	34447000	33006000	34135000	34469000	4126000	216950	0	208550	78584
Coagulation factor XIII A chain;Protein-glutamine gamma-glutamyltransferase A chain;Transglutaminase A chain;cDNA, FLJ93141, highly similar to Homo sapiens coagulation factor XIII, A1 polypeptide (F13A1), mRNA;cDNA FLJ53487, highly similar to Coagulation factor XIII A chain (EC 2.3.2.13)	P00488;B2R6V9;B4E2L8	9	10	10	10	11	9	10	10	8	11	7	8	7	8	9	7	8	8	6	9	20.8	16	83.266	26430000	3233000	2855400	3285000	3275700	2026900	2683800	2090300	1995500	1838100	3146600	4408000	3299000	3618800	3278000	2218800	3406600	2477900	2426900	3554300	3524200
Coagulation factor XIII B chain;Fibrin-stabilizing factor B subunit;Protein-glutamine gamma-glutamyltransferase B chain;Transglutaminase B chain	P05160	30	31	30	30	31	29	30	31	31	31	30	31	30	30	31	29	30	31	31	31	56.3	56.3	75.51	3045000000	225240000	267100000	309990000	272900000	218570000	529020000	275450000	266170000	290480000	390110000	234350000	289360000	335150000	276390000	221280000	588740000	363910000	438960000	429880000	515310000
Coagulation factor XIII, A1 polypeptide	A6PVK5	3	3	3	2	2	2	2	3	3	2	1	1	0	0	0	0	0	1	1	0	25.9	5.3	19.338	0	0	0	0	0	0	0	0	0	0	0	0	0	0	0	0	0	0	0	0	0
Coiled-coil domain-containing protein 126;Putative uncharacterized protein CCDC126;Alpha-1,6-mannosylglycoprotein 6-beta-N-acetylglucosaminyltransferase A;Alpha-mannoside beta-1,6-N-acetylglucosaminyltransferase;GlcNAc-T V;Mannoside acetylglucosaminyltransferase 5;N-acetylglucosaminyl-transferase V;Mannosyl (Alpha-1,6-)-glycoprotein beta-1,6-N-acetyl-glucosaminyltransferase, isoform CRA_a;Putativ…	Q96EE4;C9J0J0;Q09328;D3DP70;Q53SM9;Q53SV8;Q53SZ9;Q71VM6	1	0	1	0	0	1	1	2	0	2	1	0	1	0	0	1	1	2	0	2	15	15	15.668	2806800	83136	0	210630	0	0	142340	257080	294970	0	1818700	364080	0	937700	0	0	471740	305080	294950	0	1072300
Cold agglutinin FS-1 L-chain;Ig kappa chain V-II region TEW	A2NB45;P01617	2	2	2	2	2	2	2	2	2	2	1	1	1	1	1	1	1	1	1	1	32.7	21.2	12.388	4383600	101100	445500	190110	724640	153180	309920	600890	921670	594710	341900	117400	524860	192860	796930	179270	270900	803820	1591700	857570	378980
Collagen alpha-1(III) chain;Collagen, type III, alpha 1;Collagen, type III, alpha 1 (Ehlers-Danlos syndrome type IV, autosomal dominant), isoform CRA_b;Telo-propeptide of alpha 1 (III) procollagen	P02461-1;P02461;D2JYH5;D3DPH4;P02461-2;Q6LBY7	2	2	2	2	2	1	2	2	2	2	2	2	2	2	2	1	2	2	2	2	1.4	1.4	138.56	54516000	5952000	5718300	4891800	4797500	2665700	4423800	7493000	5767300	4792700	8014400	6457000	5968500	4200400	5521800	2274900	12354000	8137800	8060400	5927300	8105400
Collagen alpha-1(V) chain;Collagen type V alpha 1;Pro-alpha-1 type V collagen variant;COL5A1 protein;Alpha-1 type V collagen	P20908;B2ZZ86;Q59EE7;Q96HC0;Q9UML4	2	2	1	2	1	2	2	2	2	2	2	2	1	2	1	2	2	2	2	2	1.3	1.3	183.56	4541600	455940	224790	126400	237360	184240	649280	794990	458620	316110	1093900	499640	242520	716090	184650	234690	563210	1076900	652880	264780	1225200
Collagen alpha-1(VI) chain;cDNA FLJ61362, highly similar to Collagen alpha-1(VI) chain;Collagen, type VI, alpha 1, isoform CRA_a;COL6A1 protein;Putative uncharacterized protein;cDNA FLJ58994, highly similar to Collagen alpha-1(VI) chain	P12109;B4DRR8;D3DSM7;Q05BT9;Q8TBN2;B4DQV1	7	6	7	5	7	7	5	7	5	7	7	6	7	5	7	7	5	7	5	7	12.4	12.4	108.53	15685000	954490	1618500	2046700	1139400	1423500	2081400	1264500	2317100	1347900	1491400	1190000	2048800	2498800	1275300	2012400	1864400	1696600	4083100	1228800	1388600
Collagen alpha-1(XVIII) chain;Endostatin;Collagen, type XVIII, alpha 1, isoform CRA_b;Collagen, type XVIII, alpha 1, isoform CRA_d;Multi-functional protein MFP	P39060-3;P39060;P39060-1;D3DSM5;P39060-2;D3DSM4;Q8NG19	2	3	3	3	3	0	1	2	1	1	2	3	3	3	3	0	1	2	1	1	3	3	178.19	4128800	279030	436400	742340	661820	1291600	0	82761	160590	142990	331210	484120	662110	640890	743700	1141800	0	158460	161400	339920	728030
Collagen alpha-3(VI) chain;COL6A3 protein;Putative uncharacterized protein COL6A3;cDNA FLJ57023, highly similar to Homo sapiens collagen, type VI, alpha 3 (COL6A3), transcript variant 3, mRNA;Alpha 3 type VI collagen isoform 5 variant;Putative uncharacterized protein DKFZp686D23123;Similar to collagen, type VI, alpha 3;cDNA FLJ61583, highly similar to Collagen alpha-3(VI) chain;Putative uncharact…	P12111-1;P12111;B7ZW00;C9JNG9;P12111-2;B4E0A4;B7ZMJ7;Q59F25;Q6MZG6;Q8N4Z1;B4E3U5;Q63HQ4;A8MT30	5	5	6	10	9	16	15	11	13	11	5	5	6	10	9	16	15	11	13	11	9.6	9.6	343.66	22144000	892840	649700	855100	2652200	1145000	7797800	1726600	1641700	1650300	3133200	1233700	890060	958970	2489300	846420	7382100	2814100	3264100	2768300	3007200
Collagen/fibrinogen domain-containing lectin 3 p35;Collagen/fibrinogen domain-containing protein 3;Ficolin-3;Hakata antigen;Ficolin (Collagen/fibrinogen domain containing) 3 (Hakata antigen);Ficolin (Collagen/fibrinogen domain containing) 3 (Hakata antigen), isoform CRA_b;NL3	O75636-1;O75636;O75636-2;Q6UXM4;Q6UY50	13	13	13	13	13	5	6	7	6	6	13	13	13	13	13	5	6	7	6	6	57.9	57.9	32.903	668230000	124650000	110730000	138420000	130220000	121440000	2966200	8426400	6683800	9468300	15228000	142850000	131320000	150360000	139700000	146100000	2725100	14849000	12779000	16484000	22356000
Collectin liver protein 1;Collectin-10;Collectin-34	Q9Y6Z7	1	1	2	2	1	2	1	1	2	1	1	1	2	2	1	2	1	1	2	1	6.5	6.5	30.705	3784100	204350	622470	596100	781220	655610	139760	288630	192660	303270	0	268340	785810	659680	898920	879690	120590	402080	277890	377310	0
Collectin-1;Mannan-binding protein;Mannose-binding lectin;Mannose-binding protein C;MBP1;Mannose binding lectin;Mannan-binding lectin;Mannose-binding lectin (Protein C) 2, soluble (Opsonic defect);Mannose-binding lectin (Protein C) 2, soluble (Opsonic defect), isoform CRA_a	P11226;B1PN75;Q5SQS3;Q9HCS8	8	8	8	8	8	6	8	6	7	8	8	8	8	8	8	6	8	6	7	8	44.4	44.4	26.143	92296000	8706400	7994000	7239400	6246800	7110800	15804000	9501200	10226000	9503900	9964000	8380200	8135800	9703200	7253000	7313500	19529000	13137000	15329000	12802000	11550000
Complement C1q subcomponent subunit A	P02745	5	5	5	5	5	0	0	0	0	0	5	5	5	5	5	0	0	0	0	0	18	18	26.016	192370000	36032000	33989000	40947000	40584000	40813000	0	0	0	0	0	44345000	41783000	44154000	45686000	47475000	0	0	0	0	0
Complement C1q subcomponent subunit B;Complement component 1, q subcomponent, B chain;Complement subcomponent C1q chain B	P02746;D6R934;D6RA08;Q5T960;Q6LDZ7	7	7	8	7	8	0	1	0	1	1	7	7	8	7	8	0	1	0	1	1	35.2	35.2	26.721	275500000	50755000	61923000	58666000	42976000	58239000	0	0	0	401240	2538900	66994000	65270000	61904000	54430000	68174000	0	0	0	220350	1763600
Complement C1q subcomponent subunit C	P02747	4	4	4	4	5	0	0	0	0	0	4	4	4	4	5	0	0	0	0	0	25.3	25.3	25.773	326160000	61753000	61187000	72748000	60757000	69717000	0	0	0	0	0	77381000	70626000	81103000	67045000	83680000	0	0	0	0	0
Complement C1r subcomponent;Complement C1r subcomponent heavy chain;Complement C1r subcomponent light chain;Complement component 1 subcomponent r;cDNA FLJ75066, highly similar to Homo sapiens complement component 1, r subcomponent (C1R), mRNA;cDNA FLJ54471, highly similar to Complement C1r subcomponent (EC 3.4.21.41);Complement component 1, r subcomponent variant;cDNA FLJ54318, highly similar to …	P00736;A8K5J8;B4DPQ0;Q53HT9;Q53HU9;B4E1B0	34	37	37	36	37	29	31	32	31	33	33	36	36	35	36	28	30	31	30	32	61.8	60.5	81.889	1921400000	264040000	286390000	325890000	304650000	267350000	136370000	75208000	81464000	76252000	103760000	357590000	340600000	349320000	320050000	327400000	165940000	99798000	106060000	106170000	103700000
Complement component 4A (Rodgers blood group);C4;C4A6	B0V2C8;B2RUT6;Q6XMI6;B0UZ83;Q6U2E8	99	96	96	100	99	11	26	9	12	10	0	0	0	0	0	0	0	0	0	0	66.6	0	192.84	18564000000	3837100000	3699400000	3849100000	3584600000	3440800000	47657000	24504000	22877000	25679000	32179000	4498700000	4486800000	4232400000	4048000000	4225000000	27517000	18487000	20600000	21315000	22523000
Complement component 4A (Rodgers blood group);Putative uncharacterized protein C4A;C4A3	Q5JNX2;Q6U2F6	99	96	96	100	99	10	26	9	12	10	0	0	0	0	0	0	0	0	0	0	66.6	0	192.74	144900000	25393000	28916000	28634000	30524000	31437000	0	0	0	0	0	28889000	34002000	31279000	34630000	40352000	0	0	0	0	0
Complement component 4B (Childo blood group);C4B1;C4B3;C4A2;C4B	B0UZ85;Q6U2H4;Q6U2L1;Q6U2L7	99	96	96	100	99	10	25	8	11	9	0	0	0	0	0	0	0	0	0	0	66.6	0	192.75	148030000	25154000	23969000	29797000	30321000	27891000	2664700	2131200	1950200	1839500	2308900	29086000	28401000	33430000	35088000	35579000	2062900	2402200	2443400	2028000	2191400
Complement component 8 subunit alpha;Complement component C8 alpha chain;C8A protein	P07357;Q05CV2	23	22	21	22	22	22	22	22	21	20	23	22	21	22	22	22	22	22	21	20	50.9	50.9	65.163	1833800000	164560000	168770000	172390000	158000000	149990000	268130000	202540000	158530000	199400000	191460000	206670000	195570000	192190000	169170000	182330000	265660000	274460000	239740000	274940000	246630000
Complement component 8 subunit beta;Complement component C8 beta chain;cDNA, FLJ93915, highly similar to Homo sapiens complement component 8, beta polypeptide (C8B), mRNA;Complement component 8, beta polypeptide;Complement component 8, beta polypeptide, isoform CRA_a;cDNA FLJ77947, highly similar to Human complement protein C8 beta subunit mRNA;cDNA FLJ59731, highly similar to Complement componen…	P07358;A1L4K7;A8K9M5;B7Z550;B7Z555;B7ZA94;Q05CV3	25	25	26	26	26	22	22	23	22	24	25	25	26	26	26	22	22	23	22	24	56.9	56.9	67.046	1605700000	167110000	149920000	155960000	142730000	140730000	228740000	156490000	139670000	135430000	188890000	191870000	167520000	160150000	159710000	162710000	262740000	221300000	222360000	186630000	211210000
Complement component C6;cDNA FLJ78071, highly similar to Human MHC class III complement component C6 mRNA	P13671;A8K8Z4	45	44	45	46	46	43	41	43	43	45	43	42	43	44	44	41	39	41	41	43	63.5	59.8	105.75	4504200000	425020000	395690000	423590000	415190000	408890000	645920000	454150000	417520000	436270000	482010000	548270000	442900000	454530000	447320000	482290000	697590000	660610000	635210000	591110000	547270000
Complement component C7;cDNA FLJ78207, highly similar to Human complement protein component C7 mRNA;cDNA, FLJ93143, highly similar to Homo sapiens complement component 7 (C7), mRNA;C7 protein	P10643;A8K2T4;B2R6W1;Q05CI3	40	38	38	39	39	39	42	41	40	41	22	20	21	22	21	23	24	23	23	23	64.9	37	93.517	3874400000	342460000	344560000	323240000	324570000	288180000	577550000	408600000	405880000	420250000	439120000	431430000	414350000	393460000	386460000	365460000	644040000	535460000	590670000	554000000	441940000
Complement component C8 gamma chain;Complement component 8, gamma polypeptide	P07360;Q5SQ08	12	12	12	12	12	12	12	11	11	12	12	12	12	12	12	12	12	11	11	12	58.4	58.4	22.277	1317600000	139170000	134490000	129870000	131770000	118850000	160400000	121240000	114790000	135430000	131580000	191230000	167700000	153610000	163290000	152520000	182950000	158130000	158640000	165170000	113960000
Complement component C9;Complement component C9a;Complement component C9b;Complement component 9	P02748;Q9UGI4	28	27	28	27	27	30	28	29	29	28	28	27	28	27	27	30	28	29	29	28	59.4	59.4	63.173	5177500000	524500000	419710000	440780000	444090000	370800000	842950000	509660000	475230000	580020000	569730000	566850000	486570000	506620000	481060000	470050000	860420000	712470000	740560000	753060000	716430000
Complement factor H;H factor 1;cDNA FLJ75416, highly similar to Homo sapiens complement factor H (CFH), mRNA;HF protein	P08603-1;P08603;A8K5T0;Q14006	75	73	72	73	74	75	74	74	72	74	35	33	32	33	34	36	34	34	33	35	70.5	32.7	139.09	19972000000	1966500000	1982600000	2013300000	2052900000	1989300000	2368900000	1769500000	1650600000	1886400000	2291900000	2349800000	2287000000	2239900000	2277200000	2467400000	2428500000	2431600000	2580200000	2576900000	2670100000
Complement factor H-related protein 1;H factor-like protein 1;H36;Complement factor H-related 1;FHR-1; complement Factor H-related protein 1	Q03591;B1AKG0;Q6LBM9	14	14	14	14	13	14	13	13	12	14	1	1	1	1	1	1	1	1	1	2	66.1	9.1	37.65	590340000	53000000	48793000	47938000	49235000	41768000	99613000	61233000	49737000	50309000	88718000	57796000	55138000	54418000	55774000	46438000	119010000	79766000	71247000	70333000	103650000
Complement factor H-related protein 2;DDESK59;H factor-like 3;H factor-like protein 2	P36980-1;P36980;P36980-2	13	12	13	12	12	12	13	13	12	12	7	6	7	6	6	6	7	7	7	6	61.9	24.8	30.65	498490000	56893000	41334000	39305000	53430000	48926000	71936000	52972000	43278000	40525000	49891000	68394000	45163000	43173000	74512000	70083000	71254000	71149000	62231000	42026000	57436000
Complement factor H-related protein 3;DOWN16;H factor-like protein 3;cDNA FLJ60136, moderately similar to Complement factor H-related protein 3;CFHR3 protein;Complement factor H-related 3, isoform CRA_c;Complement factor H-related 3;Complement factor H-related 3, isoform CRA_a	Q02985;B4DPR0;Q6NSD3;B1AKF8;Q8WW96	4	3	5	3	6	8	8	8	9	8	0	0	0	0	1	1	0	0	1	1	31.2	6.1	37.323	45695000	903900	127590	539420	311470	1449700	6676100	4530500	4085900	21158000	5912400	2071800	109060	756410	294210	1742800	11317000	8555600	9280300	15395000	10376000
Complement factor MASP-3;Complement-activating component of Ra-reactive factor;Mannan-binding lectin serine protease 1;Mannan-binding lectin serine protease 1 heavy chain;Mannan-binding lectin serine protease 1 light chain;Mannose-binding lectin-associated serine protease 1;Mannose-binding protein-associated serine protease;Ra-reactive factor serine protease p100;Serine protease 5;Putative unchar…	P48740-2;P48740;P48740-4;Q5HYM1;Q6MZL2;Q9NSY8;P48740-3;B4DUI7	14	15	13	12	15	12	10	9	9	9	3	4	3	3	4	3	3	3	2	2	29.9	7	81.859	11146000	1265400	1536300	1228800	1479500	1305000	1412800	801880	815680	615830	684670	2101900	1495000	1738200	2042300	1455800	707780	1068300	1070400	1089500	691460
Complement factor MASP-3;Complement-activating component of Ra-reactive factor;Mannan-binding lectin serine protease 1;Mannan-binding lectin serine protease 1 heavy chain;Mannan-binding lectin serine protease 1 light chain;Mannose-binding lectin-associated serine protease 1;Mannose-binding protein-associated serine protease;Ra-reactive factor serine protease p100;Serine protease 5	P48740-1;P48740	17	18	17	15	18	13	9	8	11	10	6	7	7	6	7	4	2	2	4	3	35.5	11.6	79.246	75351000	10758000	10668000	11307000	11019000	10154000	7662100	3192000	2672800	2841900	5075300	12677000	10179000	10009000	9338100	10008000	15772000	4569800	3593200	3565700	8849500
Complement factor P;Properdin;cDNA FLJ16673 fis, clone THYMU3003403, highly similar to Properdin;Complement factor properdin, isoform CRA_c	P27918;B3KVK6	9	9	8	8	9	9	9	9	9	8	9	9	8	8	9	9	9	9	9	8	33.9	33.9	51.276	207960000	18867000	17288000	15492000	15338000	16860000	36428000	22168000	19400000	22510000	23606000	25713000	18355000	18658000	20949000	24113000	36294000	28473000	27185000	27579000	26812000
Conjugase;Gamma-glutamyl hydrolase;Gamma-Glu-X carboxypeptidase;GH;cDNA FLJ76254, highly similar to Homo sapiens gamma-glutamyl hydrolase (GGH), mRNA;cDNA FLJ55415, highly similar to Gamma-glutamyl hydrolase (EC 3.4.19.9)	Q92820;A8K335;B4DVI2	5	6	6	6	7	7	7	7	6	6	5	6	6	6	7	7	7	7	6	6	28.3	28.3	35.964	29639000	1898900	2004100	2663800	2791400	2445200	4960900	3807500	2768100	3046400	3252800	3171100	2469300	3079700	3483500	3332600	7331600	4359800	3202800	2928500	2961300
Constitutively expressed serum amyloid A protein;Serum amyloid A-4 protein;Amyloid protein A	P35542;B2R5G8	5	5	5	5	5	5	5	4	4	5	5	5	5	5	5	5	5	4	4	5	46.9	46.9	14.746	1333800000	149740000	96358000	157820000	132220000	170640000	103920000	146990000	108720000	126270000	141100000	176430000	141390000	158590000	162560000	188030000	121330000	188320000	186790000	186810000	129260000
Copper amine oxidase;HPAO;Membrane primary amine oxidase;Semicarbazide-sensitive amine oxidase;Vascular adhesion protein 1;Placenta copper monamine oxidase	Q16853;Q9UEU7	2	2	2	4	4	4	3	4	3	4	2	2	2	4	4	4	3	4	3	4	8.4	8.4	84.621	10829000	472100	418780	557350	681840	477340	2173600	1437000	1620600	1791000	1199100	626240	608770	693840	516170	516740	3360000	1620300	1869600	2076800	1604500
Corticosteroid-binding globulin;Serpin A6;Transcortin;cDNA, FLJ94361, highly similar to Homo sapiens serine (or cysteine) proteinase inhibitor, clade A(alpha-1 antiproteinase, antitrypsin), member 6 (SERPINA6), mRNA	P08185;B2R9F2	9	9	10	9	10	11	11	9	10	11	9	9	10	9	10	11	11	9	10	11	39	39	45.14	1186600000	80189000	86958000	88406000	101090000	77075000	177140000	143920000	137720000	160310000	133810000	95182000	109980000	91597000	115600000	88529000	209380000	186760000	212410000	218980000	142860000
C-reactive protein;C-reactive protein(1-205);C-reactive protein, pentraxin-related, isoform CRA_a;C-reactive protein, pentraxin-related;C-reactive protein, pentraxin-related, isoform CRA_b	P02741-1;P02741;D3DVE0;Q5VVP7;P02741-2;D3DVD9	8	8	8	8	8	7	7	7	7	8	8	8	8	8	8	7	7	7	7	8	27.7	27.7	25.038	723690000	97854000	77367000	98329000	89546000	71024000	98003000	47194000	43899000	45463000	55006000	115890000	91495000	101440000	96279000	84599000	118980000	58401000	64165000	59280000	66768000
Creatine kinase M chain;Creatine kinase M-type;M-CK;cDNA, FLJ93793, highly similar to Homo sapiens creatine kinase, muscle (CKM), mRNA	P06732;B2R892	0	0	0	0	0	1	0	2	0	8	0	0	0	0	0	1	0	2	0	8	27.3	27.3	43.101	4146600	0	0	0	0	0	179640	0	50607	0	3916300	0	0	0	0	0	32525	0	9232.4	0	4858600
CSC-21K;Metalloproteinase inhibitor 2;Tissue inhibitor of metalloproteinases 2;cDNA FLJ57920, highly similar to Metalloproteinase inhibitor 2;TIMP metallopeptidase inhibitor 2, isoform CRA_c	P16035;B4DFW2	2	1	1	1	1	0	1	1	0	0	2	1	1	1	1	0	1	1	0	0	7.7	7.7	24.399	1552300	345650	400850	416990	125010	81432	0	84738	97629	0	0	251070	509370	520970	131100	91773	0	83314	251030	0	0
C-type lectin domain family 13 member D-like;Macrophage mannose receptor 1-like protein 1;cDNA FLJ56855, highly similar to Macrophage mannose receptor 1;Mannose receptor;Mannose receptor, C type 1-like 1;C-type lectin domain family 13 member D;Macrophage mannose receptor 1	Q5VSK2-1;Q5VSK2;B4DLK9;Q0Z8D6;B9EJA8;P22897;Q5VSK2-2	4	6	5	5	7	4	6	6	6	2	4	6	5	5	7	4	6	6	6	2	6.5	6.5	166.04	5371400	347570	409480	590350	576400	702410	846190	666020	439590	572600	220750	551740	422330	762760	775530	814210	1100400	883910	378920	591560	277970
C-type lectin domain family 3 member B;Plasminogen kringle 4-binding protein;Tetranectin;cDNA, FLJ92374, highly similar to Homo sapiens C-type lectin domain family 3, member B (CLEC3B), mRNA	P05452;B2R582	10	10	9	9	10	9	11	11	11	12	2	2	2	2	2	2	2	2	2	2	57.4	13.9	22.567	552160000	42938000	43332000	48110000	40458000	43861000	68570000	61743000	59725000	59466000	83958000	55337000	47258000	54640000	50677000	61851000	84517000	69177000	85427000	73172000	99180000
C-X-C motif chemokine 4;Iroplact;Oncostatin-A;Platelet factor 4;Platelet factor 4, short form;C-X-C motif chemokine 4 variant;CXCL4L1;PF4alt;PF4var1;Platelet factor 4 variant;Platelet factor 4 variant(4-74);Platelet factor 4 variant(5-74);Platelet factor 4 variant(6-74)	P02776;P10720	1	0	0	0	0	2	0	1	2	3	1	0	0	0	0	2	0	1	2	3	34.7	34.7	10.845	3899700	63777	0	0	0	0	747230	0	207150	346820	2534700	40442	0	0	0	0	578410	0	195450	292040	3424200
Cyclophilin A;Cyclosporin A-binding protein;Peptidyl-prolyl cis-trans isomerase A;Rotamase A;Peptidyl-prolyl cis-trans isomerase;cDNA FLJ75025, highly similar to Homo sapiens peptidylprolyl isomerase A (cyclophilin A) (PPIA), transcript variant 2, mRNA;Peptidylprolyl isomerase A (Cyclophilin A);Putative uncharacterized protein;Chromosome 1-amplified sequence 2;Cyclophilin homolog overexpressed in…	P62937;A8K220;A8K486;B2RE56;Q567Q0;Q71V99;B4DM82;C9J5S7;B2RXF3;Q9Y536	2	1	2	3	2	4	3	3	3	3	2	1	2	3	2	4	3	3	3	3	23.6	23.6	18.012	4739500	100850	98715	177920	278480	221240	1306900	728480	635600	638960	552330	206120	202770	362900	339570	426030	1166000	915710	898960	786930	521620
Cystatin-3;Cystatin-C;Gamma-trace;Neuroendocrine basic polypeptide;Post-gamma-globulin;Cystatin C (Amyloid angiopathy and cerebral hemorrhage), isoform CRA_a	P01034;D3DW42	0	1	2	2	0	0	0	0	0	0	0	1	2	2	0	0	0	0	0	0	18.5	18.5	15.799	1063600	0	263170	454540	345930	0	0	0	0	0	0	0	484150	461100	295690	0	0	0	0	0	0
Cystatin-6;Cystatin-E;Cystatin-M;CST6 protein	Q15828;Q6IBD2	0	0	1	1	1	1	1	1	0	0	0	0	1	1	1	1	1	1	0	0	21.5	21.5	16.511	797180	0	0	114560	102800	140280	156100	162520	120920	0	0	0	0	136340	109080	202160	156810	0	0	0	0
Cysteine-rich secretory protein 3;Specific granule protein of 28 kDa;cDNA FLJ59147, highly similar to Cysteine-rich secretory protein 3;cDNA FLJ75207	P54108;B4E1S8;A8K9S1	3	3	3	2	3	3	2	3	2	2	3	3	3	2	3	3	2	3	2	2	13.5	13.5	27.63	58810000	4041600	4990000	5821000	5539900	4429900	9271800	7064300	5405000	5863200	6383700	4147000	5604500	7082400	5905700	5899300	8629900	10305000	9209900	8217400	6879700
Cysteine-rich secretory protein 9;Peptidase inhibitor 16;PSP94-binding protein;cDNA, FLJ93202, Homo sapiens protease inhibitor 16 (PI16), mRNA;cDNA FLJ54201, highly similar to Homo sapiens peptidase inhibitor 16 (PI16), mRNA;cDNA FLJ54232, highly similar to Homo sapiens peptidase inhibitor 16 (PI16), mRNA	Q6UXB8-1;Q6UXB8;B2R701;B4DXZ3;B4E1P4;Q6UXB8-2	11	9	11	11	10	10	11	10	10	11	11	9	11	11	10	10	11	10	10	11	31.1	31.1	49.471	333120000	28029000	25947000	28188000	28898000	28062000	48468000	40347000	33417000	31811000	39950000	33936000	31543000	29579000	35601000	32979000	57955000	54660000	48698000	41157000	41744000
Cytokeratin-9;Keratin, type I cytoskeletal 9;Keratin-9	P35527	18	5	5	6	2	0	5	6	9	1	17	5	4	5	1	0	4	5	8	0	40	38.8	62.064	46153000	36830000	671010	1081200	2142600	562430	0	1216600	1238100	2240600	170640	45179000	450830	962490	2794000	730510	0	1106000	1205000	1963000	111720
Cytosolic thyroid hormone-binding protein;Opa-interacting protein 3;p58;Pyruvate kinase 2/3;Pyruvate kinase isozymes M1/M2;Pyruvate kinase muscle isozyme;Thyroid hormone-binding protein 1;Tumor M2-PK;Pyruvate kinase;Pyruvate kinase M2	P14618-2;P14618;B4DRT3;P14618-1;B4DNK4;Q8WUW7;Q9NYI7;Q9UK31;Q9UKK4;B4DUU6;Q504U3	0	3	2	3	2	3	1	2	2	2	0	3	2	3	2	3	1	2	2	2	12.2	12.2	65.93	10872000	0	186510	164470	4988600	4427000	562890	0	132250	205600	204930	0	853680	1111000	1572200	1677900	3073800	0	1122600	1747100	1752500
Cytotactin;Glioma-associated-extracellular matrix antigen;GMEM;GP 150-225;Hexabrachion;JI;Myotendinous antigen;Neuronectin;Tenascin;Tenascin-C;TNC variant protein;TNC protein;Tenascin-C additional domain 1;Tenascin-C isoform 14/AD1/16	P24821-1;P24821;Q4LE33;P24821-4;A7MBN2;P24821-2;P24821-5;P24821-6;P24821-3;A9YUB8;D3YHM4;Q15566	6	7	5	5	6	6	5	4	5	4	6	7	5	5	6	6	5	4	5	4	6.2	6.2	240.85	8842700	1242400	1216700	1199500	898470	1191300	1075100	664760	485330	501060	368150	1106000	1035700	1092900	862250	1193500	1411500	1067800	999410	1127500	546010
Decay-accelerating factor splicing variant 5;Decay-accelerating factor 4ab;Decay-accelerating factor 1 ab;CD55 molecule, decay accelerating factor for complement (Cromer blood group);CD55 antigen, decay accelerating factor for complement (Cromer blood group), isoform CRA_g;Decay-accelerating factor splicing variant 4;Decay-accelerating factor 1a;Complement decay-accelerating factor;CD55 antigen, …	Q14UF2;Q8TD11;Q8TD13;B1AP16;D3DT86;Q14UF3;Q8TD14;P08174-2;P08174;B1AP13;D3DT83;Q14UF6;Q14UF4;P08174-1;B2R658;D3DT84;Q14UF5;B4DUF2;D3DT85;B1AP15;Q76N74;Q8TD12;B4DPY4	3	2	3	2	3	2	3	3	3	2	3	2	3	2	3	2	3	3	3	2	8.7	8.7	59.037	43282000	5289100	4311500	4497000	4193600	4565400	5697300	3820100	3239500	4391600	3277300	5962100	4338100	5453900	4646600	5894300	6372200	4748800	4890200	6141800	4055300
Defensin, alpha 1;HNP-1;HNP-2;HP 1-56;Neutrophil defensin 1;Neutrophil defensin 2;Defensin, alpha 1, myeloid-related sequence;Defensin, alpha 1, preproprotein;Novel protein, similar to DEFA1;Defensin, alpha 3;HNP-3;HP 3-56;Neutrophil defensin 3;Defensin, alpha 3, neutrophil-specific	P59665;Q6EZF6;P59666;Q6EZE9	2	2	2	2	2	2	2	2	2	2	2	2	2	2	2	2	2	2	2	2	19.1	19.1	10.201	222580000	16579000	18394000	18447000	17649000	7234400	43973000	24469000	16835000	26293000	32710000	18221000	21004000	20164000	19559000	8254200	51128000	31161000	24691000	35828000	39002000
Density-enhanced phosphatase 1;HPTP eta;Protein-tyrosine phosphatase receptor type J;Receptor-type tyrosine-protein phosphatase eta;PTPRJ protein;PTPRJ, protein tyrosine phosphatase receptor J, eta	Q12913;Q6P4H4;Q9NPR5	0	2	2	2	2	1	2	2	2	2	0	2	2	2	2	1	2	2	2	2	1.9	1.9	151.86	3580000	0	317170	226030	202980	156330	852380	397400	549260	639180	239280	0	489800	217470	176940	278870	1468900	398180	797690	421200	197510
Developmentally regulated G-protein-coupled receptor;G-protein coupled receptor 126;Vascular inducible G protein-coupled receptor	Q86SQ4-3;Q86SQ4;Q86SQ4-4;Q86SQ4-1;Q86SQ4-2	0	0	1	1	0	0	0	0	0	0	0	0	1	1	0	0	0	0	0	0	1.9	1.9	139.9	54661	0	0	24704	29957	0	0	0	0	0	0	0	0	0	31965	0	0	0	0	0	0
Di-N-acetylchitobiase;cDNA, FLJ95483, highly similar to Homo sapiens chitobiase, di-N-acetyl- (CTBS), mRNA;cDNA PSEC0114 fis, clone NT2RP2006543, highly similar to DI-N-ACETYLCHITOBIASE (EC 3.2.1.-);cDNA FLJ55135, highly similar to Di-N-acetylchitobiase (EC 3.2.1.-);Chitobiase, di-N-acetyl-;Chitobiase, di-N-acetyl-, isoform CRA_c;CTBS protein;Chitobiase, di-N-acetyl-, isoform CRA_a	Q01459;B2RBF5;B3KQS3;B4DQ98;Q5VX50;Q8TC97;Q5VX51	6	8	6	7	7	9	8	8	9	7	6	8	6	7	7	9	8	8	9	7	31.2	31.2	43.759	22415000	1860200	1905600	1362400	1510700	1860300	4036800	2550800	2501800	2387000	2439700	2298700	2330100	2129400	1555400	2371000	4120500	3907000	3124600	2567800	3154900
Dipeptidase 2;Putative uncharacterized protein DPEP2;cDNA FLJ35565 fis, clone SPLEN2005450, highly similar to Dipeptidase 2 (EC 3.4.13.19);Dipeptidase 2, isoform CRA_b	Q9H4A9-1;Q9H4A9;C9J3S5;Q9H4A9-2;B3KS59	1	0	1	1	0	0	0	1	0	0	1	0	1	1	0	0	0	1	0	0	2.1	2.1	53.305	108680	41145	0	22496	25057	0	0	0	19982	0	0	46515	0	22278	25053	0	0	0	32101	0	0
Dopamine beta-hydroxylase;Dopamine beta-monooxygenase;Soluble dopamine beta-hydroxylase	P09172	11	13	12	12	9	13	13	12	11	12	11	13	12	12	9	13	13	12	11	12	39.9	39.9	69.064	90400000	6535600	7596600	7487600	7186900	6000800	20089000	10192000	7492200	8137200	9681500	9720500	10078000	9902200	9948400	12279000	16471000	12857000	10773000	7037400	9739200
E3-14.7K-interacting protein;FIP-2;Huntingtin yeast partner L;Huntingtin-interacting protein 7;Huntingtin-interacting protein L;NEMO-related protein;Optic neuropathy-inducing protein;Optineurin;Transcription factor IIIA-interacting protein;cDNA FLJ53267, highly similar to Optineurin;cDNA, FLJ79070, highly similar to Optineurin;Optineurin, isoform CRA_b;Optineurin, isoform CRA_a	Q96CV9-1;Q96CV9;B4E184;B7ZA56;D3DRS4;Q96CV9-2;D3DRS8;Q96CV9-3	1	1	1	1	1	1	1	1	1	1	1	1	1	1	1	1	1	1	1	1	1.2	1.2	65.921	2596000000	223250000	227210000	263370000	250460000	203130000	421700000	269450000	224050000	324560000	188840000	256530000	264930000	287190000	280570000	244920000	423100000	377360000	351830000	473280000	217010000
E-cadherin;Cadherin-1;CAM 120/80;E-Cad/CTF1;E-Cad/CTF2;E-Cad/CTF3;Epithelial cadherin;Uvomorulin;CDH1 protein;Cadherin 1, type 1, E-cadherin (Epithelial), isoform CRA_b;cDNA FLJ78203, highly similar to Homo sapiens cadherin 1, type 1, E-cadherin (epithelial) (CDH1), mRNA;cDNA, FLJ92924, Homo sapiens cadherin 1, type 1, E-cadherin (epithelial) (CDH1),mRNA;Truncated E-cadherin;E-cadherin 1;Cadherin…	Q9UII7;P12830;A5D8W4;A8K1U7;B3GN61;D3XNU5;Q9UII8	2	1	1	1	0	7	3	5	5	4	2	1	1	1	0	7	3	5	5	4	9.9	9.9	99.692	12451000	493010	215490	195420	0	0	4709300	1284600	1205000	2050200	2298100	396990	130890	114200	0	0	4954400	1488100	1871900	3143100	2883700
Ecto-ADP-ribosyltransferase 3;Mono(ADP-ribosyl)transferase 3;NAD(P)(+)--arginine ADP-ribosyltransferase 3;Mono-ADP-ribosyltransferase 3 variant Ib;Mono-ADP-ribosyltransferase 3 variant Ic3;Mono-ADP-ribosyltransferase 3 variant Ic2;Mono-ADP-ribosyltransferase 3 variant Ic1;cDNA FLJ60045, highly similar to Ecto-ADP-ribosyltransferase 3 (EC 2.4.2.31);Mono-ADP-ribosyltransferase 3 variant Id	Q13508-1;Q13508;Q5J1K8;Q13508-3;Q5J1K5;Q5J1K6;Q5J1K7;B4DHX3;Q13508-2;Q5J1K4;D6RBN3	2	2	3	2	1	3	3	3	2	3	2	2	3	2	1	3	3	3	2	3	13.9	13.9	43.923	4255800	398470	454670	618770	568350	353980	607500	386180	444920	96904	326030	561310	570190	655430	775420	578040	646880	421350	550170	140880	273110
EGF-containing fibulin-like extracellular matrix protein 1;Extracellular protein S1-5;Fibrillin-like protein;Fibulin-3;cDNA FLJ77823, highly similar to Homo sapiens EGF-containing fibulin-like extracellular matrix protein 1, transcript variant 3, mRNA;cDNA, FLJ93024, highly similar to Homo sapiens EGF-containing fibulin-like extracellular matrix protein 1 (EFEMP1), transcript variant 1, mRNA;EGF-…	Q12805-1;Q12805;A8KAJ3;B2R6M6;D6W5D2;Q59G97;Q12805-3;Q12805-4;Q12805-2;Q53TA7;B4DW75;B4DWH0;B3KS53	12	11	10	9	10	11	7	9	10	9	12	11	10	9	10	11	7	9	10	9	36.7	36.7	54.64	54771000	4470700	5334000	4545900	4330700	4735500	10005000	3416100	4452800	5368200	8113000	5430100	6260000	5947300	5724500	5665900	9829600	5811300	5498300	6446200	8895900
Electroneutral Na(+)-driven Cl-HCO3 exchanger;Electroneutral sodium bicarbonate exchanger 1;k-NBC3;Solute carrier family 4 member 8	Q2Y0W8-1;Q2Y0W8;Q2Y0W8-5	0	0	1	0	0	1	0	1	0	1	0	0	1	0	0	1	0	1	0	1	1.3	1.3	122.94	2382700	0	0	808780	0	0	962920	0	295900	0	315130	0	0	966480	0	0	979590	0	384270	0	303320
Endothelial plasminogen activator inhibitor;Plasminogen activator inhibitor 1;Serpin E1;cDNA FLJ61097, highly similar to Plasminogen activator inhibitor 1;cDNA FLJ53064, highly similar to Plasminogen activator inhibitor 1;cDNA FLJ51012, highly similar to Plasminogen activator inhibitor 1;cDNA, FLJ79124, highly similar to Plasminogen activator inhibitor 1;Putative uncharacterized protein SERPINE1	P05121;B7Z1D9;B7Z4S0;B7Z4X6;B7ZAB0;C9J272	1	1	0	0	1	0	0	0	0	0	1	1	0	0	1	0	0	0	0	0	5.7	5.7	45.059	199600	116030	41492	0	0	42081	0	0	0	0	0	177050	33392	0	0	37000	0	0	0	0	0
Entactin;Nidogen-1	P14543-1;P14543;P14543-2	6	4	6	4	4	5	4	5	5	6	6	4	6	4	4	5	4	5	5	6	8.9	8.9	136.38	10607000	928260	3879300	747300	597620	554990	1226300	546740	512950	771980	841460	1104900	7642800	411990	487430	531360	742760	544360	659570	394470	529120
Eosinophil-derived neurotoxin;Non-secretory ribonuclease;Ribonuclease 2;Ribonuclease US;RNase UpI-2	P10153	1	0	0	1	0	0	2	2	0	1	1	0	0	1	0	0	2	2	0	1	9.3	9.3	18.354	769370	99928	0	0	83331	0	0	374160	169840	0	42105	111970	0	0	89801	0	0	537260	214570	0	93695
Epidermal growth factor-like protein 4;Multiple epidermal growth factor-like domains protein 8;MEGF8 protein	Q7Z7M0-1;Q7Z7M0;Q7Z7M0-2;Q05BT0	1	1	1	1	1	2	1	1	1	1	1	1	1	1	1	2	1	1	1	1	1.1	1.1	303.1	1001100	73946	75419	33323	29065	65893	365450	89924	143740	124390	0	81663	100410	35093	0	76448	245880	139670	284080	194860	0
Erythroid-potentiating activity;Fibroblast collagenase inhibitor;Metalloproteinase inhibitor 1;Tissue inhibitor of metalloproteinases 1;cDNA FLJ90373 fis, clone NT2RP2004606, highly similar to Metalloproteinase inhibitor 1;Tissue inhibitor of metalloproteinase 1;cDNA, FLJ92204, Homo sapiens tissue inhibitor of metalloproteinase 1 (erythroidpotentiating activity, collagenase inhibitor) (TIMP1), mR…	P01033;B3KQF4;Q58P21;Q6FGX5;Q5H9A7;Q5H9A8	7	7	7	6	7	7	7	7	6	6	7	7	7	6	7	7	7	7	6	6	45.4	45.4	23.171	124260000	6293000	7123900	6510400	6619900	5995700	37232000	19034000	23831000	6438000	5177100	12374000	9768500	8264100	8620900	7501200	56249000	9655500	15724000	13718000	8129800
Exostoses (Multiple)-like 2;Alpha-1,4-N-acetylhexosaminyltransferase EXTL2;Alpha-GalNAcT EXTL2;Exostosin-like 2;EXT-related protein 2;Glucuronyl-galactosyl-proteoglycan 4-alpha-N-acetylglucosaminyltransferase;Processed exostosin-like 2;cDNA FLJ57132, highly similar to Exostosin-like 2 (EC 2.4.1.223);Exostoses (Multiple)-like 2, isoform CRA_a;EXTL2;EXTL2 protein;cDNA FLJ39595 fis, clone SKNSH20019…	Q49A43;Q8IYF4;Q9UBQ6;B4DNZ2;D3DT60;O00245;Q05DH5;Q8N8F1	1	2	1	2	2	0	2	2	2	0	1	2	1	2	2	0	2	2	2	0	10.3	10.3	37.608	667040	18289	71678	25980	46969	88515	0	162310	120090	133210	0	20610	98021	76707	10130	104640	0	231250	189580	141630	0
Extracellular glutathione peroxidase;Glutathione peroxidase 3;Plasma glutathione peroxidase;GPX3 protein	P22352;Q6NXQ3	6	6	6	6	6	7	7	7	7	7	6	6	6	6	6	7	7	7	7	7	32.3	32.3	25.505	110870000	10478000	9219400	9440800	10424000	14762000	8779500	12358000	11109000	12476000	11819000	13797000	11532000	11238000	11551000	18920000	8164500	17223000	16689000	16863000	11843000
Extracellular matrix protein 1;Secretory component p85;Truncated extracellular matrix protein 1	Q16610-4;Q16610;Q16610-1;C8CHS3;Q16610-2	21	20	22	22	21	23	23	21	21	21	21	20	22	22	21	23	23	21	21	21	54	54	63.563	328040000	30225000	30039000	32623000	31181000	29145000	37800000	36816000	34279000	36410000	29522000	37737000	34283000	34971000	35462000	36261000	44995000	46938000	49007000	48303000	37195000
Extracellular superoxide dismutase [Cu-Zn];Superoxide dismutase [Cu-Zn];Extracellular superoxide dismutase	P08294;B2R9V7;Q16867	2	3	3	3	3	3	3	3	3	2	2	3	3	3	3	3	3	3	3	2	23.3	23.3	25.851	39874000	373790	592240	11420000	11434000	9920700	2329100	950060	961290	731640	1160900	2031200	2233800	12389000	11897000	12720000	2328200	522220	500380	333320	1523000
Factor seven-activating protease;Factor VII-activating protease;Hepatocyte growth factor activator-like protein;Hyaluronan-binding protein 2;Hyaluronan-binding protein 2 27 kDa light chain;Hyaluronan-binding protein 2 27 kDa light chain alternate form;Hyaluronan-binding protein 2 50 kDa heavy chain;Hyaluronan-binding protein 2 50 kDa heavy chain alternate form;Plasma hyaluronan-binding protein;cD…	Q14520;B7Z8Q5;B7Z8U5	17	18	16	18	18	17	18	16	19	19	17	18	16	18	18	17	18	16	19	19	39.3	39.3	62.671	490620000	43977000	37161000	36940000	44954000	38881000	77424000	56351000	43374000	49807000	61749000	50549000	44003000	40072000	49432000	46799000	78343000	76403000	66258000	71355000	74699000
Fc-gamma RIII-beta;FcR-10;IgG Fc receptor III-1;Low affinity immunoglobulin gamma Fc region receptor III-B;Fc-gamma receptor IIIb (CD16);Fc-gamma receptor IIIb (CD 16)	O75015;Q9ULV2;Q9UPY7	5	5	5	5	5	4	5	4	5	5	2	2	2	2	2	2	2	2	2	2	19.7	10	29.884	60974000	8030400	7275100	8199700	5716900	7284100	5388100	5619300	2809300	5883900	4767400	8663100	8060900	8746000	6506400	8450700	7460100	7204900	6420200	7399300	4664800
Fcgamma-binding protein antigen;IgGFc-binding protein	Q9Y6R7	40	39	47	40	44	17	18	17	15	15	24	21	27	22	24	10	10	8	8	7	21.2	10.6	572.01	165250000	22165000	28812000	26833000	28260000	29707000	7583900	5960600	5670500	5057200	5198000	27844000	31968000	29350000	30539000	35982000	8569500	9918400	8758800	7033400	6289200
Ferritin light chain;Ferritin;Ferritin L-chain;Ferritin light polypeptide	P02792;B1Q387;B1Q3B3;B2R4B9;O00563;Q4FCH6;Q6DMM8;Q6IBT7;Q6S4P3;Q86WI9;Q8WU07;Q96AU9;Q96CU0;B1Q3B4	4	3	3	2	2	4	5	4	5	3	4	3	3	2	2	4	5	4	5	3	38.3	38.3	20.019	32885000	1801800	9480500	7749000	6749200	133520	1816400	1681300	1302800	1389200	781710	1478200	13682000	9270100	6872900	481750	1576400	1229300	1112100	1258600	558410
Fibrillin-1;cDNA FLJ61597, highly similar to Fibrillin-1;Fibrillin 1;Fibrillin 15	P35555;B4E3I6;D2JYH6;Q75N88;Q75N89;Q9NP01	1	3	2	3	2	2	0	1	0	2	1	3	2	3	2	2	0	1	0	2	1.5	1.5	312.3	1646300	79752	181350	270840	259540	191020	357530	0	45736	0	260570	105390	267650	241800	299040	215670	356250	0	0	0	268490
Fibrinogen alpha chain;Fibrinopeptide A;cDNA FLJ78367, highly similar to Homo sapiens fibrinogen, A alpha polypeptide (FGA), transcriptvariant alpha, mRNA;Fibrinogen alpha chain, isoform CRA_b;Fibrinogen alpha chain, isoform CRA_c	P02671-1;P02671;A8K3E4;D3DP14;P02671-2;D3DP15	20	20	22	21	22	5	6	7	7	9	20	20	22	21	22	5	6	7	7	9	34.1	34.1	94.972	455220000	74575000	85361000	90384000	92711000	90032000	5141700	2267700	3320800	4813600	6612200	89903000	111050000	97907000	103660000	110660000	4717000	2714800	3183600	4854200	5146200
Fibrinogen beta chain;Fibrinopeptide B;cDNA FLJ53952, highly similar to Fibrinogen beta chain;Fibrinogen beta chain, isoform CRA_e	P02675;B4E1D3;D3DP13;Q32Q65;D6REL8	12	10	10	9	11	4	2	3	3	6	12	10	10	9	11	4	2	3	3	6	38.9	38.9	55.928	24436000	4287200	4409700	4542400	4272600	4186400	465350	382350	1139000	315900	435480	5070700	5260700	4828300	5800700	4949200	430610	541410	1531300	320980	524910
Fibronectin receptor subunit beta;Integrin beta-1;VLA-4 subunit beta;Integrin beta;Integrin, beta 1 (Fibronectin receptor, beta polypeptide, antigen CD29 includes MDF2, MSK12)	P05556-3;P05556;D3DRY4;P05556-4;D3DRY3;P05556-5;D3DRY5;P05556-1;D3DRX9;P05556-2;Q5T3E4;Q5T3E6;C9JPK5	0	0	0	0	1	2	1	0	1	0	0	0	0	0	1	2	1	0	1	0	3.4	3.4	91.619	443310	0	0	0	0	39816	294660	59213	0	49620	0	0	0	0	0	56839	245400	108680	0	80846	0
Fibulin 1;Fibulin-1;cDNA FLJ53207, highly similar to Homo sapiens fibulin 1 (FBLN1), transcript variant C, mRNA;cDNA, FLJ79190, highly similar to Homo sapiens fibulin 1 (FBLN1), transcript variant C, mRNA	B1AHL2;P23142-4;P23142;B4DUV1;B1AHL4;P23142-2;B1AHM7	15	15	14	14	14	16	17	17	19	17	2	3	2	3	2	4	4	4	4	4	32.9	5.8	78.329	39012000	928660	2124200	971610	1224200	802450	11603000	5563000	5816200	3810900	6168100	2125800	2214500	2052200	1851700	1878700	15506000	5804600	6415500	4150300	6388400
Fibulin-1;cDNA PSEC0266 fis, clone NT2RP3003649, highly similar to Homo sapiens fibulin-1D mRNA	P23142-1;P23142;Q8NBH6;P23142-3	15	14	15	12	14	20	18	19	21	19	2	2	3	1	2	8	5	6	6	6	42.5	14.8	77.213	435410000	21489000	16861000	16043000	13517000	14358000	101730000	59518000	61146000	56714000	74033000	31554000	21799000	20141000	16191000	17678000	104730000	79179000	85474000	70042000	90432000
Fletcher factor;Kininogenin;Plasma kallikrein;Plasma kallikrein heavy chain;Plasma kallikrein light chain;Plasma prekallikrein;Kallikrein B, plasma (Fletcher factor) 1, isoform CRA_b;Putative uncharacterized protein KLKB1;cDNA FLJ77744, highly similar to Homo sapiens kallikrein B, plasma (Fletcher factor) 1 (KLKB1), mRNA;cDNA FLJ51250, highly similar to Plasma kallikrein (EC 3.4.21.34)	P03952;Q4W5C3;A8K9A9;C9J075;B4DMX2;C9JCT1	31	32	33	33	31	29	31	31	30	30	30	31	32	32	30	28	30	30	29	29	54.9	53.8	71.369	2125600000	203830000	207450000	224500000	199060000	172930000	303070000	215520000	205830000	206280000	187080000	241330000	223600000	226310000	219180000	233450000	376490000	276980000	303040000	277440000	215800000
FLJ00385 protein;Putative uncharacterized protein;Putative uncharacterized protein DKFZp686I15212;HDC;Heavy chain disease protein;Ig gamma-3 chain C region;Full-length cDNA clone CS0DI019YF20 of Placenta of Homo sapiens (human)	Q8NF17;Q5EBM2;Q6N030;P01860;Q86TT2	14	14	14	13	15	9	11	9	10	8	7	7	7	7	7	2	4	2	3	2	39.5	22.4	56.11	2525300000	475070000	585000000	539130000	518950000	380210000	5056900	5527000	5406700	5171000	5762800	666340000	643060000	590310000	614360000	412270000	4924900	2926400	2985200	1255400	2370100
FN1 protein	Q14328	106	100	93	98	100	104	102	102	104	105	0	0	0	0	0	0	0	0	0	0	58.6	0	266.2	114870000	10453000	11633000	11586000	13741000	13007000	14440000	10404000	9215300	10067000	10322000	10209000	12891000	12508000	15256000	12981000	19306000	14071000	12859000	14544000	14721000
Follistatin-like protein 1;Follistatin-related protein 1;cDNA FLJ78447, highly similar to Homo sapiens follistatin-like 1 (FSTL1), mRNA;Follistatin-like 1, isoform CRA_a;cDNA FLJ50214, highly similar to Follistatin-related protein 1;cDNA FLJ52277, highly similar to Follistatin-related protein 1;Follistatin-related protein;Putative uncharacterized protein FSTL1	Q12841;A8K523;D3DN90;B4DTT5;B4DTZ8;Q9BZQ0;C9J5G4	1	2	2	1	1	1	2	2	2	2	1	2	2	1	1	1	2	2	2	2	5.8	5.8	34.985	3114600	95769	295600	283000	93661	118050	160710	442650	391050	466000	768080	291400	269770	259440	282740	392640	157180	530010	541810	587360	765500
Fructose-bisphosphate aldolase A;Lung cancer antigen NY-LU-1;Muscle-type aldolase;Fructose-bisphosphate aldolase	P04075;A4UCS9;A4UCT0	4	6	7	6	8	8	8	8	6	7	3	5	6	5	7	7	7	7	5	6	26.1	24.4	45.26	30073000	1065200	1724400	2723100	2361300	2245900	5713300	3110300	3422400	3083100	4623800	1921600	2905200	2859800	3023800	2786200	6285600	3920000	4395100	3494900	5023200
Fructose-bisphosphate aldolase B;Liver-type aldolase;Fructose-bisphosphate aldolase	P05062;A8K430;Q8NHT3;C9J4K3;Q5T7D5	3	4	4	4	4	5	4	4	4	4	2	3	3	3	3	4	3	3	3	3	15.9	14	39.473	4956100	201740	173390	296060	364040	614540	720070	662060	431320	559340	933520	287210	170710	309990	377200	750790	678940	878140	639340	761400	1168100
Gamma-tropomyosin;Tropomyosin alpha-3 chain;Tropomyosin-3;Tropomyosin-5;cDNA, FLJ96568, highly similar to Homo sapiens tropomyosin 3 (TPM3), mRNA;Tropomyosin 3, isoform CRA_c;Tropomyosin 3;Tropomyosin 3, isoform CRA_b;TPMsk3;cDNA FLJ50612, highly similar to Rattus norvegicus tropomyosin 3, gamma (Tpm3), transcript variant 2, mRNA;Cytoskeletal tropomyosin isoform (2.5 kb);Cytoskeletal tropomyosin …	P06753-1;P06753;P06753-2;B2RDE1;D3DV71;Q5VU58;Q8TCG3;Q5VU66;P06753-3;B4DQ80;Q5VU61;Q6LDX7;Q8NI98;Q5VU72;Q5VU70;Q8NAH0;Q5HYB6;Q5VU59;A6NL28-1;A6NL28;A6NL28-2;B4DWT5;Q8NAG3;Q5VU63;Q5VU62;Q5VU64	0	1	0	2	0	1	0	0	0	0	0	1	0	2	0	1	0	0	0	0	5.6	5.6	32.95	427140	0	195190	0	208840	0	23113	0	0	0	0	0	167970	0	236400	0	70858	0	0	0	0
Gc-globulin;Group-specific component;Vitamin D-binding protein	P02774-1;P02774;D6RAK8;D6RF35;P02774-2;D6RBJ7	38	39	39	39	39	38	38	38	38	38	38	39	39	39	39	38	38	38	38	38	77.3	77.3	55.076	29438000000	2467800000	2836600000	2813300000	2699300000	2505700000	4373700000	3047400000	2583800000	3137000000	2973800000	3039800000	3227800000	3026300000	3032200000	2983900000	4655700000	4087500000	4055400000	4216300000	3623500000
GCTM-2 antigen;Gp200;Podocalyxin;Podocalyxin-like protein 1;PODXL protein;cDNA FLJ31254 fis, clone KIDNE2005526, highly similar to Homo sapiens podocalyxin-like protein mRNA	O00592-1;O00592;B7ZKQ8;O00592-2;Q96N83	1	1	0	1	1	1	1	0	0	1	1	1	0	1	1	1	1	0	0	1	3.9	3.9	58.875	659980	62276	0	0	0	0	375090	41985	0	0	180620	0	0	0	0	0	426760	37336	0	0	178260
Glutathione reductase, mitochondrial;Glutathione reductase, isoform CRA_b;Glutathion reductase delta8 alternative splicing variant;Glutathione reductase;Glutathion reductase delta9 alternative splicing varian;Glutathion reductase delta8+9 alternative splicing variant	P00390-1;P00390;D3DSV3;C8KIL8;P00390-2;Q03504;C8KIL9;C8KIM0	1	0	0	1	1	0	2	1	1	1	1	0	0	1	1	0	2	1	1	1	4.4	4.4	56.256	654370	94875	0	0	46374	37656	0	195280	93865	53475	132840	104680	0	0	50179	46990	0	225090	170020	84658	175410
Glycoprotein 5;Platelet glycoprotein V;Glycoprotein V (Platelet)	P40197;D1MER9	4	6	4	5	7	6	4	5	5	6	4	6	4	5	7	6	4	5	5	6	17.7	17.7	60.958	15284000	1355200	1868300	1301800	1779700	2852100	1700100	1322900	1076100	887660	1140600	2265000	2198000	2484700	2709900	3176000	1793800	1340700	628440	801830	1430500
Glycoprotein 6;Platelet glycoprotein VI;Putative uncharacterized protein GP6	Q9HCN6-3;Q9HCN6;C9JF86;Q9HCN6-1;C9JXL6;Q9HCN5;Q9HCN6-2	1	2	2	1	2	1	2	0	0	0	1	2	2	1	2	1	2	0	0	0	5	5	67.308	1196300	89872	184360	255550	156850	197590	69746	242340	0	0	0	120970	213820	299910	200100	237080	67496	285070	0	0	0
Glycoprotein GP36b;Lectin mannose-binding 2;Vesicular integral-membrane protein VIP36;cDNA FLJ75774, highly similar to Homo sapiens lectin, mannose-binding 2 (LMAN2), mRNA;cDNA FLJ52285, highly similar to Vesicular integral-membrane protein VIP36	Q12907;A8K7T4;B4DWN1;D6RBV2;D6RDX1;D6RIU4	1	1	3	3	2	3	2	2	2	2	1	1	3	3	2	3	2	2	2	2	15.7	15.7	40.228	2543200	0	157130	608680	438330	111390	237900	306190	240290	277150	166180	0	249850	416140	357660	141220	188010	647690	441540	472460	183980
Glycoprotein phospholipase D;Glycosyl-phosphatidylinositol-specific phospholipase D;Phosphatidylinositol-glycan-specific phospholipase D	P80108-1;P80108	12	13	14	14	13	14	12	9	11	13	12	13	14	14	13	14	12	9	11	13	28.8	28.8	92.335	76708000	5961100	6534100	5720900	5132300	5356600	13684000	7632900	7666500	9216700	9803000	6419200	6030000	5517900	5437700	5571900	15001000	10892000	11819000	14484000	12213000
Golgin subfamily A member 6-like protein 2;LOC283685 protein	Q8N9W4-1;Q8N9W4;A1L302	1	1	1	1	1	1	1	1	1	1	1	1	1	1	1	1	1	1	1	1	2	2	79.342	267580000	17098000	21637000	22128000	22181000	15901000	53739000	28945000	22679000	26656000	36618000	18946000	24667000	23562000	24239000	18945000	54900000	40979000	35095000	37731000	44692000
Guanylate cyclase activator 2A;Guanylate cyclase-activating protein 1;Guanylate cyclase-activating protein I;Guanylin;HMW-guanylin	Q02747	1	0	0	0	1	1	1	1	1	1	1	0	0	0	1	1	1	1	1	1	8.7	8.7	12.388	1063200	102610	0	0	0	46378	420760	65140	126310	131070	170910	118050	0	0	0	50747	453840	68112	190550	188980	189820
Haptoglobin;Haptoglobin alpha chain;Haptoglobin beta chain;HP protein;cDNA FLJ31310 fis, clone LIVER1000165, highly similar to Haptoglobin	P00738;Q0VAC5;B3KP77;Q6NSB4;Q6PEJ8	29	30	29	28	28	25	25	26	26	26	14	15	15	14	15	12	12	13	13	13	62.6	43.3	46.723	3668700000	491050000	549320000	557650000	527800000	470170000	169280000	222350000	214580000	228030000	238440000	619610000	653020000	650640000	703750000	591480000	144110000	287650000	306140000	241250000	226180000
Haptoglobin-related protein;Haptoglobin	P00739-2;P00739;P00739-1;Q14552	20	20	19	19	18	19	18	19	19	18	5	5	5	5	5	6	5	6	6	5	49.4	26	43.077	69331000	5253600	6111600	5924000	6234200	4959000	11265000	6823000	6994700	7884900	7881200	5405000	8543600	5872800	6787100	5874300	11019000	9094300	11163000	10756000	10206000
HCV NS5A-transactivated protein 13 target protein 2;Out at first protein homolog	Q86UD1	2	1	1	1	1	2	1	1	1	2	2	1	1	1	1	2	1	1	1	2	9.5	9.5	30.688	3274800	459390	420450	428820	405920	442260	417780	167780	159830	160840	211750	484860	556570	520350	509390	613700	293750	242690	254180	228910	162820
Heat shock 70 kDa protein 6;Heat shock 70 kDa protein B';cDNA, FLJ93166, highly similar to Homo sapiens heat shock 70kDa protein 6 (HSP70B') (HSPA6), mRNA;cDNA FLJ36606 fis, clone TRACH2015654, highly similar to HEAT SHOCK 70 kDa PROTEIN 6;cDNA FLJ51847, highly similar to Heat shock 70 kDa protein 6;Heat shock 70kDa protein 6 (HSP70B') variant;Heat shock 70 kDa protein B;Putative heat shock 70 kD…	P17066;B2R6X5;B3KSM6;B4DHP5;Q53FC7;P48741	1	1	1	1	1	1	1	1	1	1	1	1	1	1	1	1	1	1	1	1	1.7	1.7	71.027	6133400	437580	442600	608720	215840	246250	1291200	641280	641320	765970	842630	488540	495470	672830	223440	286700	1315300	872750	995660	1090500	1021100
Heat shock 70 kDa protein 8;Heat shock cognate 71 kDa protein;cDNA FLJ77848;cDNA FLJ38781 fis, clone LIVER2000216, highly similar to HEAT SHOCK COGNATE 71 kDa PROTEIN;cDNA FLJ55485, highly similar to Heat shock cognate 71 kDa protein;Heat shock 70kDa protein 8 isoform 1 variant;Putative uncharacterized protein;HSPA8 protein;cDNA FLJ20564 fis, clone KAT12033;Uncharacterized bone marrow protein BM0…	P11142-1;P11142;A8K7Q2;B3KTV0;B4E1Q1;Q53GZ6;Q96BE0;Q96H53;Q96IS6;Q9NWW3;Q9NZ87;P11142-2;Q53HF2;B4DTX2;A4D111	1	2	1	1	1	1	1	1	2	1	0	1	0	0	0	0	1	0	1	0	4.3	1.9	70.897	106310	0	24575	0	0	0	0	52510	0	29228	0	0	26418	0	0	0	0	72970	0	37831	0
Hematopoetic proteoglycan core protein;Platelet proteoglycan core protein;Secretory granule proteoglycan core protein;Serglycin	P10124	2	0	1	2	2	1	0	1	1	1	2	0	1	2	2	1	0	1	1	1	17.1	17.1	17.652	2185000	656850	0	218870	354790	379870	341100	0	110940	58775	63809	871690	0	277740	301330	297890	404930	0	202090	82900	82395
Hemoglobin scavenger receptor;Scavenger receptor cysteine-rich type 1 protein M130;Soluble CD163;CD163 antigen, isoform CRA_a	Q86VB7-2;Q86VB7;Q86VB7-1;Q86VB7-3;D3DUU0	20	20	20	21	21	23	23	21	20	19	1	1	1	1	1	1	1	1	0	1	28.5	2	125.97	222280000	17484000	20886000	19215000	19742000	21393000	33016000	23875000	21359000	23620000	21688000	23230000	25322000	22607000	23674000	24827000	32267000	30724000	32573000	32461000	24780000
Hemoglobin scavenger receptor;Scavenger receptor cysteine-rich type 1 protein M130;Soluble CD163;Putative uncharacterized protein CD163;CD163 antigen, isoform CRA_b	Q86VB7-4;Q86VB7;C9JIG2;C9JHR8;D3DUU2	19	19	19	20	20	23	22	20	20	18	0	0	0	0	0	1	0	0	0	0	28.5	2	125.98	83755	0	0	0	0	0	83755	0	0	0	0	0	0	0	0	0	83755	0	0	0	0
Hepatocyte growth factor activator;Hepatocyte growth factor activator long chain;Hepatocyte growth factor activator short chain	D6RAR4;Q04756	13	13	13	12	14	12	11	11	12	10	13	13	13	12	14	12	11	11	12	10	30.4	30.4	71.482	370880000	34365000	36279000	35978000	33123000	32078000	50473000	39023000	36872000	38019000	34666000	34258000	35922000	34506000	35060000	36519000	46621000	56214000	65990000	61652000	47745000
Hexabrachion-like protein;Tenascin-X;Tenascin XB;DJ34F7.1.4 (Tenascin XB (Isoform 4));Growth-inhibiting protein 45;TNXB protein;Fibrinogen	P22105-1;P22105;P22105-3;B0V046;B0V2C0;B0UYX3;A2BHY8;O95681;Q9NPK6;P22105-2;B6RHJ5;Q6IPK3;Q9UE34	11	14	16	18	17	14	17	16	14	10	11	14	16	18	17	14	17	16	14	10	9.2	9.2	464.32	42230000	2159100	3623500	3924000	4171700	3845100	6481700	4603300	4413400	4265100	4743000	3162700	3724300	3629000	3854200	4081200	6574800	6243700	6761100	6334900	7366000
High endothelial venule protein;MAST 9;SPARC-like protein 1;cDNA, FLJ79432, highly similar to SPARC-like protein 1;Proliferation-inducing protein 33;SPARC-like 1 (Hevin);cDNA FLJ52396, highly similar to SPARC-like protein 1;cDNA FLJ54278, highly similar to SPARC-like protein 1;cDNA FLJ50481, highly similar to SPARC-like protein 1;cDNA FLJ54387, moderately similar to SPARC-like protein 1;cDNA FLJ5…	Q14515;B7ZB68;Q8N4S1;B4E2Z0;B4DNS6;D6RA29;B4DFZ4;B4DV72;B4E397	9	11	11	10	7	11	8	8	7	10	9	11	11	10	7	11	8	8	7	10	26.1	26.1	75.207	43031000	3553700	3950600	4435400	5428100	5159500	8173100	3194500	2393700	2124400	4618400	4001600	4110400	3797000	4417900	6276900	9914200	5231400	4596300	3662100	4685900
Histidine-proline-rich glycoprotein;Histidine-rich glycoprotein;cDNA, FLJ93914, highly similar to Homo sapiens histidine-rich glycoprotein (HRG), mRNA;Histidine-rich glycoprotein, isoform CRA_a;Putative uncharacterized protein DKFZp779H1622	P04196;B2R8I2;D3DNU7;Q68DR3	22	22	23	22	21	17	19	17	19	19	22	22	23	22	21	17	19	17	19	19	49.7	49.7	59.578	4993400000	782770000	855080000	862770000	799390000	767850000	122770000	200710000	109140000	186700000	306160000	983280000	1039900000	937440000	916220000	1009400000	119180000	245080000	243130000	175970000	245420000
Histone H2A type 2-A;Histone H2A.2;Histone H2A/o;Histone H2A type 2-C;Histone H2A/q;Histone H2A-GL101	Q6FI13;Q16777	2	1	1	1	1	1	1	1	1	1	1	0	0	0	0	0	0	0	0	0	29.2	22.3	14.095	211020	211020	0	0	0	0	0	0	0	0	0	199210	0	0	0	0	0	0	0	0	0
Histone H2A.J;Histone H2A;Histone H2A.x;Histone H2A type 1;Histone H2A/p;Histone H2A type 1-B/E;Histone H2A.2;Histone H2A/a;Histone H2A/m;Histone H2A type 1-D;Histone H2A.3;Histone H2A/g;Histone H2A type 1-C;Histone H2A/l;Histone H2A type 2-B;Histone H2A type 3;Histone H2A type 1-H;Histone H2A/s;Histone H2A type 1-J;Histone H2A/e;Histone H2A type 1-A;Histone H2A/r;Histone H2A.Z;H2A.F/Z;Histone H2…	Q9BTM1-2;Q9BTM1;C9JE22;P16104;P0C0S8;A4FTV9;P04908;B2R5B3;B2R5B6;Q08AJ9;P20671;Q93077;Q8IUE6;Q7L7L0;Q9BTM1-1;Q96KK5;A3KPC7;Q99878;Q96QV6;P0C0S5;Q71UI9;C9J0D1;A6NN01;B4E0B3;A8MQC5	2	2	1	1	1	1	1	1	1	1	1	1	0	0	0	0	0	0	0	0	25.2	19.2	16.109	2451700	1225400	177410	0	30364	0	195550	157340	125370	188990	351310	539600	76012	0	44817	0	311550	341980	314810	437130	750750
Histone H4	P62805;B2R4R0;Q0VAS5;Q6B823	1	1	1	1	1	1	1	1	1	0	1	1	1	1	1	1	1	1	1	0	7.8	7.8	11.367	850990	154440	107870	105080	140890	130320	78785	60418	24550	48636	0	182040	136090	109010	166040	167940	74570	68427	34331	63605	0
HP-RNase;RIB-1;Ribonuclease 1;Ribonuclease A;Ribonuclease pancreatic;RNase UpI-1;Ribonuclease, RNase A family, 1 (Pancreatic), isoform CRA_a;RNASE1 protein	P07998;D3DS06;Q6ICS5	4	4	3	5	4	5	4	4	4	4	4	4	3	5	4	5	4	4	4	4	44.9	44.9	17.644	52971000	4741100	2093500	1974900	3135600	2941800	11758000	6500300	6373700	6554200	6898300	6002600	2450200	2579600	2790400	2986100	11101000	9761900	10314000	9191500	7893000
Ig delta chain C region;FLJ00382 protein	P01880-1;P01880;Q8NF20;P01880-2	8	9	8	8	9	1	0	0	0	1	8	9	8	8	9	1	0	0	0	1	26.6	26.6	52.924	67076000	9933800	18868000	10750000	18083000	8911100	348880	0	0	0	180750	11643000	23471000	14907000	18675000	9291600	182600	0	0	0	100330
Ig epsilon chain C region	P01854	1	1	1	1	1	1	3	3	3	1	1	1	1	1	1	1	3	3	3	1	7.2	7.2	47.019	2398900	78313	95648	66499	64455	79802	72617	728830	734950	452280	25499	136440	192860	127150	123960	167250	119020	817690	926800	606920	49293
Ig gamma-1 chain C region;IGH@ protein;Hepatitis B virus receptor binding protein;Putative uncharacterized protein DKFZp686H20196;Putative uncharacterized protein DKFZp686O01196;Anti-RhD monoclonal T125 gamma1 heavy chain;Putative uncharacterized protein DKFZp686G11190;Putative uncharacterized protein DKFZp686K03196	P01857;Q6GMX6;Q6PYX1;Q6N097;Q6N094;Q5EFE5;Q6MZQ6;Q6N095	8	9	11	8	6	12	12	12	11	11	0	1	1	1	0	1	1	1	0	1	38.5	1.9	51.082	4023800	0	948870	1056000	1060700	0	373520	231750	246450	0	106450	0	1199800	1190300	1277400	0	328440	235640	332940	0	86710
Ig gamma-2 chain C region;Putative uncharacterized protein DKFZp686C15213	P01859;Q6MZU6	6	6	7	7	7	5	9	9	9	7	0	0	0	0	0	0	0	0	0	0	30.8	0	51.098	13228000	1067600	1966000	1983200	1906700	1043300	0	1880000	1341300	1504900	535010	1643000	2281000	2697900	2249600	2048900	0	2650100	1493200	1370000	359880
Ig heavy chain V-III region TUR;Ig heavy chain V-III region NIE	P01779;P01770	1	1	1	2	1	1	1	1	1	1	0	0	0	0	0	0	0	0	0	0	26.7	0	12.188	23709	0	0	0	23709	0	0	0	0	0	0	0	0	0	27991	0	0	0	0	0	0
Ig kappa chain C region;Immunoblobulin light chain	P01834;Q0KKI6	7	7	7	7	7	7	7	7	7	7	0	0	0	0	0	0	0	0	0	0	31.8	0	37.72	43422000	2525800	3263800	4509400	5689300	1780800	8383000	3164100	4833400	3616700	5655600	2804000	3450800	5006400	6530100	1985500	8361600	4211100	7551500	4948800	6794000
Ig kappa chain V-I region AG;Kappa 1 light chain variable region;BRE;Ig kappa chain V-I region WEA;Ig kappa chain V-I region WAT;Ig kappa chain V-I region Gal;Ig kappa chain V-I region Hau;Ig kappa chain V-I region Rei;Ig kappa chain V-I region Roy;Ig kappa chain V-I region Scw;Anti-streptococcal/anti-myosin immunoglobulin kappa light chain variable region;Myosin-reactive immunoglobulin light cha…	P01593;Q96PF6;A2NI60;P01610;P80362;P01599;P01600;P01607;P01608;P01609;Q96SA9;Q9UL77;Q9UL81	1	1	1	1	1	1	1	1	1	1	1	1	1	1	1	1	1	1	1	1	4.8	4.8	40.712	10684000	797500	1137200	1289600	1223400	781310	1261900	1218700	852450	964670	1157300	886780	1353000	1440900	1398200	937270	1215900	1697100	1320700	1352900	1383800
Ig kappa chain V-II region RPMI 6410;Putative uncharacterized protein	P06310;Q8TCD0	6	6	6	6	6	6	6	6	6	6	0	0	0	0	0	0	0	0	0	0	41	0	26.234	24749000	2545400	3164000	2937200	3322200	2196500	1602800	3507100	2994300	1041400	1438300	2878800	3825400	3271700	3823900	2713600	1479900	4890500	4872100	1510900	1737200
Ig kappa chain V-III region HAH;Ig kappa chain V-III region HIC;Ig kappa chain V-III region WOL;HRV Fab N27-VL;HRV Fab N28-VL;HRV Fab 026-VL;K light chain variable region;Ig kappa chain V-III region SIE;Ig kappa chain V-III region Ti;Cold agglutinin FS-2 L-chain;Ig kappa chain V-III region GOL;Rheumatoid factor	P18135;P18136;P01623;A2IPI2;A2IPI3;A2IPI5;A2NXP9;P01620;P01622;A2NB46;P04206	5	5	5	5	4	4	5	5	5	5	2	2	2	2	2	2	2	2	2	2	43.4	19.4	14.073	57451000	2965600	1725100	8054300	8264700	5034900	9338600	5287300	3923800	6802000	6054500	3159000	5895300	9553700	9957600	6451700	8224400	7393400	4022800	8397200	6783600
Ig kappa chain V-IV region;Ig kappa chain V-IV region B17;Ig kappa chain V-IV region JI;Ig kappa chain V-IV region Len	P06312;P06314;P06313;P01625	2	2	2	2	2	2	2	2	2	3	2	2	2	2	2	2	2	2	2	3	18.3	18.3	19.518	9113300	905530	881270	1202500	948180	261020	686380	1416900	759160	668570	1383700	1058900	923430	1339700	996300	161350	359970	2274500	1253700	910890	1853900
Ig lambda chain V-I region NEWM	P01703	0	1	0	1	0	1	1	1	2	1	0	0	0	0	0	0	0	0	1	0	17.5	10.7	10.904	13424000	0	1217700	0	4072100	0	946800	2319900	1330900	2539800	996940	0	1459800	0	5002600	0	789290	3242600	2071600	3694100	1127300
Ig lambda chain V-III region SH	P01714	2	2	2	2	2	3	2	3	2	3	1	1	1	1	1	2	1	2	1	2	34.3	25.9	11.392	15005000	1293400	1875500	1793600	1426500	708570	2312700	1247500	936040	1500600	1910400	1410500	2405100	2155100	1728500	921350	1884000	1757200	1340300	2326000	1973200
Ig lambda chain V-IV region Hil	P01717	1	1	1	1	1	0	0	0	0	0	1	1	1	1	1	0	0	0	0	0	17.8	17.8	11.517	5273300	981780	1092000	1441800	831900	925890	0	0	0	0	0	1112800	1314900	1697200	913180	1124500	0	0	0	0	0
Ig lambda-2 chain C regions;IGL@ protein	P0CG05;Q8N355	10	9	8	9	8	10	8	8	9	7	2	2	1	2	1	3	1	1	2	1	61.1	17.5	24.792	2249500000	172380000	260040000	255700000	227320000	168640000	319570000	214870000	203450000	208650000	218890000	208770000	278750000	264640000	261140000	201030000	348750000	284330000	320370000	308750000	259120000
Ig lambda-3 chain C regions;Light chain Fab;Cyclosporin A transporter 1	P0CG06;A2NYV5;C6KXN3	8	8	7	7	7	8	7	7	7	6	0	0	0	0	0	0	0	0	0	0	47.4	0	24.741	7087600	0	3089100	0	0	0	3998600	0	0	0	0	0	4258800	0	0	0	3496900	0	0	0	0
Ig lambda-7 chain C region	A0M8Q6	4	4	3	4	3	3	2	2	3	3	1	1	0	1	0	0	0	0	0	0	48.1	9.4	11.303	410520	0	199210	0	211320	0	0	0	0	0	0	0	223900	0	257990	0	0	0	0	0	0
Ig mu chain C region	P01871-2;P01871	19	18	19	18	18	18	19	19	19	18	0	0	0	0	0	0	0	0	0	0	45.9	0	51.79	4685800	267470	274310	237920	361040	148410	863320	631490	660140	564990	676670	296230	299530	240510	389140	159790	863610	908760	1072500	800130	815690
Ig mu chain C region;Full-length cDNA clone CS0DD006YL02 of Neuroblastoma of Homo sapiens (human)	P01871-1;P01871;Q86TT1	16	16	16	16	15	16	17	17	17	16	0	0	0	0	0	0	0	0	0	0	63.7	0	41.272	2890900	0	166070	0	82411	0	1060700	531770	264060	268320	517520	0	163850	0	71583	0	1127900	749880	392120	345630	612570
IGFBP-rP1;Insulin-like growth factor-binding protein 7;MAC25 protein;PGI2-stimulating factor;Prostacyclin-stimulating factor;Tumor-derived adhesion factor;cDNA FLJ56737, highly similar to Insulin-like growth factor-binding protein 7;cDNA, FLJ78981, highly similar to Insulin-like growth factor-binding protein 7	Q16270;B4E1N2;B7Z9W7	1	1	1	1	1	2	1	2	2	1	1	1	1	1	1	2	1	2	2	1	13.5	13.5	29.13	3535000	207800	168330	215090	239490	204740	605190	450110	435430	558130	450680	233130	191050	239120	270650	252840	596800	684060	566710	785380	576020
IGK@ protein;Putative uncharacterized protein;Anti-RhD monoclonal T125 kappa light chain	Q6P5S8;Q6GMX0;Q7Z3Y4;Q5EFE6	7	7	7	7	7	6	7	7	7	7	0	0	0	0	0	0	0	0	0	0	42.4	0	25.773	3527400	305640	596320	356790	189280	245220	0	405070	400870	446720	581510	373030	716670	356620	179080	267520	0	548680	636440	632860	709850
IGL@ protein	Q8N5F4	10	9	9	9	8	8	8	8	7	6	0	0	0	0	0	0	0	0	0	0	51.5	0	24.961	3172800	216070	746010	791940	815120	48627	291620	129520	133880	0	0	240470	857030	877580	922100	169870	264450	144070	175550	0	0
Imidodipeptidase;Peptidase D;Proline dipeptidase;Xaa-Pro dipeptidase;cDNA FLJ75447, highly similar to Homo sapiens peptidase D, mRNA;cDNA FLJ78212, highly similar to Human prolidase (imidodipeptidase) mRNA;cDNA FLJ78243, highly similar to Homo sapiens peptidase D, mRNA;cDNA FLJ57945, highly similar to Xaa-Pro dipeptidase (EC 3.4.13.9);cDNA FLJ58179, highly similar to Xaa-Pro dipeptidase (EC 3.4.1…	P12955;A8K3Z1;A8K416;A8K696;B4DDB7;A8MX47	8	5	8	8	7	9	6	7	8	8	8	5	8	8	7	9	6	7	8	8	26.8	26.8	54.548	21254000	2251000	1141400	1653200	1367300	1150500	5216900	1688900	1790200	2357000	2637500	2817400	1711500	1793600	1575900	1869400	5621600	2397100	2198600	2658100	2468800
Immunglobulin heavy chain variable region;Imunoglobulin heavy chain;Ig heavy chain V-III region GAL	Q0ZCH4;Q0ZCH7;Q0ZCI8;Q0ZCJ0;Q0ZCJ2;Q0ZCJ4;Q9ULB6;Q0ZCH9;Q0ZCJ5;P01781	2	2	2	3	2	4	3	3	3	3	1	1	1	1	1	1	1	1	1	1	29.1	5.2	18.58	19378000	891860	1148200	1259400	1342400	918080	3726200	2383400	2588400	2611300	2508500	931680	1217900	1235400	1347200	1025300	3801000	3336500	4198200	3952000	3048500
Immunoglobulin heavy chain variant	Q9NPP6	11	11	12	13	12	6	9	9	9	10	0	0	0	0	0	0	0	0	0	0	47.1	0	44.786	1839700	158310	209440	381740	382040	181780	378820	66413	0	0	81143	190810	227690	455250	456300	205350	379410	99379	0	0	90033
Immunoglobulin J chain;Putative uncharacterized protein IGJ	P01591;D6RD17;D6RHJ6;C9JA05	4	6	6	6	5	6	6	6	6	6	4	6	6	6	5	6	6	6	6	6	41.5	41.5	18.098	73348000	1058900	3007500	3042700	4076500	1778900	18982000	9324700	9230600	11074000	11773000	1240400	3106600	2901000	3742200	2015600	22081000	12389000	14293000	15096000	13531000
Immunoglobulin superfamily containing leucine-rich repeat protein	O14498	0	1	1	1	0	2	2	1	2	1	0	1	1	1	0	2	2	1	2	1	8.2	8.2	45.997	1254900	0	90360	65503	53115	0	330740	237010	186080	240420	51656	0	102790	60204	46068	0	581870	195790	310530	207610	55600
Immunoglobulin superfamily DCC subclass member 2;Neogenin;NEO1 protein;Neogenin homolog 1 variant	Q92859-1;Q92859;B7ZKN0;Q59FP8;B7ZKM9;Q92859-2	0	2	0	1	1	3	2	2	2	1	0	2	0	1	1	3	2	2	2	1	3.2	3.2	160.01	1056400	0	99648	0	42350	35889	332960	152260	269700	123580	0	0	102600	0	68047	73738	164270	248980	525710	194020	0
Immunolgoobulin heavy chain	A2KLM6	3	3	3	3	3	3	1	2	1	0	3	3	3	3	3	3	1	2	1	0	30.8	30.8	12.674	35576000	5046300	4835300	13145000	7924800	2668800	1657100	124710	128430	45118	0	4735700	5245400	14707000	8942600	2909700	995290	366320	832760	252150	0
INCAM-100;Vascular cell adhesion protein 1;Vascular cell adhesion molecule 1 isoform a variant;cDNA FLJ55701, highly similar to Vascular cell adhesion protein 1;Putative uncharacterized protein DKFZp779G2333	P19320-1;P19320;Q53FL7;P19320-2;B4DKS4;Q68DC4	18	19	17	19	19	17	19	18	15	17	18	19	17	19	19	17	19	18	15	17	35.2	35.2	81.275	89161000	6229400	6844400	6810000	7417200	6892100	15713000	10810000	8689300	10764000	8991500	8148400	8404200	7933400	8397000	7668800	17283000	13150000	12249000	16396000	9841200
Inducible T-cell co-stimulator ligand, isoform CRA_b;Putative uncharacterized protein ICOSLG;B7 homolog 2;B7-like protein Gl50;B7-related protein 1;ICOS ligand;cDNA FLJ77643, highly similar to Homo sapiens B7-like protein (B7H2), mRNA;cDNA, FLJ95137, Homo sapiens B7-like protein (B7H2), mRNA;Inducible T-cell co-stimulator ligand;Inducible T-cell co-stimulator ligand, isoform CRA_c;cDNA FLJ50464, …	D3YTG1;O75144-2;O75144;O75144-1;A0N0L8;B7Z1W8;B7ZA28;B7ZA61;A8MUZ1	1	2	1	2	2	0	1	0	1	1	1	2	1	2	2	0	1	0	1	1	4.2	4.2	51.925	791600	0	195750	94971	136680	225850	0	31392	0	53227	53724	0	204390	174560	122910	231710	0	49985	0	95226	86353
Inositol (1,3,4,5)-tetrakisphosphate 3-phosphatase;Multiple inositol polyphosphate phosphatase 1;cDNA, FLJ93389, highly similar to Homo sapiens multiple inositol polyphosphate histidine phosphatase, 1 (MINPP1), mRNA;cDNA FLJ51483, highly similar to Multiple inositol polyphosphate phosphatase 1 (EC 3.1.3.62)	Q9UNW1-1;Q9UNW1;B2R7D2;B4E394	5	4	4	6	4	7	6	6	6	6	5	4	4	6	4	7	6	6	6	6	21.6	21.6	55.051	17839000	1462900	1054300	1894500	1806600	1516400	2685900	1738400	1510000	2336600	1833000	1965100	1393800	2311200	2292700	2882900	2001200	2577400	1646900	2733400	2052300
Insulin-like growth factor IB;Mechano growth factor;Somatomedin-C;Insulin-like growth factor 1 (Somatomedin C); insulin-like growth factor 1 (Somatomedia C) variant;Insulin-like growth factor 1 (Somatomedin C);Insulin-like growth factor 1 (Somatomedin C), isoform CRA_d;Insulin-like growth factor-I;Insulin-like growth factor 1 (Somatomedin C), isoform CRA_c;Insulin-like growth factor I;IGF1 protein	P05019-1;P05019;P05019-2;Q59GC5;Q5U743;Q6LD41;Q13429;Q14620;Q9NP10	1	1	1	1	1	1	1	2	1	1	1	1	1	1	1	1	1	2	1	1	14.4	14.4	21.841	4469500	412670	190830	197670	393180	398050	170660	973070	858630	633650	241060	414350	226340	217520	417060	453830	134520	1506100	1341400	895390	286510
Insulin-like growth factor-binding protein 2;Putative uncharacterized protein IGFBP2	P18065;C9JMY1	7	9	8	8	8	3	1	2	0	2	7	9	8	8	8	3	1	2	0	2	30.2	30.2	35.137	20451000	2239100	5282700	4293900	4249500	3510300	351560	125800	244810	0	153640	1919700	7054500	5247800	4339400	4994900	130970	123480	96532	0	48161
Insulin-like growth factor-binding protein 3;Insulin-like growth factor binding protein 3;Insulin-like growth factor binding protein 3 isoform b;Insulin-like growth factor binding protein 3, isoform CRA_d;cDNA FLJ43234 fis, clone HCHON2002964, highly similar to Insulin-like growth factor-binding protein 3;Insulin-like growth factor binding protein 3, isoform CRA_b;cDNA FLJ53634, highly similar to…	P17936;A6XND0;A6XND1;D3DVM0;B3KWK7;B4DP07;B3KVF9;B4DN53;B3KTS0;B3KVY6;Q6ZSD0;A6XNC9;B3KTQ0;B3KRZ1	10	10	10	10	9	11	10	10	11	11	10	10	10	10	9	11	10	10	11	11	39.7	39.7	32.222	97158000	8117600	8113300	7089800	8508400	5942200	15441000	8031900	8779000	11429000	15705000	11284000	10887000	9160100	9500900	10234000	16042000	11313000	11734000	12965000	14998000
Insulin-like growth factor-binding protein 6;Insulin-like growth factor binding protein 6	P24592;Q9H2B5	5	4	5	6	5	3	4	4	4	5	5	4	5	6	5	3	4	4	4	5	31.7	31.7	25.322	54946000	6144700	6909900	6379700	6407900	5602000	5462600	3519200	4405100	3884300	6230700	6206300	7969500	5930500	6502400	5648100	5708200	5641300	8096400	6749500	8218800
Inter-alpha (Globulin) inhibitor H4 (Plasma Kallikrein-sensitive glycoprotein);ITIH4 protein	B2RMS9;B7ZKJ8	46	46	46	48	46	38	39	38	40	42	1	1	1	2	1	0	0	0	0	0	59.5	1.7	103.88	12992000000	1474500000	1416600000	1490200000	1339000000	1294700000	1398800000	1146600000	1049300000	1117300000	1265100000	1662900000	1668800000	1584200000	1474400000	1526200000	1628300000	1536500000	1609400000	1571400000	1493000000
Inter-alpha-trypsin inhibitor complex component II;Inter-alpha-trypsin inhibitor heavy chain H2;Serum-derived hyaluronan-associated protein;cDNA FLJ75038, highly similar to Homo sapiens inter-alpha (globulin) inhibitor H2 (ITIH2), mRNA;Inter-alpha (Globulin) inhibitor H2;Inter-alpha (Globulin) inhibitor H2, isoform CRA_b;Inter-alpha (Globulin) inhibitor H2, isoform CRA_a;cDNA FLJ53848, highly sim…	P19823;A2RTY6;D3DRR6;Q5T985;B4DM79	35	36	35	34	36	35	34	35	35	36	35	36	35	34	36	35	34	35	35	36	47.7	47.7	106.57	19944000000	1938800000	1765500000	1799300000	1814600000	1505600000	3286600000	1957600000	1740500000	1975700000	2160100000	2046400000	2005600000	1861300000	1925000000	1780800000	3577500000	2805900000	2873200000	2712000000	2644500000
Inter-alpha-trypsin inhibitor complex component III;Inter-alpha-trypsin inhibitor heavy chain H1;Serum-derived hyaluronan-associated protein;cDNA FLJ56954, highly similar to Inter-alpha-trypsin inhibitor heavy chain H1;cDNA FLJ56821, highly similar to Inter-alpha-trypsin inhibitor heavy chain H1;cDNA FLJ51523, highly similar to Inter-alpha-trypsin inhibitor heavy chain H1;cDNA FLJ54395, highly si…	P19827;B7Z539;B7Z549;B7Z558;B7Z8B6;B7Z8C0	33	32	32	33	30	31	33	31	32	34	20	20	19	19	18	19	20	19	19	20	52.6	27.2	101.39	8375600000	579260000	717620000	696030000	679970000	777470000	1229100000	888010000	951270000	737640000	1119300000	812190000	860240000	812180000	788120000	894030000	1317600000	1214300000	1349300000	1068300000	1184400000
Inter-alpha-trypsin inhibitor heavy chain H3;Serum-derived hyaluronan-associated protein;Putative uncharacterized protein ITIH3;cDNA FLJ60769, highly similar to Inter-alpha-trypsin inhibitor heavy chain H3	Q06033-1;Q06033;A8MXF4;Q06033-2;C9JX84;B4DPQ4	29	26	31	27	28	28	26	25	26	28	21	18	23	19	20	21	18	18	19	20	44.6	38.8	99.848	1958600000	146760000	165160000	169940000	174080000	151080000	308430000	196150000	187800000	219130000	240020000	191610000	182770000	172970000	188770000	181520000	333530000	291120000	305300000	289700000	260470000
Intercellular adhesion molecule 1;Major group rhinovirus receptor;cDNA FLJ53631, highly similar to Intercellular adhesion molecule 1;Cell surface glycoprotein;Intercelular adhesion molecule 1;SICAM-1;cDNA FLJ53641, highly similar to Intercellular adhesion molecule 1;cDNA FLJ53671, highly similar to Intercellular adhesion molecule 1	P05362;B4DNT6;Q15463;Q5NKV8;O00177;Q99930;B4DQW5;B4DW82	3	6	3	4	4	5	4	4	6	5	3	6	3	4	4	5	4	4	6	5	17.7	17.7	57.825	9562900	893820	1084500	772010	799750	785280	2007600	591060	741490	902620	984710	1127400	1207400	861940	1198400	1143500	1785000	754910	1251000	1512900	635020
Intercellular adhesion molecule 2;cDNA FLJ76426, highly similar to Homo sapiens intercellular adhesion molecule 2 (ICAM2), mRNA;Intercellular adhesion molecule 2 variant;ICAM2 protein;Intercellular adhesion molecule 2, isoform CRA_a;Intercellular adhesion molecule 2, isoform CRA_b	P13598;A8KAP5;Q59ED3;Q6FHE2;D3DU30	3	2	2	2	2	2	2	2	3	3	3	2	2	2	2	2	2	2	3	3	17.5	17.5	30.654	6654100	980320	523000	700940	402790	429860	338340	770430	541240	1240600	726560	1359700	960580	608530	793170	428800	276890	1791800	727880	930370	470060
Interleukin 1 receptor accessory protein variant AcPb;Interleukin-1 receptor accessory protein transcript variant 3;Interleukin-1 receptor 3;Interleukin-1 receptor accessory protein;cDNA FLJ77565, highly similar to Homo sapiens interleukin 1 receptor accessory protein (IL1RAP), transcript variant 1, mRNA;Interleukin 1 receptor accessory protein, isoform CRA_a;Putative uncharacterized protein IL1R…	B1NLD0;Q9NPH3-1;Q9NPH3;A8K6K4;D3DNW0;Q9NPH3-2;Q9NPH3-3;C9J1D9	4	4	4	4	3	4	5	5	5	4	4	4	4	4	3	4	5	5	5	4	6.6	6.6	78.602	11910000	977410	1244300	878010	860580	529430	2094800	1301400	1250600	1507000	1265900	1048100	1461800	1183500	1004000	1150000	2555300	1598800	1611300	1682200	1327900
Interleukin-1 receptor-like 1;Protein ST2;Interleukin 1 receptor-like 1 isoform 1;cDNA FLJ57760, highly similar to Interleukin-1 receptor-like 1;Interleukin 1 receptor-like 1 isoform 2	Q01638-1;Q01638;A8VPX0;Q01638-2;B4E0I3;A8VPW9;Q01638-3	3	5	3	3	2	2	1	2	1	2	3	5	3	3	2	2	1	2	1	2	12.1	12.1	63.357	5336700	724730	1071100	534460	663780	486640	793540	201850	349120	136200	375300	719650	1049300	631910	807520	588130	713790	493340	496370	325850	369160
Islet cells regeneration factor;Islet of Langerhans regenerating protein;Lithostathine-1-alpha;Pancreatic stone protein;Pancreatic thread protein;Regenerating islet-derived protein 1-alpha;Regenerating protein I alpha;cDNA FLJ75763, highly similar to Homo sapiens regenerating islet-derived 1 alpha (pancreatic stone protein, pancreatic thread protein) (REG1A), mRNA;REG1A protein;Putative uncharact…	P05451;A8K7G6;Q2TBE1;Q4ZG28	2	2	3	3	2	3	3	3	3	2	2	2	3	3	2	3	3	3	3	2	18.1	18.1	18.731	18027000	1346600	1558400	1840900	1665700	1463200	2929300	2134900	1277400	1855200	1955900	2007400	2186100	2218800	1859000	1932800	2201200	2533500	2297200	2632900	2044400
J kappa 5;IGK@ protein	Q15537;Q6PIL8;Q6PJF2	7	7	7	7	6	7	7	7	7	7	0	0	0	0	0	0	0	0	0	0	45.3	0	25.834	718010000	62227000	73879000	86282000	82205000	51466000	108210000	59872000	57196000	64583000	72086000	71776000	85650000	93400000	95181000	63597000	100190000	82566000	92155000	95765000	83819000
Kallikrein inhibitor;Kallistatin;Peptidase inhibitor 4;Serpin A4;cDNA, FLJ93695, highly similar to Homo sapiens serpin peptidase inhibitor, clade A (alpha-1 antiproteinase, antitrypsin), member 4 (SERPINA4), mRNA	P29622;B2R815	21	21	20	21	21	21	21	21	20	20	21	21	20	21	21	21	21	21	20	20	55.3	55.3	48.541	794420000	66399000	75056000	78173000	76659000	76143000	109310000	76667000	68266000	81781000	85967000	82259000	89452000	85377000	88030000	90247000	119880000	108370000	105620000	109740000	89761000
Kappa light chain variable region	A2NJV5	2	2	2	2	2	2	2	3	3	2	0	0	0	0	0	0	0	1	1	0	25.6	9.1	13.182	4541100	487440	712540	535710	505890	262850	557080	354260	333200	429240	362920	602270	941290	604140	640520	347050	599620	440730	416260	474110	493140
Keratan sulfate proteoglycan lumican;Lumican;Lumican variant	P51884;Q53FV4	12	12	12	12	12	12	13	13	13	12	12	12	12	12	12	12	13	13	13	12	42.9	42.9	38.429	1979300000	174360000	166890000	194920000	177710000	160320000	356640000	184050000	151620000	190220000	222520000	211880000	199100000	221350000	202720000	196170000	356210000	259130000	221650000	262420000	250610000
Kerato-epithelin;RGD-containing collagen-associated protein;Transforming growth factor-beta-induced protein ig-h3;Transforming growth factor, beta-induced, 68kDa, isoform CRA_b;Transforming growth factor, beta-induced, 68kDa variant;Putative uncharacterized protein TGFBI;Transforming growth factor, beta-induced, 68kDa, isoform CRA_a	Q15582;D3DQB1;Q53GU8;B9ZVW9;Q59F63	13	12	12	11	11	9	10	10	11	10	13	12	12	11	11	9	10	10	11	10	25.5	25.5	74.68	38134000	3981600	3128800	4106200	3305000	3948300	5355300	3615600	3284200	3324400	4084800	4832200	3980100	4653000	4430400	5475900	7184900	4576800	4383200	3076100	3660700
Kringle domain-containing protein HGFL;Phosphoinositide-3-kinase-interacting protein 1;cDNA FLJ58854;HGFL;Putative uncharacterized protein PIK3IP1;cDNA FLJ54175;Phosphoinositide-3-kinase interacting protein 1 variant 1	Q96FE7-1;Q96FE7;Q96FE7-2;B4DRR9;C9JMK5;Q96FE7-3;B4DV97;D1MEI0	1	1	1	1	1	1	1	1	2	0	1	1	1	1	1	1	1	1	2	0	9.9	9.9	28.248	1259300	0	141240	154830	0	149370	533870	49214	142790	87964	0	0	117790	123410	0	154600	606620	0	0	0	0
LC64P;L-plastin;Lymphocyte cytosolic protein 1;Plastin-2;cDNA FLJ39956 fis, clone SPLEN2024990, highly similar to Plastin-2;L-plastin variant	P13796;B3KUI1;Q53FI1;Q59GX5	21	18	25	24	24	23	22	22	23	24	21	18	25	24	24	23	22	22	23	24	57.6	57.6	70.289	152200000	12690000	11351000	13518000	12083000	13707000	24861000	14725000	15637000	16089000	17540000	18024000	17170000	15437000	14502000	16825000	25774000	20884000	21077000	19045000	16625000
LDH heart subunit;L-lactate dehydrogenase B chain;Renal carcinoma antigen NY-REN-46;L-lactate dehydrogenase;Putative uncharacterized protein LDHB	P07195;Q5U077;A8MW50;C9J7H8	6	9	7	9	9	8	8	8	9	10	6	9	7	9	9	8	8	8	9	10	34.4	34.4	36.638	31815000	2049000	2675600	2431600	2689800	3054900	4729600	2701200	2268000	2521000	6694800	2802900	2895000	3023300	2520300	3500400	6968600	3320200	2970600	2809400	7465200
Lecithin-cholesterol acyltransferase;Phosphatidylcholine-sterol acyltransferase;Phospholipid-cholesterol acyltransferase	P04180;Q53XQ3;Q9Y5N3	7	7	7	7	8	9	6	7	6	8	7	7	7	7	8	9	6	7	6	8	38.2	38.2	49.577	48709000	3865900	4129400	3794100	4211000	3269100	9695900	4591600	2925700	4702600	7524200	5915700	5916000	4638000	5140100	4724300	7685000	6582100	4004700	6544100	6945300
Leucine-rich alpha-2-glycoprotein;cDNA FLJ54228, highly similar to Leucine-rich alpha-2-glycoprotein;cDNA FLJ14476 fis, clone MAMMA1001388, highly similar to Leucine-rich alpha-2-glycoprotein;cDNA, FLJ95324, highly similar to Homo sapiens leucine-rich alpha-2-glycoprotein 1 (LRG1), mRNA;Leucine-rich alpha-2-glycoprotein 1	P02750;B4E1I8;Q68CK4	15	16	16	15	15	15	16	15	16	15	15	16	16	15	15	15	16	15	16	15	54.2	54.2	38.177	5666300000	410670000	439960000	461110000	440370000	434630000	857500000	750270000	484750000	624370000	762660000	456500000	475810000	455970000	456010000	485170000	968670000	965600000	953770000	884760000	817930000
Leukocyte common antigen related;Receptor-type tyrosine-protein phosphatase F;Protein tyrosine phosphatase, receptor type, F, isoform CRA_b;Protein tyrosine phosphatase, receptor type, F, isoform CRA_a;Protein tyrosine phosphatase, receptor type, F isoform 2 variant	P10586-1;P10586;D3DPX6;P10586-2;D3DPX7;Q59FI2	1	2	1	3	2	3	3	3	4	1	1	2	1	3	2	3	3	3	4	1	5.8	5.8	212.88	1686200	108510	49395	154360	197040	171040	362220	282790	124760	236040	0	198170	51759	210300	205000	218480	359930	411830	110380	296650	0
Leukocyte elastase inhibitor;Monocyte/neutrophil elastase inhibitor;Peptidase inhibitor 2;Serpin B1;cDNA FLJ57130, highly similar to Leukocyte elastase inhibitor;cDNA FLJ53963, highly similar to Leukocyte elastase inhibitor	P30740;B4DNT0;B4E3A8	1	1	1	1	1	2	0	1	0	1	1	1	1	1	1	2	0	1	0	1	11.6	11.6	42.741	560040	42156	43750	67222	44165	51288	151120	0	103260	0	57079	43780	41116	81827	46048	54469	0	0	178440	0	0
Leukotriene A(4) hydrolase;Leukotriene A-4 hydrolase;cDNA FLJ52432, highly similar to Leukotriene A-4 hydrolase (EC 3.3.2.6);LTA4H protein;cDNA FLJ51009, highly similar to Leukotriene A-4 hydrolase (EC 3.3.2.6)	P09960-1;P09960;B4DVZ8;P09960-2;Q49AK0;B4DNQ9	0	1	1	1	1	3	1	0	0	2	0	1	1	1	1	3	1	0	0	2	6.7	6.7	69.284	603810	0	13667	15909	18376	50790	379790	14520	0	0	110760	0	14446	16140	22532	80722	339600	18457	0	0	140570
Light chain Fab	A2NYV4	2	2	1	2	1	1	2	2	2	2	1	1	0	0	0	1	1	1	1	1	14.3	7.1	11.69	2417100	117560	168690	0	0	0	389580	865590	216050	485300	174300	83907	188580	0	0	0	363600	1305700	273340	683570	166270
Lipid transfer protein II;Phospholipid transfer protein;cDNA FLJ39690 fis, clone SMINT2010639, highly similar to PHOSPHOLIPID TRANSFER PROTEIN;Phospholipid transfer protein, isoform CRA_c;cDNA FLJ58762, highly similar to Phospholipid transfer protein;Phospholipid transfer protein isoform a variant;cDNA FLJ57173, highly similar to Phospholipid transfer protein	P55058-1;P55058;B3KUE5;B4DDD5;Q53H91;P55058-2;B4DRB4	3	6	8	7	6	10	4	5	5	9	3	6	8	7	6	10	4	5	5	9	23.6	23.6	56.634	23648000	1006900	1746100	2086400	1768300	1178800	6744000	900770	1782400	1597700	4836900	553770	1721700	1740400	1544600	1361400	6666700	2821700	3207700	3515000	4113600
Lipopolysaccharide-binding protein;LBP protein	P18428;Q8TCF0	10	9	10	8	10	7	7	7	8	8	10	9	10	8	10	7	7	7	8	8	25.6	25.6	53.383	243960000	44369000	35977000	44924000	37452000	40190000	12084000	6767900	5335600	6184400	10672000	51061000	38247000	62930000	49759000	50912000	10277000	6518500	4679800	4357500	7308400
Liver-specific zona pellucida domain-containing protein;Oncoprotein-induced transcript 3 protein	Q8WWZ8-1;Q8WWZ8	2	1	1	2	0	0	0	0	0	0	2	1	1	2	0	0	0	0	0	0	5.7	5.7	60.021	126560	61358	32506	0	32698	0	0	0	0	0	0	40739	58311	0	42897	0	0	0	0	0	0
L-lactate dehydrogenase;Cell proliferation-inducing gene 19 protein;LDH muscle subunit;L-lactate dehydrogenase A chain;Renal carcinoma antigen NY-REN-59;cDNA FLJ52549, highly similar to L-lactate dehydrogenase A chain (EC 1.1.1.27)	B7Z5E3;P00338-1;P00338;D3DQY3;B4DJI1;B4DKQ2;P00338-2;C9J4M5	0	1	1	1	1	3	1	0	1	3	0	1	1	1	1	3	1	0	1	3	8.3	8.3	39.837	718680	0	24290	0	21331	51462	224120	27942	0	23096	346430	0	26500	0	25108	77973	198000	31975	0	34948	424280
Lubricin;Megakaryocyte-stimulating factor;Proteoglycan 4;Proteoglycan 4 C-terminal part;Superficial zone proteoglycan;cDNA FLJ61694, highly similar to Proteoglycan-4;cDNA FLJ61672, highly similar to Proteoglycan-4;cDNA FLJ53364, highly similar to Proteoglycan-4;cDNA FLJ32635 fis, clone SYNOV2000178, highly similar to Proteoglycan-4	Q92954-3;Q92954;Q92954-1;B4DW29;B7Z759;Q92954-6;Q92954-4;B7Z4R8;Q92954-2;Q92954-5;B3KQ20	14	13	13	13	12	4	5	5	4	3	14	13	13	13	12	4	5	5	4	3	13.8	13.8	141.1	58770000	9745700	9645400	9835700	8674400	8285200	3274400	2745400	1584000	2532700	2446500	11824000	12699000	10606000	9287700	9134900	3302600	4867100	1705000	3431900	2920600
Lysosomal-associated membrane protein 2, isoform CRA_b;Lysosomal-associated membrane protein 2C;CD107 antigen-like family member B;Lysosome-associated membrane glycoprotein 2;cDNA FLJ58780, highly similar to Homo sapiens lysosomal-associated membrane protein 2 (LAMP2), transcript variant LAMP2B, mRNA;Lysosomal-associated membrane protein 2, isoform CRA_a;cDNA FLJ52540, highly similar to Lysosome-…	Q6Q3G8;P13473-2;P13473;B4E2S7;D3DTF0;P13473-1;B7Z2R9	2	2	3	2	3	3	3	3	3	3	2	2	3	2	3	3	3	3	3	3	7.1	7.1	45.17	13833000	1147100	1013800	1183500	780900	1467200	2284500	1488400	1279000	1575500	1612700	2343000	2076000	1264300	1531400	1586700	2205500	1513000	1413400	1574300	1390800
Macrophage colony-stimulating factor 1 receptor;Proto-oncogene c-Fms;Tyrosine-protein kinase receptor;CSF1R protein;cDNA FLJ53845, highly similar to Macrophage colony-stimulating factor 1 receptor (CSF-1-R) (EC 2.7.10.1);Soluble CSF1R variant 1;Colony stimulating factor 1 receptor variant;Cellular fms proto-oncogene, partial cds.;cDNA FLJ60487, highly similar to Macrophage colony-stimulating fact…	P07333;D3DQG2;Q86VW7;A2VDG3;B4E2Y8;B5A955;Q59HE0;Q6LEI2;B4DG86;D6RGW1	4	4	4	4	4	2	3	3	4	3	4	4	4	4	4	2	3	3	4	3	5.6	5.6	107.98	25608000	2581300	2244000	2950000	2581500	2288200	3288200	2691400	2464500	2625300	1893600	2539600	2519600	3092400	2516900	2530800	4420300	3862400	4022600	3595200	2233800
Magic roundabout;Roundabout homolog 4;cDNA FLJ54518, highly similar to Roundabout homolog 4;Putative uncharacterized protein ROBO4;cDNA FLJ54835, highly similar to Roundabout homolog 4	Q8WZ75-1;Q8WZ75;B4DYV8;Q8WZ75-2;B5ME33;Q8WZ75-3;B4DNB7	4	2	3	3	4	3	1	1	2	3	4	2	3	3	4	3	1	1	2	3	6.2	6.2	107.46	4501300	344150	210740	376090	507360	407880	1514400	111200	180130	408350	441000	337420	264420	320080	495300	290660	1670300	147810	331420	690200	550730
Major prion protein;ASCR;PrP27-30;PrP33-35C;cDNA FLJ52533, highly similar to Major prion protein;cDNA FLJ52543, highly similar to Major prion protein;cDNA FLJ52548, highly similar to Major prion protein;Prion protein;cDNA FLJ33256 fis, clone ASTRO2005557, highly similar to MAJOR PRION PROTEIN	O75942;Q6SES1;P04156-1;P04156;A1YVW6;B2R5Q9;B4DDS1;B4DI53;B4DJ65;D4P3Q7;Q53YK7;Q540C4;Q5U0K3;Q6FGN5;Q6FGR8;Q86XR1;A2A2V1;P04156-2;B3KQX7;B2NI04;B2NI05	1	0	1	0	1	1	1	1	0	1	1	0	1	0	1	1	1	1	0	1	8.4	8.4	30.768	578950	79744	0	29863	0	46127	234890	44948	57735	0	85645	74362	0	0	0	58462	0	50739	96900	0	103410
Man(9)-alpha-mannosidase;Mannosidase alpha class 1A member 1;Mannosyl-oligosaccharide 1,2-alpha-mannosidase IA;Processing alpha-1,2-mannosidase IA	P33908	11	11	10	10	11	7	9	10	9	9	11	11	10	10	11	7	9	10	9	9	21.9	21.9	72.968	73522000	5613500	5464900	6485800	5706400	23133000	4219000	5906700	6122300	4959500	5910600	8224400	6320300	9303300	6822000	28041000	8820100	6641600	7332600	6003400	5501200
Mannan-binding lectin serine protease 2;Mannan-binding lectin serine protease 2 A chain;Mannan-binding lectin serine protease 2 B chain;Mannose-binding protein-associated serine protease 2;MBL-associated serine protease 2	O00187-1;O00187	6	6	5	7	5	4	4	4	4	4	2	2	1	2	0	0	1	0	1	1	13.4	5.2	75.733	31572000	3218000	3577400	3869100	4587000	4171900	3728800	2143000	1572700	2327800	2376200	4252000	4468300	4921800	4682600	4710600	2737600	2954000	2714500	3370800	2917400
Mannan-binding lectin serine protease 2;Mannan-binding lectin serine protease 2 A chain;Mannan-binding lectin serine protease 2 B chain;Mannose-binding protein-associated serine protease 2;MBL-associated serine protease 2	O00187-2;O00187	4	4	4	5	5	4	3	5	3	3	0	0	0	0	0	0	0	1	0	0	34.1	3.8	20.629	69553	0	0	0	0	0	0	0	69553	0	0	0	0	0	0	0	0	0	112080	0	0
Mast/stem cell growth factor receptor;Proto-oncogene c-Kit;Tyrosine-protein kinase Kit;V-kit Hardy-Zuckerman 4 feline sarcoma viral oncogene-like protein transcript variant 2;V-kit Hardy-Zuckerman 4 feline sarcoma viral oncogene-like protein transcript variant 1;Kit protein;Tyrosine-protein kinase receptor;KIT protein;Soluble KIT variant 1;V-kit Hardy-Zuckerman 4 feline sarcoma viral oncogene-lik…	P10721-1;P10721;D5M931;D5MAV9;Q14708;Q6IQ28;Q8TCG9;P10721-2;B5A956;B6DXN3;B6E0M6;D5LXN2;D5MAV8;Q14709	1	1	0	1	1	2	1	2	2	1	1	1	0	1	1	2	1	2	2	1	4.8	4.8	109.86	828570	83449	49454	0	0	75499	112240	56919	163490	77923	209600	159410	81413	0	0	155340	110770	104060	137450	74510	184200
Membrane-organizing extension spike protein;Moesin;MSN protein;cDNA FLJ57321, moderately similar to Moesin	P26038;Q6PJT4;B7Z4C7	6	4	7	5	5	4	4	5	6	4	6	4	7	5	5	4	4	5	6	4	12.8	12.8	67.819	5464200	811370	270650	697790	308230	468740	636780	449780	358710	847250	614850	843230	787480	348470	350460	383260	1471300	789120	321500	622480	698360
Metavinculin;Vinculin;cDNA FLJ59659, highly similar to Vinculin;cDNA FLJ45031 fis, clone BRAWH3018548, highly similar to Vinculin	P18206-1;P18206;B4E3Q9;Q5JQ13;P18206-2;B3KXA2	4	3	3	1	2	3	2	2	4	1	4	3	3	1	2	3	2	2	4	1	9.7	9.7	123.8	1674500	191900	172640	209530	184800	161480	282450	63246	154920	212300	41210	227670	216850	222560	281710	265500	264190	95276	161410	257570	51330
Mimecan;Osteoglycin;Osteoinductive factor;cDNA FLJ78199, highly similar to Homo sapiens osteoglycin (osteoinductive factor, mimecan) (OGN), transcript variant 3, mRNA;cDNA PSEC0219 fis, clone HEMBA1005229, highly similar to Mimecan;Osteoglycin (Osteoinductive factor, mimecan), isoform CRA_a;cDNA FLJ59205, highly similar to Mimecan;Osteoglycin OG	P20774;A8K0R3;B4DI63;Q7Z532;Q5TBF5	3	1	1	2	3	2	2	2	1	1	3	1	1	2	3	2	2	2	1	1	15.2	15.2	40.553	2190900	551320	44044	35143	144000	211610	407140	209170	179040	155130	254310	288460	62335	44899	126080	233760	524130	302360	297650	310220	440710
Monocyte differentiation antigen CD14;Monocyte differentiation antigen CD14, membrane-bound form;Monocyte differentiation antigen CD14, urinary form;Myeloid cell-specific leucine-rich glycoprotein;cDNA, FLJ93789, highly similar to Homo sapiens CD14 antigen (CD14), mRNA	P08571;B2R888;D6RFL4	9	10	9	9	10	12	10	10	10	10	9	10	9	9	10	12	10	10	10	10	37.1	37.1	40.076	236630000	22973000	24067000	22538000	18053000	20783000	35290000	22205000	23342000	24119000	23258000	26615000	23971000	26665000	22406000	23598000	35986000	27219000	31064000	35809000	34319000
MP70 protein family member;Transmembrane 9 superfamily member 1;cDNA FLJ75892, highly similar to Homo sapiens transmembrane 9 superfamily member 1 (TM9SF1), mRNA;cDNA FLJ51467, highly similar to Transmembrane 9 superfamily protein member 1;cDNA FLJ61658, highly similar to Transmembrane 9 superfamily protein member 1;Transmembrane 9 superfamily member 1, isoform CRA_a;Charged multivesicular body p…	O15321;A8K7U5;B4E3A9;B7Z6C9;D3DS65;Q9BY43;Q14D22	1	1	1	1	1	1	1	1	1	1	1	1	1	1	1	1	1	1	1	1	0.9	0.9	92.485	205210000	22701000	25064000	37719000	33756000	27708000	16102000	9737500	10494000	10270000	11655000	26377000	27977000	44223000	40024000	35381000	14552000	11982000	15545000	13684000	12680000
Myocilin;Trabecular meshwork-induced glucocorticoid response protein;Mutated trabecular meshwork-induced glucocorticoid response protein;Mutant myocilin;cDNA FLJ54172, highly similar to Myocilin;cDNA FLJ53409, highly similar to Myocilin;cDNA FLJ54185, highly similar to Myocilin;cDNA FLJ39991 fis, clone STOMA2000888, highly similar to MYOCILIN	Q99972;B6ECI7;B6V6K6;B6V6K7;B4DV44;B4DV60;B4DVZ2;Q6PKX1;Q8N854	3	3	4	4	2	3	2	3	3	3	3	3	4	4	2	3	2	3	3	3	7.9	7.9	56.971	5606800	367350	444600	585620	458770	159190	1415100	595890	507650	608230	464380	436690	431060	597790	396670	294310	1820900	937050	723690	625000	508730
Myoglobin;cDNA, FLJ94722, highly similar to Homo sapiens myoglobin (MB), mRNA;cDNA FLJ55163, highly similar to Myoglobin;MB protein	P02144;B2RA67;B0QYF8;B4DUI1;Q8WVH6;B0QYF7	1	0	0	0	3	1	0	1	1	4	1	0	0	0	3	1	0	1	1	4	34.4	34.4	17.184	18049000	76205	0	0	0	3098800	188400	0	245820	310940	14129000	5938.1	0	0	0	2005000	20698	0	51872	81629	19404000
Myosin-reactive immunoglobulin heavy chain variable region	Q9UL88	1	2	2	1	1	1	2	1	2	2	1	2	1	0	1	0	1	0	0	0	29.8	14.5	14.142	1738200	487790	669500	278430	0	99814	0	202640	0	0	0	599480	792280	271950	0	93201	0	342110	0	0	0
Myosin-reactive immunoglobulin light chain variable region;Myosin-reactive immunoglobulin kappa chain variable region;Ig kappa chain V-III region CLL;Rheumatoid factor;Ig kappa chain V-III region VH;Ig kappa chain V-III region POM	Q9UL83;Q9UL85;P04207;P04434;P01624	4	4	4	4	4	3	4	4	4	3	2	2	2	2	2	1	2	2	2	1	34.8	23.5	12.496	6532400	501900	835520	909110	998890	472220	621520	593130	489190	539780	571100	588460	861690	761600	881200	493920	745580	947190	955940	856770	846640
N-acetylmuramoyl-L-alanine amidase;Peptidoglycan recognition protein 2;Peptidoglycan recognition protein long;cDNA FLJ75376, highly similar to Homo sapiens peptidoglycan recognition protein L (PGLYRP) mRNA	Q96PD5-1;Q96PD5;A8K050;Q96PD5-2;B7ZM33	13	12	12	11	13	15	13	13	15	15	10	9	9	8	10	12	10	10	12	12	39.4	34.4	62.216	1029800000	89689000	66164000	90432000	68898000	90857000	177200000	101530000	91765000	109480000	143800000	129260000	84744000	102820000	83060000	110740000	165130000	132170000	144940000	137700000	153650000
Natural killer cell-enhancing factor B;Peroxiredoxin-2;PRP;Thiol-specific antioxidant protein;Thioredoxin peroxidase 1;Thioredoxin-dependent peroxide reductase 1;cDNA FLJ60461, highly similar to Peroxiredoxin-2 (EC 1.11.1.15);Peroxiredoxin 2, isoform CRA_a;Putative uncharacterized protein PRDX2	P32119;B4DF70;A6NIW5	1	1	2	3	1	3	0	0	0	0	1	1	2	3	1	3	0	0	0	0	17.7	17.7	21.892	526070	68688	39394	97376	105610	80871	134140	0	0	0	0	103700	106250	56494	70082	0	144880	0	0	0	0
Nectin-like protein 5;Poliovirus receptor;cDNA FLJ75404;cDNA FLJ36858 fis, clone ASTRO2015185, highly similar to POLIOVIRUS RECEPTOR	P15151-1;P15151;A8K4I1;B3KSS4;P15151-4;P15151-2;P15151-3	3	4	2	4	3	3	3	2	3	3	3	4	2	4	3	3	3	2	3	3	7.9	7.9	45.302	28657000	3062800	2504900	2476900	2387500	2128400	4671000	3484100	2824000	2024400	3093200	3730000	2301600	3082000	2002400	2657600	4471300	5318300	5193300	2775500	3509100
Nesprin-2;Nuclear envelope spectrin repeat protein 2;Nucleus and actin connecting element protein;Synaptic nuclear envelope protein 2	Q8WXH0-3;Q8WXH0	0	0	0	0	0	1	0	0	0	0	0	0	0	0	0	1	0	0	0	0	1.2	1.2	98.038	960820	0	0	0	0	0	960820	0	0	0	0	0	0	0	0	0	960820	0	0	0	0
Neural cell adhesion molecule 1;cDNA FLJ54771, highly similar to Neural cell adhesion molecule 1, 120 kDa isoform;Putative uncharacterized protein NCAM1;cDNA FLJ52974, highly similar to Neural cell adhesion molecule 1, 140 kDa isoform	P13591-2;P13591;P13591-1;P13591-3;B7Z8D6;P13591-4;B5MD13;P13591-5;B5MCV7;B4DSQ7	7	7	5	6	7	6	8	8	8	5	7	7	5	6	7	6	8	8	8	5	11.2	11.2	94.573	32415000	2603800	3155600	2161200	2503500	2844500	5043600	3673700	4687500	3131900	2609300	3696500	3526400	2868400	3456300	3538100	7211800	3928200	4446600	4451300	3186700
Neuronal olfactomedin-related ER localized protein;Noelin;Olfactomedin-1;cDNA FLJ38985 fis, clone NT2RI2005670, highly similar to NEURONAL OLFACTOMEDIN-RELATED ER LOCALIZED PROTEIN;cDNA FLJ78726, highly similar to Homo sapiens olfactomedin 1 (OLFM1), transcript variant 1, mRNA;cDNA FLJ76343, highly similar to Homo sapiens olfactomedin 1 (OLFM1), transcript variant 1, mRNA;NOELIN1_V1;Olfactomedin …	Q99784-1;Q99784;Q8N8R0;Q99784-3;A8K104;A8K1K6;Q6IMJ8;B3KR22;Q6IMJ5;Q96BL8	6	5	5	5	5	5	5	5	5	4	6	5	5	5	5	5	5	5	5	4	13.2	13.2	55.342	18300000	1564800	1735300	2385500	2065300	2268500	1596200	1852600	1395400	2052200	1384000	1647300	1932000	2134300	1973600	2415600	3536900	2558800	2018700	2690000	1490100
Neuropilin-1;Vascular endothelial cell growth factor 165 receptor;cDNA FLJ77207;Neuropilin-1 variant;Putative uncharacterized protein DKFZp781F1414;Neuropilin 1;Neuropilin 1, isoform CRA_d;Neuropilin-1 soluble isoform 11;Muscle type neuropilin 1;Neuropilin 1, isoform CRA_a;Putative uncharacterized protein DKFZp686A03134;Putative uncharacterized protein DKFZp686M1967	O14786-1;O14786;A8K9V7;Q59F20;Q68DN3;Q6X907;Q5T7F0;Q9H2E1;O14786-2;Q71SW6;Q5T7F1;Q96I90;Q5JWQ5;Q6AWA9;Q7Z5M2;Q9H2D9;Q9H2E0;Q5JWQ6;Q9H2D7;Q5JWQ4	3	4	5	5	5	2	0	0	0	1	3	4	5	5	5	2	0	0	0	1	9.5	9.5	103.13	4092500	442910	621860	733110	467810	360910	132650	0	0	0	1333200	447840	817900	760220	554980	408770	160850	0	0	0	1450400
Orosomucoid 1;Orosomucoid 1,;Alpha-1-acid glycoprotein 1;Orosomucoid-1	B7ZKQ5;Q5T539;P02763	3	3	3	4	5	2	3	3	4	3	1	1	2	2	3	1	2	2	3	2	26.9	18.9	23.539	16786000	1096300	657790	387490	664310	2171600	573430	3758800	2391300	2656900	2428700	1229500	673070	770420	569820	2167100	509780	6439100	4462200	2809900	2431100
Osteoblast-specific factor 2;Periostin;Periostin isoform thy2;Periostin, osteoblast specific factor;cDNA FLJ52057, highly similar to Periostin;Periostin isoform thy6;OSF-2;cDNA FLJ50589, highly similar to Periostin;Periostin isoform thy4;cDNA FLJ50671, highly similar to Periostin;Periostin isoform thy8	Q15063-1;Q15063;C0IMJ1;Q15063-3;B1ALD8;B4E3A7;C0IMJ3;D2KRH7;B1ALD9;Q15063-2;B7Z4V4;C0IMJ2;Q15063-4;B7Z6G1;C0IMJ4	2	1	1	1	1	1	1	0	1	0	2	1	1	1	1	1	1	0	1	0	3.3	3.3	93.313	1569700	354370	207310	161940	252840	240210	93404	123880	0	135710	0	348380	258230	180430	309140	323870	77947	183980	0	185080	0
Pantetheinase;Pantetheine hydrolase;Tiff66;Vascular non-inflammatory molecule 1;cDNA, FLJ95014, highly similar to Homo sapiens vanin 1 (VNN1), mRNA	O95497;B2RAN2	4	3	4	3	3	5	4	3	3	3	4	3	4	3	3	5	4	3	3	3	16.2	16.2	57.011	10054000	1055400	904850	1181000	990120	742220	1786100	1130500	748700	821780	693730	1469200	2072800	1384800	1139600	1048900	1453900	1046300	838880	821720	695600
Pentaxin-related protein PTX3;Pentraxin-related protein PTX3;Tumor necrosis factor alpha-induced protein 5;Tumor necrosis factor-inducible gene 14 protein	P26022	3	5	5	4	3	5	2	3	3	4	3	5	5	4	3	5	2	3	3	4	20.7	20.7	41.975	7427800	363660	564960	998680	692420	564080	2039800	454110	398010	593940	758090	648640	659430	846750	1013000	861670	1539400	628370	717190	884140	906420
Peptidoglycan recognition protein 1;Peptidoglycan recognition protein short	O75594	0	1	2	1	1	1	2	1	2	1	0	1	2	1	1	1	2	1	2	1	11.7	11.7	21.731	2729900	0	84040	459000	227650	283330	258040	266850	342380	488880	319720	0	112320	512890	289670	392230	291060	278390	654710	507890	428150
Peptidyl-alpha-hydroxyglycine alpha-amidating lyase;Peptidylamidoglycolate lyase;Peptidyl-glycine alpha-amidating monooxygenase;Peptidylglycine alpha-hydroxylating monooxygenase;cDNA FLJ53473, highly similar to Peptidyl-glycine alpha-amidating monooxygenase (EC 1.14.17.3)	P19021-5;P19021;P19021-1;B4DKE0;P19021-3;P19021-4;P19021-2	1	1	0	1	1	1	0	0	0	1	1	1	0	1	1	1	0	0	0	1	2.5	2.5	108.4	291070	64345	38786	0	38047	36849	61448	0	0	0	51593	93915	37114	0	41641	38329	0	0	0	0	0
Phosphatidylethanolamine-binding protein 4;Protein cousin-of-RKIP 1	Q96S96	4	3	4	4	4	4	3	3	3	4	4	3	4	4	4	4	3	3	3	4	20.7	20.7	25.733	26029000	2144400	1592500	2033500	2324600	2164400	5440800	2399100	2253600	2153000	3522600	2439000	2124800	1764600	2318700	2292200	5645200	3928000	3952400	3492600	3381400
Phosphoglycerate kinase 2;Phosphoglycerate kinase, testis specific	P07205	2	3	2	2	2	0	3	2	2	1	1	1	1	1	1	0	0	0	0	0	9.6	2.2	44.796	2202500	535700	272250	738230	374720	281590	0	0	0	0	0	724720	273980	931950	365320	305850	0	0	0	0	0
Placental ribonuclease inhibitor;Ribonuclease inhibitor;Ribonuclease/angiogenin inhibitor 1;Ribonuclease/angiogenin inhibitor variant;Ribonuclease/angiogenin inhibitor;RNH1 protein	P13489;Q59GB3;Q8IZK8;Q96FD7;Q9BQ80	0	0	0	0	0	1	0	1	1	0	0	0	0	0	0	1	0	1	1	0	3.9	3.9	49.973	1236500	0	0	0	0	0	103420	0	1109600	23440	0	0	0	0	0	0	119330	0	0	13119	0
Plasma retinol-binding protein;Plasma retinol-binding protein(1-176);Plasma retinol-binding protein(1-179);Plasma retinol-binding protein(1-181);Plasma retinol-binding protein(1-182);Retinol-binding protein 4;Retinol binding protein 4, plasma, isoform CRA_a;Putative uncharacterized protein RBP4;Retinol binding protein 4, plasma, isoform CRA_b;Retinol binding protein 4, plasma	P02753;D3DR38;A6NCP9;Q5VY30	11	11	11	11	11	11	10	11	11	11	11	11	11	11	11	11	10	11	11	11	75.1	75.1	23.01	6235200000	627570000	474420000	607010000	499170000	521990000	996180000	554160000	566120000	671940000	716620000	737630000	558000000	604940000	508830000	589660000	1076200000	848130000	888170000	901710000	856300000
Plexin domain-containing protein 2;Tumor endothelial marker 7-related protein;cDNA FLJ61564, highly similar to Plexin domain-containing protein 2;Putative uncharacterized protein PLXDC2	Q6UX71-1;Q6UX71;B4E367;Q6UX71-3;B7WP84;Q6UX71-2	1	2	1	2	2	4	3	4	4	5	1	2	1	2	2	4	3	4	4	5	14.6	14.6	59.582	10425000	174900	164120	216030	246370	250670	3678600	1162400	1339700	1507300	1684800	199380	250180	236140	356800	409670	4475100	1736000	1613300	1567700	1762100
Prenylcysteine lyase;Prenylcysteine oxidase 1;cDNA FLJ51879, highly similar to Prenylcysteine oxidase (EC 1.8.3.5);cDNA FLJ51671, highly similar to Prenylcysteine oxidase (EC 1.8.3.5);cDNA, FLJ78912, highly similar to Prenylcysteine oxidase (EC 1.8.3.5);Putative uncharacterized protein PCYOX1	Q9UHG3;B7Z3Y2;B7Z8A2;B7Z9P8;Q584P1;Q53ST0;C9K055	3	4	4	4	5	3	4	3	3	3	3	4	4	4	5	3	4	3	3	3	14.5	14.5	56.639	8852700	915450	1167300	1024200	964150	1165000	963720	814910	578290	682290	577390	1100500	1521200	1362200	1407200	1426300	1423000	791220	619390	725330	435430
PRO2769	Q9P1C5	13	12	13	14	12	13	14	13	14	14	0	0	0	0	0	1	1	1	1	0	49.4	2.6	55.367	2177100	0	0	0	0	0	597590	475220	583860	520390	0	0	0	0	0	0	558320	647550	970720	715080	0
Probable G-protein coupled receptor 116;cDNA FLJ75412, highly similar to Homo sapiens G protein-coupled receptor 116 (GPR116), mRNA;cDNA FLJ57030, highly similar to Probable G-protein coupled receptor 116;cDNA FLJ57199, highly similar to Probable G-protein coupled receptor 116;GPR116 protein	Q8IZF2-1;Q8IZF2;A8K0D8;B4DLD2;B4DTV3;Q4G0K7;Q8IZF2-2;Q8IZF2-3	2	3	1	3	2	1	1	1	1	0	2	3	1	3	2	1	1	1	1	0	3.3	3.3	149.46	1220800	118130	297450	55280	286390	156390	151690	43090	48987	63443	0	106120	339220	65484	284900	165580	197620	59916	100190	95604	0
Procollagen C-endopeptidase enhancer 1;Procollagen COOH-terminal proteinase enhancer 1;Type 1 procollagen C-proteinase enhancer protein;Type I procollagen COOH-terminal proteinase enhancer;Procollagen C-endopeptidase enhancer;cDNA FLJ55126, highly similar to Procollagen C-endopeptidase enhancer 1	Q15113;A4D2D2;B4DPJ4	6	4	6	7	6	3	4	4	4	5	6	4	6	7	6	3	4	4	4	5	21.8	21.8	47.972	27407000	1280300	3913100	4186200	4236900	3871100	958870	4713000	1070900	1031400	2145100	2522700	3735700	3619500	3629400	3732300	2496900	5021900	3257700	3107800	1228800
Prosaposin;A1 activator;Cerebroside sulfate activator;Co-beta-glucosidase;Component C;Dispersin;Glucosylceramidase activator;Proactivator polypeptide;Protein A;Protein C;Saposin-A;Saposin-B;Saposin-B-Val;Saposin-C;Saposin-D;Sphingolipid activator protein 1;Sphingolipid activator protein 2;Sulfatide/GM1 activator;cDNA FLJ54596, highly similar to Proactivator polypeptide;cDNA FLJ54136, highly simil…	B1AVU8;P07602-3;P07602;B4DEK5;B4DRB7;Q59EN5;C9J7I6;P07602-2;C9JIZ6;Q53FJ5;P07602-1;Q53Y86	2	1	0	1	0	2	2	2	1	1	2	1	0	1	0	2	2	2	1	1	6.1	6.1	61.692	5253300	168400	51248	0	29486	0	1462500	937730	883240	916260	804480	115430	553770	0	221990	0	1352400	1239600	1192000	1150100	812020
Prostaglandin D2 synthase 21kDa (Brain);Beta-trace protein;Cerebrin-28;Glutathione-independent PGD synthase;Lipocalin-type prostaglandin-D synthase;Prostaglandin-D2 synthase;Prostaglandin-H2 D-isomerase	Q5SQ09;P41222;Q5SQ11	3	3	4	5	5	4	5	4	4	3	3	3	4	5	5	4	5	4	4	3	39	39	22.836	121100000	3428200	6374600	11385000	9569600	7266000	27640000	18723000	11276000	17776000	7661900	5279900	8664200	8793400	8077900	6405400	32337000	22621000	17165000	22898000	13763000
Protein FAM3C;Putative uncharacterized protein FAM3C	Q92520;C9JMN4;C9JP35	2	2	1	2	1	2	0	1	2	4	2	2	1	2	1	2	0	1	2	4	22.9	22.9	24.68	2826700	271250	393320	169080	371410	301400	738880	0	55409	157590	368390	304220	291140	214870	514680	508150	850490	0	189310	141170	165700
Protein HEG homolog 1	Q9ULI3-1;Q9ULI3;Q9ULI3-2	1	1	1	1	1	1	1	0	0	0	1	1	1	1	1	1	1	0	0	0	1.4	1.4	147.46	3091500	210610	1120500	161180	353020	403290	687370	155440	0	0	0	157030	0	119270	0	0	780510	232560	0	0	0
Protein slit-like 2;Vasorin	Q6EMK4	7	7	7	7	7	6	7	7	7	6	7	7	7	7	7	6	7	7	7	6	12.9	12.9	71.712	149460000	16839000	14391000	17246000	16265000	15652000	19142000	14565000	11991000	13518000	9851500	17427000	14996000	16819000	15592000	17686000	27211000	20230000	17499000	19053000	14885000
Protein Z-dependent protease inhibitor;Serpin A10;cDNA, FLJ95778, highly similar to Homo sapiens serpin peptidase inhibitor, clade A (alpha-1 antiproteinase, antitrypsin), member 10 (SERPINA10), mRNA	Q9UK55;B2RBZ5	15	15	13	15	16	13	14	12	13	14	15	15	13	15	16	13	14	12	13	14	34.9	34.9	55.113	279800000	29831000	28012000	35307000	38961000	31926000	26553000	22802000	21525000	21152000	23734000	36118000	30928000	42351000	41154000	38580000	30562000	28009000	31729000	30576000	28699000
Putative uncharacterized protein	A0A5E4	8	7	7	7	7	8	7	8	8	7	0	0	0	0	0	1	0	1	1	1	47.2	3.8	24.746	2247400	0	0	0	0	0	915110	0	382480	487080	462760	0	0	0	0	0	980360	0	551670	623250	480540
Putative uncharacterized protein APOD;Apolipoprotein D;Apolipoprotein D, isoform CRA_a	C9JF17;P05090;D3DNW6	4	3	2	3	6	7	7	6	7	7	4	3	2	3	6	7	7	6	7	7	30.7	30.7	24.158	542050000	7860600	6375100	3516900	4121700	5912100	132130000	100790000	87571000	86145000	107630000	9009300	6526100	4364600	5395400	5877400	154590000	134720000	127600000	114210000	122930000
Putative uncharacterized protein BST1;ADP-ribosyl cyclase 2;Bone marrow stromal antigen 1;Cyclic ADP-ribose hydrolase 2;Bone marrow stromal cell antigen 1 nirs variant 1	A6NC48;Q10588;Q1XII0	2	1	4	3	1	4	2	4	3	4	2	1	4	3	1	4	2	4	3	4	17.1	17.1	37.482	5791000	360470	126020	355110	469440	164260	1147100	650970	858880	751090	907660	744280	186050	341050	557240	266390	874250	984730	1340100	1020800	803990
Putative uncharacterized protein C1S	C9IZP8	1	1	1	1	1	1	1	1	1	1	1	1	1	1	1	1	1	1	1	1	16.5	16.5	11.808	9429400	1025300	1517000	1427800	1456200	1412600	538810	528950	473500	487120	562100	1204200	1881000	1633400	1702200	1811500	472210	677980	683450	628640	625540
Putative uncharacterized protein C4BPA	A8MVU6	25	27	25	25	24	20	21	21	22	23	0	1	1	1	1	0	0	0	0	0	64	2	45.907	378780	0	106700	70718	144660	56704	0	0	0	0	0	0	126510	78175	177400	65914	0	0	0	0	0
Putative uncharacterized protein C6	C9JC72	3	4	4	4	4	4	4	4	4	4	1	2	2	2	2	2	2	2	2	2	46.6	20.3	15.253	22497000	1170700	1627500	1371300	1522100	1546800	3283800	2185100	2630500	2647500	4511900	1385500	1786500	1432400	1406200	1877500	3364500	3144600	4110000	3640300	5698200
Putative uncharacterized protein CFH;Complement factor H	C9JYL1;A8MPQ4;Q5TFM2	33	33	33	33	34	32	34	34	33	33	1	1	1	1	1	1	1	1	1	1	86.8	3.6	49.905	64299000	5013300	5576900	5604000	4831200	4694300	9470400	7186200	7087700	7102700	7732000	5552100	6441300	6026200	5234700	5615300	9328700	10168000	11476000	10174000	9260400
Putative uncharacterized protein DKFZp686C02220;Putative uncharacterized protein DKFZp686O16217;Putative uncharacterized protein DKFZp686K04218	Q6N091;Q6N041;Q7Z379	4	4	5	6	5	4	4	5	5	5	0	0	0	0	0	1	0	0	0	0	18.2	2.2	54.159	437170	0	0	0	0	0	437170	0	0	0	0	0	0	0	0	0	427600	0	0	0	0
Putative uncharacterized protein DKFZp686C11235;Putative uncharacterized protein DKFZp686I15196	Q6MZV7;Q6N096	8	8	9	8	6	13	12	12	12	11	0	0	0	0	0	0	0	0	0	0	37.2	0	52.12	16008000	202020	216700	205320	93884	0	4850500	2960200	2276600	2502000	2701100	284650	368390	174340	131120	0	5039800	3484300	3454500	3633500	3208800
Putative uncharacterized protein DKFZp686H17246	Q68DS3	9	9	8	8	9	8	10	10	10	11	0	0	0	0	0	0	0	0	0	0	68.1	0	17.794	21016000	1036300	1525700	1008500	1078400	1192500	5532900	1590500	2034200	1715000	4301800	1093000	1730600	1005500	1120400	1372200	5728500	2053100	3227000	2311000	5371300
Putative uncharacterized protein DKFZp686I04196;Putative uncharacterized protein DKFZp686E23209;Ig gamma-4 chain C region;Putative uncharacterized protein DKFZp686M24218	Q6N093;Q68CN4;P01861;Q6MZX7	5	5	6	5	6	5	8	8	8	6	0	0	0	0	0	1	1	1	1	1	29.3	3.4	46.06	6318700	0	0	0	0	0	2132400	467980	1366800	1159500	1192100	0	0	0	0	0	2182300	439640	2201800	1751100	1270700
Putative uncharacterized protein DKFZp686K18196;CDNA FLJ25298 fis, clone STM07683, highly similar to Protein Tro alpha1 H,myeloma;cDNA FLJ41552 fis, clone COLON2004478, highly similar to Protein Tro alpha1 H,myeloma	Q6N092;Q96DK0;Q6ZW64	12	13	14	14	12	7	11	10	9	11	1	1	1	1	1	0	0	0	0	0	38.3	1.7	56.423	16341000	3619600	4094900	2819300	3483000	2324500	0	0	0	0	0	4266100	5172800	2738700	4126900	2687100	0	0	0	0	0
Putative uncharacterized protein DKFZp686L19235	Q6MZV6	10	10	11	13	11	6	9	10	10	10	0	0	0	0	0	0	0	0	0	0	40.9	0	51.639	16354000	2082300	3433100	3722600	4700600	2025500	0	0	62284	168250	159140	1353200	3377400	3643000	6487100	2741300	0	0	375910	212920	820970
Putative uncharacterized protein DKFZp686N02209	Q7Z351	9	9	10	8	7	11	11	11	11	10	1	1	1	1	1	0	0	0	0	0	34.4	2.5	52.851	4881100	594050	1547100	1335800	1186700	217540	0	0	0	0	0	506900	1990800	1512500	1352300	200760	0	0	0	0	0
Putative uncharacterized protein DKFZp686P15220	Q6N089	8	8	10	9	7	13	12	13	12	12	0	0	1	1	1	1	0	1	0	1	37.3	2.3	51.724	1608500	0	0	88808	55536	147150	235740	0	896430	0	184820	0	0	66011	36700	156190	192430	0	1448000	0	164840
Putative uncharacterized protein FCN2;37 kDa elastin-binding protein;Collagen/fibrinogen domain-containing protein 2;EBP-37;Ficolin-2;Ficolin-B;Ficolin-beta;Hucolin;L-ficolin;Serum lectin p35;FCN2 protein	A8MT47;Q15485-1;Q15485;Q14CE6;Q15485-2	6	7	7	8	7	7	8	9	9	8	6	7	7	8	7	7	8	9	9	8	34.7	34.7	35.262	116760000	11396000	12321000	14604000	13612000	12621000	12047000	12685000	10056000	8661700	8752500	14499000	13896000	15307000	14462000	15279000	17351000	16189000	12919000	13055000	9530900
Putative uncharacterized protein FGG;Fibrinogen gamma chain	C9JC84;P02679-1;P02679;C9JEU5;P02679-2	10	9	10	9	11	3	2	2	2	2	10	9	10	9	11	3	2	2	2	2	33.8	33.8	52.337	23438000	4434200	4685200	4298300	3855600	4821100	392900	111840	157450	187200	494480	5283100	5533500	4907900	4941800	5913500	330780	124090	172480	219340	329670
Putative uncharacterized protein LCN2;Neutrophil gelatinase-associated lipocalin;cDNA, FLJ79116, highly similar to Neutrophil gelatinase-associated lipocalin;Lipocalin 2;25 kDa alpha-2-microglobulin-related subunit of MMP-9;Lipocalin-2;Oncogene 24p3;p25;cDNA FLJ55416, highly similar to Neutrophil gelatinase-associated lipocalin;LCN2 protein	A6NII8;B2ZDQ1;B7ZAA2;Q5SYV9;P80188;B4DWV4;Q6FGL5	6	6	5	6	6	6	5	5	6	5	6	6	5	6	6	6	5	5	6	5	43.5	43.5	22.788	70189000	6246900	6162400	6330300	6269800	5458900	12949000	6650200	6000800	6959500	7160700	6231700	6261600	6265600	6542300	5936700	15187000	10234000	9314300	9786200	8651600
Putative uncharacterized protein MRPS36;28S ribosomal protein S36, mitochondrial	A8MWD6;P82909;D6R941	1	1	1	1	1	1	1	1	1	1	1	1	1	1	1	1	1	1	1	1	11.7	11.7	11.482	29026000	4413000	3215600	4539400	3086300	4634400	520950	2557300	1216600	1921900	2920300	5330400	3778100	5156900	3553400	5966100	416420	3460100	1678700	2561700	3396300
Quiescin Q6;Sulfhydryl oxidase 1;cDNA FLJ78571, highly similar to Homo sapiens sulfhydryl oxidase mRNA;cDNA FLJ75458, highly similar to Homo sapiens sulfhydryl oxidase mRNA;Putative uncharacterized protein QSOX1;Bone-derived growth factor	O00391-1;O00391;A8K477;A8K4C2;A8MXT8;O00391-2;Q13876	20	19	20	19	20	19	19	18	18	20	20	19	20	19	20	19	19	18	18	20	38.4	38.4	82.577	223970000	17938000	19522000	23583000	21470000	18082000	27659000	23529000	22430000	20491000	29263000	24434000	24284000	24538000	24814000	27691000	27777000	30383000	32298000	28024000	30087000
RAR-responsive protein TIG2;Retinoic acid receptor responder protein 2;Tazarotene-induced gene 2 protein;cDNA, FLJ92484, Homo sapiens retinoic acid receptor responder (tazarotene induced)2 (RARRES2), mRNA;Putative uncharacterized protein RARRES2;RARRES2 protein;Retinoic acid receptor responder (Tazarotene induced) 2, isoform CRA_a	Q99969;Q7LE02;C9J8S2	1	1	0	0	1	0	0	0	0	0	1	1	0	0	1	0	0	0	0	0	6.7	6.7	18.617	505790	448520	0	0	0	57274	0	0	0	0	0	591650	0	0	0	8899.4	0	0	0	0	0
Receptor-type tyrosine-protein phosphatase gamma;PTPRG protein	P23470-1;P23470;P23470-2;B7ZLX5	5	3	5	6	4	8	4	2	4	4	5	3	5	6	4	8	4	2	4	4	6	6	162	12379000	894570	948090	1318300	1345800	907590	2751100	1195300	608080	1327500	1082700	1302800	1270700	1702000	1431600	1105100	2074100	2078400	1348400	1762400	553130
Receptor-type tyrosine-protein phosphatase S;Receptor-type tyrosine-protein phosphatase sigma;Protein tyrosine phosphatase, receptor type, sigma isoform 3 variant;PTPsigma-(Brain);PTPRS protein;Protein tyrosine phosphatase, receptor type, S;Protein tyrosine phosphatase, receptor type, S, isoform CRA_g	Q13332-1;Q13332;Q13332-2;Q13332-4;Q13332-3;D6W633;Q13332-5;Q59FX6;Q9UM81;A8E4L7;D6W632;Q2M3R7;Q8NHS7	1	3	3	3	2	1	2	2	3	1	1	3	3	3	2	1	2	2	3	1	1.5	1.5	217.09	55287000	4514500	3365200	4698800	3824000	3420000	6861400	6443700	6139100	7743300	8276700	5099800	3958600	4974300	4179500	4039000	6552800	8928000	9737600	11208000	10189000
Rheumatoid factor C6 light chain;Ig kappa chain V-I region EU;Ig kappa chain V-I region CAR	A0N5G1;P01598;P01596	2	2	2	2	2	1	2	2	2	2	2	2	2	2	2	1	2	2	2	2	25	25	12.528	10503000	892070	1140400	1113800	1297100	710370	243850	1518800	1343900	908960	1333900	1224100	2257800	1678400	2133600	1088300	445240	1439400	1336800	777010	871320
Rheumatoid factor D5 light chain;Ig kappa chain V-III region VG;Cryocrystalglobulin CC1 kappa light chain variable region	A0N5G5;P04433;B1N7B8	4	4	4	4	4	4	4	4	3	3	2	2	2	2	2	2	2	2	1	1	33.9	22.9	12.766	14580000	1171700	1922900	2168100	2084100	1197100	2716200	972790	1090400	694330	562850	1382700	2393100	2521200	2424700	1527100	1611200	886430	1282600	1778400	1189600
Rheumatoid factor RF-ET6	A2J1N5	0	0	1	1	0	2	0	0	1	0	0	0	1	1	0	1	0	0	1	0	23.4	11.7	10.45	296790	0	0	58212	145020	0	41928	0	0	51628	0	0	0	63078	186990	0	31066	0	0	74692	0
Rheumatoid factor RF-IP14;Single-chain Fv;Anti-Mpl scFv;Immunglobulin heavy chain variable region;Anti-mucin1 heavy chain variable region;Ig heavy chain V-III region BRO;Immunglobulin heavy chain;Rheumatoid factor RF-IP4;Rheumatoid factor RF-IP8;Immunoblobulin heavy chain;VH-3 family (VH26)D/J protein	A2J1N0;Q65ZC9;A2J423;Q0ZCH8;Q0ZCI9;A2JA14;Q0ZCI3;P01766;Q0ZCG7;Q0ZCG9;A2N192;A2J1M5;Q0ZCG6;Q9UGP3;A2NWX1	0	1	1	1	1	3	2	2	2	1	0	1	1	1	1	1	1	1	1	1	24.8	6	12.839	7701900	0	92417	182970	197200	140660	970960	364820	436600	4516800	799420	0	73234	143680	159770	121530	815640	398260	559490	7769800	810090
Rheumatoid factor RF-IP9;Rheumatoid factor RF-ET5;Myosin-reactive immunoglobulin heavy chain variable region	A2J1M2;A2J1M3;Q9UL89	1	2	2	3	2	0	0	0	0	0	1	2	2	3	2	0	0	0	0	0	25.8	25.8	12.975	6497700	579100	1525100	1789900	1850500	753200	0	0	0	0	0	1212000	1556700	1913800	2149100	697920	0	0	0	0	0
Secreted phosphoprotein 2;Secreted phosphoprotein 24	Q13103	0	0	0	0	0	1	1	1	1	1	0	0	0	0	0	1	1	1	1	1	5.7	5.7	24.337	703710	0	0	0	0	0	0	183430	151340	203540	165400	0	0	0	0	0	0	217790	227100	304280	188030
Selenoprotein P	P49908;D6REX5;D6RIS9	4	6	5	5	5	2	5	4	3	4	4	6	5	5	5	2	5	4	3	4	13.1	13.1	45.729	68786000	7372300	11133000	12440000	11326000	7193800	3585600	3843700	3143700	3859400	4888600	9949900	13137000	12758000	11627000	7094500	6189900	4362200	4368200	5728200	6956600
Semaphorin-3D;Putative uncharacterized protein SEMA3D	O95025;C9JYT6	1	1	1	1	1	2	2	2	2	2	1	1	1	1	1	2	2	2	2	2	2.8	2.8	89.65	9410300	292040	339300	417310	481290	352960	2008200	1240100	1177800	1467300	1634000	636100	764840	907400	1079800	836960	1540700	1315000	1473100	1799200	1261000
Semaphorin-4B;Sema domain, immunoglobulin domain (Ig), transmembrane domain (TM) and short cytoplasmic domain, (Semaphorin) 4B;SEMA4B protein;Putative uncharacterized protein DKFZp686A04130	Q9NPR2-1;Q9NPR2;Q2NL81;Q4VBY2;Q7Z3N1;Q9NPR2-2	0	1	1	1	1	2	2	1	2	2	0	1	1	1	1	2	2	1	2	2	3	3	92.765	1165100	0	151720	130800	116290	36589	246520	181760	37525	138670	125210	0	261500	202010	183120	50285	163720	234640	77632	79456	142450
Serpin A7;T4-binding globulin;Thyroxine-binding globulin;Serpin peptidase inhibitor, clade A (Alpha-1 antiproteinase, antitrypsin), member 7, isoform CRA_c	P05543;D3DUX1	15	15	14	14	13	16	13	13	13	12	15	15	14	14	13	16	13	13	13	12	45.5	45.5	46.324	778060000	80506000	71753000	76720000	84571000	70854000	120560000	85703000	64032000	61264000	62089000	96871000	93992000	86385000	86225000	83153000	108850000	113290000	99333000	89396000	85894000
Serpin peptidase inhibitor, clade D (Heparin cofactor), member 1;Heparin cofactor 2;Heparin cofactor II;Protease inhibitor leuserpin-2;Serpin D1;Serpin peptidase inhibitor, clade D (Heparin cofactor), member 1, isoform CRA_a	Q8IVC0;P05546;D3DX34	21	20	20	22	22	22	22	22	21	22	21	20	20	22	22	22	22	22	21	22	53.3	53.3	60.178	3323800000	351290000	325860000	368300000	340960000	325230000	461340000	287230000	256260000	266950000	340410000	426290000	375870000	410170000	385410000	377200000	495600000	394720000	394690000	350370000	397480000
Serum albumin;cDNA FLJ78413, highly similar to Homo sapiens albumin, mRNA;Putative uncharacterized protein ALB;cDNA, FLJ95666, highly similar to Homo sapiens albumin (ALB), mRNA;cDNA FLJ54371, highly similar to Serum albumin;cDNA FLJ50830, highly similar to Serum albumin;Albumin, isoform CRA_k;ALB protein	P02768-1;P02768;A8K9P0;A6NBZ8;B2RBS8;B4DPP6;Q56G89;B7WNR0;B4DPR2;D6RHD5;C9JKR2;P02768-2;Q8IUK7	9	11	10	12	13	46	45	46	46	44	7	9	9	11	12	41	40	41	41	39	73.4	67.2	69.366	3336100000	33194000	28274000	34488000	33811000	36193000	932460000	542350000	513350000	546380000	635610000	30084000	24638000	28958000	31707000	39507000	1031300000	748740000	779190000	745670000	686470000
Serum paraoxonase/lactonase 3;cDNA FLJ61073, highly similar to Serum paraoxonase/lactonase 3 (EC 3.1.1.-);Putative uncharacterized protein PON3	Q15166;B4E2I0;C9JZ99	1	2	3	1	1	3	2	1	2	1	1	2	3	1	1	3	2	1	2	1	18.6	18.6	39.607	3376500	314850	524100	816130	330630	178440	563250	203330	50592	280020	115150	341980	493460	495620	414580	234070	968800	173250	164060	400460	281310
Serum-spreading factor;Somatomedin-B;S-protein;V75;Vitronectin;Vitronectin V10 subunit;Vitronectin V65 subunit	P04004	21	20	19	20	20	21	19	20	18	18	21	20	19	20	20	21	19	20	18	18	54.4	54.4	54.305	4684500000	568110000	515530000	507630000	501260000	458400000	545470000	365270000	339290000	406980000	476530000	659440000	634820000	589670000	615150000	618060000	511090000	487460000	506910000	521480000	520460000
Sex hormone-binding globulin;Sex steroid-binding protein;Testis-specific androgen-binding protein;Testosterone-estradiol-binding globulin;Testosterone-estrogen-binding globulin;cDNA FLJ51403, highly similar to Sex hormone-binding globulin;Sex hormone binding globulin	P04278-1;P04278;B4DYU0;P04278-2;B0FWH4	12	12	13	13	14	12	11	12	12	13	12	12	13	13	14	12	11	12	12	13	61.4	61.4	43.779	149320000	15556000	11635000	11789000	13730000	15889000	22955000	15375000	13400000	13647000	15342000	13346000	15619000	13530000	13495000	13430000	25477000	23879000	22080000	21689000	19132000
Sialic acid-binding Ig-like lectin 14;CD33 antigen-like 2;Obesity-binding protein 2;Sialic acid-binding Ig-like lectin 5	Q08ET2;O15389	1	1	2	1	1	2	3	1	1	2	1	1	2	1	1	2	3	1	1	2	10.1	10.1	43.97	3330600	118070	132500	183430	233570	196720	961810	652190	276990	316510	258860	195880	206830	293620	369930	331920	541330	402430	625920	641810	400800
Single-chain Fv;Myosin-reactive immunoglobulin heavy chain variable region;Rheumatoid factor RF-ET7	Q65ZC8;Q9UL95;Q9UL94;A2J1M4	1	1	1	1	1	0	0	0	0	0	1	1	1	1	1	0	0	0	0	0	4.5	4.5	26.127	2708900	196930	833400	942500	566750	169360	0	0	0	0	0	130410	1037600	1108600	638260	168330	0	0	0	0	0
SM22-alpha homolog;Transgelin-2;cDNA FLJ57759, moderately similar to Transgelin-2	P37802;B7Z5A2	0	0	0	0	1	2	2	1	1	2	0	0	0	0	1	2	2	1	1	2	11.8	11.8	24.454	917340	0	0	0	0	32842	338600	157090	91070	136930	160810	0	0	0	0	64476	336020	172980	164240	243140	128280
Thrombospondin-1;THBS1 protein;cDNA FLJ51203, highly similar to Thrombospondin-1;Thrombospondin 1 variant;Thrombospondin-1p180	P07996;A0PJG0;B4E3J7;Q59E99;Q7KYY3;Q28194	40	40	40	40	40	20	23	23	23	28	40	40	40	40	40	20	23	23	23	28	44.1	44.1	129.38	471490000	83539000	79337000	83574000	76106000	80023000	9714100	8700600	13067000	11615000	25814000	102570000	94443000	91601000	87208000	98686000	12017000	13732000	19447000	14179000	22894000
Thrombospondin-4;cDNA FLJ51409, highly similar to Thrombospondin-4	P35443;B7Z832	7	7	6	6	6	6	4	6	4	6	4	4	3	3	3	4	1	3	2	3	15.3	11.9	105.87	5505400	1078100	604250	896940	336670	679560	1300400	35303	140390	70478	363270	1605000	652460	910100	364860	774940	1197800	52537	180880	131050	366790
Transaldolase;cDNA FLJ57988, highly similar to Transaldolase (EC 2.2.1.2);Transaldolase 1, isoform CRA_c	P37837;B4DID5;Q8WZ45;Q9UMF8	1	4	3	2	3	7	2	3	4	5	1	4	3	2	3	7	2	3	4	5	26.7	26.7	37.54	4837100	31054	341340	272830	198560	294720	1998800	227670	520610	391560	559920	20056	306060	299890	186350	259860	2437400	363200	679730	441230	519870
Trem-like transcript 1 protein;Triggering receptor expressed on myeloid cells-like protein 1	Q86YW5-1;Q86YW5;Q86YW5-2	0	1	0	1	1	2	2	2	1	2	0	1	0	1	1	2	2	2	1	2	7.4	7.4	32.678	4226300	0	143250	0	177830	185250	942520	658220	586080	194420	1338800	0	208180	0	235800	259880	553620	989190	786730	484390	1813300
Truncated lactoferrin;cDNA FLJ36533 fis, clone TRACH2004428, highly similar to Lactotransferrin (EC 3.4.21.-);cDNA, FLJ79229, highly similar to Lactotransferrin (EC 3.4.21.-);Lactoferrin;Kaliocin-1;Lactoferroxin-A;Lactoferroxin-B;Lactoferroxin-C;Lactotransferrin;Talalactoferrin;cDNA FLJ78440, highly similar to Human lactoferrin;cDNA FLJ75480, highly similar to Human lactoferrin;Growth-inhibiting …	B2MV14;B3KSL2;B7ZAL5;Q19KS2;P02788;A8K494;A8K9U8;B2MV13;B3VMW0;Q5DSM0;Q5EK51;Q2TUW9;B4E1V0;B7Z4X2	27	28	29	26	30	0	0	0	0	0	27	28	29	26	30	0	0	0	0	0	57.7	57.7	76.752	94553000	18157000	18021000	19315000	17158000	21902000	0	0	0	0	0	22033000	24481000	21395000	20528000	22197000	0	0	0	0	0
Uncharacterized protein C1orf56;cDNA FLJ56800	Q9BUN1-1;Q9BUN1;B4DWX1	1	1	1	1	1	1	1	1	1	1	1	1	1	1	1	1	1	1	1	1	2.3	2.3	36.769	2420200	175490	280550	324510	357260	415540	178600	152540	72733	161320	301650	214700	330710	364470	416480	544470	167580	174530	107240	214560	360800
Uncharacterized protein FLJ40176	Q8NDH2	1	0	1	0	1	0	0	0	0	0	1	0	1	0	1	0	0	0	0	0	0.1	0.1	801.9	1906500	1018900	0	508710	0	378930	0	0	0	0	0	1217400	0	423060	0	369820	0	0	0	0	0
V1-17 protein;Putative uncharacterized protein;V1-13 protein;IGL@ protein	A2MYD0;Q8NEJ1;Q5NV69;Q6GMX3;Q6GMX4;Q567P1	9	8	8	9	8	8	9	9	9	8	1	1	1	1	1	1	1	1	1	1	51.7	3.4	25.024	33760000	2095300	6677400	4116300	4915300	2439500	2029700	3093800	2442700	2053900	3896200	2336400	8119800	5210000	5091200	2991400	1517800	3949100	3471000	2940600	5242400
V1-19 protein;Lambda-chain (AA -20 to 215);Precursor (AA -19 to 108)	A2MYD2;A2NUT2;A2NV54	9	8	8	8	8	8	8	8	8	7	0	0	0	0	0	0	0	0	0	0	46.8	0	24.654	4898500	629740	608470	576700	537490	404170	771100	319020	221530	346870	483380	708890	716280	653340	612950	490990	770690	434980	315200	472650	568560
V1-2 protein;IGL@ protein;V1-3 protein	A2MYD6;Q6IPQ0;Q6PIK1;Q5NV84;Q6PIQ7	9	8	8	9	8	7	8	8	8	7	0	0	0	0	0	0	0	0	0	0	46.6	0	24.823	109100000	20760000	24560000	24087000	24020000	15674000	0	0	0	0	0	23901000	29600000	26922000	27710000	18346000	0	0	0	0	0
V1-22 protein;Amyloid lambda 6 light chain variable region PIP;UGa8L	Q5NV88;Q96JD1;A2KUC4	1	2	1	3	2	1	2	2	2	2	0	1	0	1	1	1	1	1	1	1	13.2	6.6	13.131	4600200	0	121290	0	228420	142600	676950	838920	729650	994890	867460	0	123650	0	224940	152550	644010	1200600	1170300	1504100	1032400
V1-7 protein;Ig lambda chain V-II region NEI;Anti-folate binding protein	Q5NV89;P01705;A2NYQ7	1	1	1	1	1	1	0	0	0	0	1	1	1	1	1	1	0	0	0	0	7.1	7.1	11.893	9347500	1871100	2314300	1391100	749410	1116700	1904800	0	0	0	0	2484800	2953900	1311200	758430	1288000	1824200	0	0	0	0
V2-17 protein;V2-19 protein	Q5NV90;Q5NV91	2	3	3	2	1	2	1	2	0	1	0	0	1	0	0	0	0	0	0	0	36.6	8	12.045	8961000	1438200	1872000	1748400	1744400	1264500	275010	0	239340	0	379040	1691700	2106700	1885900	2068900	1606500	219430	0	277620	0	389780
V5-6 protein;VLC8 protein	Q5NV92;A2N2G8	0	0	0	0	0	0	1	1	1	0	0	0	0	0	0	0	1	1	1	0	8.4	8.4	12.773	6038400	0	0	0	0	0	0	3023900	1253200	1761300	0	0	0	0	0	0	0	5062800	1617500	1940300	0
VH3 protein	Q9Y509	2	2	2	2	1	1	1	2	2	1	1	1	1	1	1	0	0	1	1	0	15.6	7.5	15.768	3291300	288160	399980	508190	709550	271610	0	0	544760	569090	0	235530	479450	557730	841600	299850	0	0	793020	943330	0
VH4 heavy chain variable region;Full-length cDNA clone CS0DL004YM19 of B cells (Ramos cell line) of Homo sapiens (human);Cold agglutinin FS-2 H-chain;Rearranged VH4-34 V gene segment;Rheumatoid factor G9 heavy chain	O95973;Q86SX2;A2NB44;Q7Z3Y6;A0N5G4	1	1	2	1	1	1	1	1	1	1	1	1	1	1	1	1	1	1	1	1	16.7	6	16.315	6061200	732670	806110	1114000	1169500	299070	775520	315980	321440	341100	185770	852210	949600	1280400	1405300	345110	746630	439200	457620	444860	209070
Vitamin K-dependent protein S;Protein S (Alpha), isoform CRA_a;Protein S;cDNA FLJ56936, highly similar to Vitamin K-dependent protein S;PS24;Truncated protein S alpha variant;PROS1 protein;Protein S alpha variant;PS25;PS23;PS21	P07225;D3DN28;Q16519;Q9NSD0;B4E1L6;Q8IXC3;Q8IXD1;Q8IXD4;Q06F35;Q16441;Q1W146;Q1W147;Q1W148;Q7KYZ1;Q86Z10;Q8IVH1;Q8IXC4;Q8IXC6;Q8IXC8;Q8IXC9;Q8IXD2;Q8J010;Q8J011	28	26	27	26	27	25	25	25	25	26	28	26	27	26	27	25	25	25	25	26	42.2	42.2	75.122	1340000000	201690000	177500000	183890000	169480000	166650000	103030000	81100000	70701000	78048000	107930000	283500000	216140000	203580000	195860000	194950000	99386000	102940000	102840000	95086000	112720000
Vitamin K-dependent protein Z;Vitamin K-dependent protein Z variant 1	P22891-2;P22891;B0YJC6;P22891-1	8	8	7	9	7	8	8	8	7	8	8	8	7	9	7	8	8	8	7	8	24.6	24.6	47.053	57236000	6347900	5661500	6427200	5541600	5424200	8512800	5269800	4578700	4580900	4891600	7480200	6855200	6931000	6335400	6368800	10801000	6006300	6600700	7003600	4435500
VL4 protein;V2-13 protein;IGL@ protein;Rearranged Vl3l gene segment;Rearranged Vl3l segment;This CDS feature is included to show the translation of the corresponding V_region. Presently translation qualifiers on V_region features are illegal.;Ig lambda-1 chain C regions;Putative uncharacterized protein DKFZp667J0810;C1 segment protein;HCG2040025	A2N2W9;Q5NV73;Q6GMW4;Q7Z2E8;Q9NSD6;P0CG04;Q6NS95;Q6PJR7;Q8TCJ5;A0M8Q9	9	8	8	9	8	8	8	8	9	8	2	2	2	2	2	2	2	2	2	2	50.6	12.4	24.854	625580000	66098000	89044000	89084000	78936000	60202000	56310000	48957000	47664000	47935000	41356000	69894000	107950000	100540000	88792000	76369000	53656000	63853000	79282000	66312000	46587000
Voltage-dependent calcium channel subunit alpha-2/delta-1;Voltage-dependent calcium channel subunit alpha-2-1;Voltage-dependent calcium channel subunit delta-1;Voltage-gated calcium channel subunit alpha-2/delta-1;cDNA FLJ50197, highly similar to Dihydropyridine-sensitive L-type calcium channel subunits alpha- 2/delta;Putative uncharacterized protein CACNA2D1;Dihydropyridine receptor alpha 2 subu…	P54289-1;P54289;B7Z658;O95026;Q9UDL7;Q9UDU5;Q9UIU0;P54289-2;Q9UDQ3;P54289-3;P54289-5;P54289-4	2	2	1	1	2	1	2	1	1	2	2	2	1	1	2	1	2	1	1	2	3.3	3.3	125.31	2565900	134850	192610	175880	114960	105890	656190	316770	215570	238420	414800	92989	137120	391290	239910	67170	943320	243310	359010	355490	277620
von Willebrand antigen 2;von Willebrand antigen II;von Willebrand factor;cDNA FLJ75522, highly similar to Homo sapiens von Willebrand factor (VWF), mRNA	P04275;A8K7V7	81	81	80	83	80	81	87	84	83	91	2	2	3	2	2	2	2	2	2	2	46.8	1.6	309.26	1653500000	139040000	138380000	139020000	150230000	128460000	210310000	165360000	156770000	171170000	254800000	178810000	163870000	159520000	163100000	162200000	225820000	225230000	234460000	229540000	283030000
Zinc-alpha-2-glycoprotein;Putative uncharacterized protein AZGP1;AZGP1 protein	P25311;D6W5T8;C9JEV0;A0JLQ0;C9JAB1	20	20	19	20	19	22	22	22	22	22	20	20	19	20	19	22	22	22	22	22	62.8	62.8	34.258	6626500000	358220000	398490000	388920000	383760000	351920000	1272100000	878290000	758630000	926150000	909950000	450440000	469970000	421590000	416610000	427100000	1284200000	1187800000	1208200000	1261900000	1044900000
		8	8	7	9	9	8	9	9	9	9	1	1	1	2	2	2	2	2	2	2	59	23	13.527	113690000	5976100	5826800	7845700	7903400	6766900	20278000	11136000	13667000	14099000	20195000	7627200	7693500	9845500	8417800	9017000	18133000	13692000	23529000	19152000	21340000
		1	1	1	1	1	1	1	1	1	1	1	1	1	1	1	1	1	1	1	1	5.6	5.6	19.828	4539900	210620	366960	254840	296360	237730	825060	633750	565760	543780	605050	218770	416220	260130	314820	271330	827720	924530	919070	775920	728780
		9	9	8	9	10	9	4	5	4	1	0	1	0	1	1	0	0	0	0	0	30.8	2.8	44.929	241720	0	130840	0	66143	44735	0	0	0	0	0	0	192190	0	62638	38297	0	0	0	0	0
		1	1	1	0	1	1	0	0	0	1	1	1	1	0	1	1	0	0	0	1	37.5	37.5	4.1967	2651100	451490	372310	481610	0	189060	917660	0	0	0	238990	538790	410460	497220	0	197250	978240	0	0	0	236860
		8	8	8	8	8	7	7	6	6	7	1	1	1	1	1	1	1	0	0	0	64.6	15.4	18.762	5360000	1041600	1508100	1291100	799940	321810	175120	222240	0	0	0	1246000	1902200	1521100	904650	368350	128020	317660	0	0	0
		7	7	7	6	7	7	7	6	6	6	1	1	1	1	1	1	1	1	1	0	46.8	4.3	20.585	951810	105040	121870	169240	154300	134560	171790	28967	28207	37831	0	119950	143590	194910	179690	170460	171240	30116	34071	47155	0
		10	11	9	8	10	9	10	8	8	9	1	1	1	1	1	0	0	0	0	0	56.7	11.9	28.534	4814300	1421300	345690	897070	950270	1199900	0	0	0	0	0	1772800	270970	867360	1042000	1578000	0	0	0	0	0
		4	4	4	5	4	5	4	4	4	4	1	1	1	1	1	1	1	1	1	1	58.8	16.7	12.993	29446000	2110500	3169000	3445400	3465100	2712800	4870800	2168500	2436900	2421100	2646000	2401500	3767100	3867800	3950400	3339700	4906200	2916600	3835200	3342600	3077700
		1	2	1	1	1	1	1	1	1	1	1	1	1	1	1	1	1	1	1	1	9.4	5.6	30.35	7341900	181270	386460	400940	532080	317200	1458300	982050	800640	1181500	1101600	194610	411490	395650	560340	349230	1462200	1462100	1263200	1689600	1317000
		1	1	1	1	1	3	1	1	1	1	0	0	0	0	0	2	0	0	0	0	33.3	27.5	13.079	378880	0	0	0	0	0	378880	0	0	0	0	0	0	0	0	0	373650	0	0	0	0
		37	38	35	34	36	41	35	37	37	38	1	1	1	1	1	1	1	1	1	1	86.4	2.8	45.371	64702000	6862800	7344000	4344000	3560100	6343500	15203000	2719400	4783900	6020400	7520500	8036500	8957200	4479800	3837600	7773200	15636000	3693300	7303700	8685100	8852100
		17	19	21	19	21	7	8	10	8	9	1	1	1	1	1	0	0	1	1	1	23	1.3	147.78	2052800	314960	275200	481100	302190	273410	0	0	66943	261870	77172	365200	326360	567410	334270	353870	0	0	78459	372460	83071
		1	1	1	0	1	1	1	1	1	1	1	1	1	0	1	1	1	1	1	1	16.8	16.8	10.854	27815000	4481100	1685800	1318900	0	1177100	5465500	2532700	4617900	3117400	3418900	5211900	1780600	1140500	0	1396500	5201400	2996900	8051100	4389700	3859700
		65	66	64	65	64	63	66	64	63	64	1	1	1	1	1	1	1	0	1	1	57	1.3	140.94	37490000	3308200	3261800	3508600	3775000	3180000	7136900	3985500	0	4271800	5062600	3725600	3707300	3741900	4197500	3838400	7206300	5473800	0	6019000	6192700
		20	19	20	19	19	19	20	20	20	19	0	0	0	0	0	0	0	0	0	0	52.6	0	51.854	2766400000	119500000	149450000	162810000	163170000	108530000	617610000	356520000	331120000	383230000	374430000	123470000	163870000	160640000	171340000	123410000	685910000	471130000	519100000	522560000	459440000
		54	55	53	54	54	53	56	55	53	54	0	0	0	0	0	0	0	0	0	0	52	0	124.02	17283000	0	0	0	0	1006200	5152200	2838200	2473600	2758200	3054400	0	0	0	0	1100300	5311500	3879100	3832400	3886400	3559200
